# Supplementary material for: Structural and expression analysis of polyphenol oxidases potentially involved in globe artichoke (C. cardunculus var. scolymus L.) tissue browning
Source: Sci Rep. 2023 Jul 29;13:12288. doi: 10.1038/s41598-023-38874-4 (PMC10387078; doi:10.1038/s41598-023-38874-4)
Supplement: Supplementary file 1 — Supplementary Information 1. [file 41598_2023_38874_MOESM1_ESM.xlsx]

## Sheet: Sheet1
TITLE Structural and expression analysis of polyphenol oxidases potentially involved in globe artichoke (C. cardunculus var. scolymus L.) tissue browning AUTHORS Valerio Pompili, Elena Mazzocchi, Andrea Moglia, Alberto Acquadro, Cinzia Comino, Giuseppe Leonardo Rotino, Sergio Lanteri
Supplementary Data S1. Summary of genomic and protein features of globe artichoke PPO genes. PPOs were identified in the v.2.0 reference genome by BLASTp and HMMER analyses using the previously annotated PPOs (Ref. 22), while Pfam software (https://pfam.xfam.org/) was used to predict protein structure domains. Chromosome (Chr); Coding sequence (CDS); amino acid (aa). These supplementary data are …
Locus	Gene name	Chr and Strand	Chr location	Length	Exon/Intron	CDS (bp)	Protein sequence (aa)	Protein domain	Pfam	PPO putative proteins with highlighted protein domains
V2_02g003610.1.01	PPO1	2 (+)	3791255-3792244	989	Ex: 0-989	989	329	Tyrosinase	Pfam 00372	MDFQNSASADYTCVQQIGANLTLMYKQMITNSPNADTFFGGVFRAGDDPIDIQHSTGPIESGVHTAVHIWVGNPRMPNNEDMGNFYSAGWDPLFYTHHANVDRMWALWKDXQGPDYPDHTDPTDPDWLNASYVFYDENKELVRVYNRDCVNVENLSYVYEPSPLPWLRSRPVPRNTNSNVAAKSFGTVKKVEETKFPVKLDQTVKVLVKRPATKRSKEDKKKSYELLYINDIKLDXEKFIKFDVFVNDLDDGTPSTPTDSEFAGSFSQLAHLHGHEMVMRSGASFGLNELLEDIQAENDEYILVTLVPGEGCEDVTVGEIKVELVSSAS
								PPO1_DWL	Pfam 00264
								PPO1_KFDV	Pfam 00264
V2_02g003620.1.01	PPO2	2 (-)	3811850-3813700	1850	Ex: 0-1850	1850	616	Tyrosinase	Pfam 00372	MASLATPTSFTAIPATTPATTTKRLPNSPFLSTSRQRSKQSTHRSFKVSCNATDNNEKXLESEKLTLNLDRRNLLLGLGAGGLYSTVNLPAAFADPITTPDIATSCKDSTDGFNLNNHIRTNACCPPTSLTPVQDYVIPTDEVLRMRPAAHRVTPEYVAKYQAAMAIMRALPXXDPHSFAQQAKIHCAYCNGGYLQAGYTDKELQIHNCWLFFPFHRWYLYFFERILGKLINDPTFALPYWNWDNPSGMSMPGFFEGKYLPNSNSRLPNPAFDAFRNVDHLPPAILNMDFQNSASADYTCVQQIGANLTLMYKQMITNSPNADTFFGGVFRAGDDPIDIQHSTGPIESGVHTAVHIWVGDXRMPNNEDMGNFYSAGWDPLFYTHHANVDRMWALWKDMQ…
								PPO1_DWL	Pfam 00264
								PPO1_KFDV	Pfam 00264
V2_02g003630.1.01	PPO3	2 (+)	3822577-3823984	1407	Ex1: 0-136	1104	367	Tyrosinase	Pfam 00372	MASLATPTSFTATTPATTTKRLPNSPFFSTSRQRSKQSTHRSFKVSADYTCVQQIGANLTLMYKQMITNSPNADTFFGGVFRAGDDPIDIQHSTGPIESGVHTAVHIWVGDPRMPNNEDMGNFYSAGWDPLFYTHHANVDRMWALWKDMQGPDYPDHXDPTDPDWLNASYVFYDENKELVRVYNRDCVNVENLSYVYEPSPLPWLRSRPVPRNTNSNVAAKSFGTVKKVEETKFRVKLDQTVKVLVKRPATKRSKEDKKKSYELLYVNDIKLDGEKFVKFDVLVNDLDDGTPSTPTDSEFAGSFSQLAHLHGHKMVMRSGATFGLNELLEDIQAENDEYILVTLVPGEGCEDVTVGEIKVELVSSAX
					Int1: 137-441			PPO1_DWL	Pfam 00264
					Ex2: 442-1407			PPO1_KFDV	Pfam 00264
V2_02g003640.1.01	PPO4	2 (-)	3831196-3844009	12813	Ex1: 0-1024	2871	956	Tyrosinase	Pfam 00372	MATFATPTTFTGLPATTTKKLPNSPFFSTSXTRSKQTHRTFKVSCNVADENEKRLEAEKPTLLEGLNLDRRNLLLGLGAGGLYIPAAFAAPITTPDISTCKASVEGFFNLKXRIRTNACCPPLPLPGIKSVKKHVLPRNEVVRLRPAAHRVTPEYLDKYQRAMAAMRALPDEDPHSFVQQAKIHCAYCNGGYFQEGYPDKELQVHNCWLFFPFHRWYLYFFERILGKLINDPTFGLPYWNWDNPSGMSMPGFFEGKTLPSNDPAITPPLNPAFDAFRNVDHLPPAILDIDYSNTASADFTCVQQIGSNLSLMYKQMIANSPNSETFFGGKFIAGDAPISIKNSKGPIESGVHTAAHIWVGNPRMPNNEDMGNFYSSGWDPLFYTHHANVDRMWKIWKDL…
					Int1: 1024-10967			PPO1_DWL	Pfam 00264
					Ex2: 10968-12813			PPO1_KFDV	Pfam 00264
V2_02g003650.1.01	PPO5	2 (+)	3860408-3862336	1928	Ex1: 0-446	1605	534	Tyrosinase	Pfam 00372	MGGQACIQKHSSITMASSILPFTSACTQTAATSTNTFLTPSSTFLSNSKPFSHRSSKNQNHQGFRVSCNVAPADHDDDNNNPKSLIIPATQKLILPNVDRRNLLVGLGGLYTTANFASLPLALAEPITAPNISSSCKTAAMGIGNMKDARILGKLIKDPTFALPYWNWDNPTGMVIPAXFEEGGKGTKDNPNSLFDAYRDGRHLPPEIVDLNYSAETDATCIEQIGINLATMYRQMVSSATSDTLFFGGKYVAGDAPVANGAKSIGSIEAGCHTAVHRWVGDSRMPNNEDMGNFYSAGYDPLFYIHHTNVDRMWKIWKDLGIPGHSEPTSSDWLNASYVFYDENEELVRVYNKDSVKIENLKYGYERSEIPWLKGRPVPRSKNSKIASKSIGKVKKVQD…
					Int1: 447-770			PPO1_DWL	Pfam 00264
					Ex2: 771-1928			PPO1_KFDV	Pfam 00264
V2_08g003420.1.01	PPO6	8 (+)	3768876-3769760	884	Ex: 0-884	884	294	Tyrosinase	Pfam 00372	MYRQMVTNATDPTAFFGGEYRAGIEPIQGGGSIEQSPHTPVHRWVGDPREINGENLGNXYSAGRXTLFYCHHSNVDRMWSLWKMTGGKHKDLTDEDWLNTSFVFYDENKKLVRVYIKDCLLTTQLGYDYQRVDVPWLNSKPVPRAPKSGIAKKLAGKVKQTKDVSFPVKLDKIVKVLVPRXKKSRSXKEKEDKEELLIIQGISYDSEKYVKFDVYVNDEDDDASAPDQTEFVGSFAQLPHKHKGKTXSKTNFRAGLTELLEELGADDDDNVLVTVVPRSGCEDITIDNIKIIFA
								PPO1_DWL	Pfam 00264
								PPO1_KFDV	Pfam 00264
V2_12g010610.1.01	PPO7	12 (-)	16811702-16813483	1781	Ex: 0-1781	1781	593	Tyrosinase	Pfam 00372	MSSLAPPPAITTTARRGKTFSSSSRYSSSLFLRSSKVSTARNPNHRHAVSCKTLDDDHHEESGKVDRRNVLLGLGGLYGAAATFGSNSLAFADPIMAPDVAKCGPADLPQGAKPTNCCPPSTSKIIDFKLPPPSNNLRVRPAAHLANKEYIAKFNRAIELMKALPDDDPRSFKQQAAVHCAYCDGAYDQVGFPDLELQVHGSWLFLPFHRHYLYFFEKICGKLIDDPNFAIPFWNWDAPDGMKIPDIYTNKKSPLYDPLRDAKHQPPSLVDLDFNGVDENLSRSKQVSTNLTIMYRQMVSSAKTASLFMGSPYRAGDEANPGGGTLESTPHGPVHVWTGDSTQPNGENMGNFYSAARDPIFYGHHANVDRMWSIWKTLGGRRQDFTDKDWLDSSFLFYN…
								PPO1_DWL	Pfam 00264
								PPO1_KFDV	Pfam 00264
V2_17g002880.1.01	PPO8	17 (+)	3179409-3181226	1817	Ex: 0-1817	1817	605	Tyrosinase	Pfam 00372	MASFSFSTLPTTFSGSPSFSKASSHRFKVSCNAASGDTNHPETTPKLITSLDMTHNVDRRNLLLGLGGLYGAANFTSLPSAFATPIAAPDNIADCVTASSNLQNPTDVVRGLACCPPALSSKPEIYTLPVNPVTRIRPAAQRATPEYIEKYKAAIQEMRKLPDDHPHSFKQQAMIHCAYCNGGYNQEQSGHPELQLQIHNSWLFFPFHRWYLYFYERILGKLINDPTFAIPYWNWDHPTGMMLPAMFEDADPDTTPKQNPIFDPYRDVTHLPPAILDAEYAGANTGADCVNQISSNLASMYRQMITNATDTTSFFGGEFVSGDNPLQADTLIAGSIESGIHTAMHRWVGNPRMANNEDMGNFYSAGYDPVFYVHHANIDRMWKIWKDLGIPGHVEPTSD…
								PPO1_DWL	Pfam 00264
								PPO1_KFDV	Pfam 00264
V2_17g002890.1.0	PPO9	17 (+)	3195388-3206783	11395	Ex1: 0-1811	2532	863	Tyrosinase	Pfam 00372	MASFSSAAVPSAAPATTNKTNTLPPSPLFSKTSSHRFKTHANQTLRFKISCNAAANDDDKSLNNSEILNLTPKRSPDMQNVDRRNLLLGIGGLYGAANYMTSIPSAFAAPITAPDNISDCIAANAGISDKKDAARTLACCPPVLSESAPKRFVLPKGAVTRVRPAAQRVTDEYLAKYNEALQKMRDLPDDDPRSFKQQAMIHCAYCNGSYRQKEQDGKPRKEIQIHNSWLFFPFHRWYLYFYERILGKLIDDPKFAIPYWNWDSPTGMTIPAMFEPDPAKGDPRKNPIFNAYRDAKHLPPVVVDIDYNGKERGASCIDQISINLAAMYKQMISSATDPISFFGGEYKAGDDPVNMGSPLIGSIESGCHTAVHRWVGNSRMPNNEDMGNFYSAGYDPIFY…
					Int1: 1812-10615			PPO1_DWL	Pfam 00264
					Ex2: 10616-11395			PPO1_KFDV	Pfam 00264
V2_17g002900.1.01	PPO10	17 (-)	3212811-3214601	1790	Ex: 0-1790	1790	596	Tyrosinase	Pfam 00372	MASLPSPVAAAAAGITTPYSSSFATVSSWPLLSKKCSIKSAKQTHRYGVRCNAADSDDQKPIIESLNSLDRRNVLLGLGGIAGAVNLTSIPSVGAAPLVAPDISKCGTNPLSGFKAGADTPEGSDCCPPDSSQIMDFQFPKEEVFRVRPAAHLLSPSYIAKFNLAIKRMKELPADDPRNFLQQAHIHCAYCNGAYTQSSSGFPDVEIQIHNSWLFFPFHRWYLYFYERILGSLIDDPTFGLPFWNWDTPAGMKIPSYFNESSSALFDSKRNQDNLTAVVDLGYNGQPSTLSDLDKVTNNLAIMYKQVVTNATDPLLFFGGEYRAGTEPIRGGGSVEQSPHTPVHRWVGDPRELNGEDLGNFYSAGRDTLFYCHHSNVDRMWSLWKTLGGKHKDLTDSDW…
								PPO1_DWL	Pfam 00264
								PPO1_KFDV	Pfam 00264
V2_ScYrq3g_1694g000100.1.01	PPO11	ScYrq3g_1694 (+)	2494-2931	437	Ex: 0-437	437	145	PPO1_KFDV	Pfam 00264	MAGISTAEATFPMSLEKPVTVVVARPAKKERDQEEEEEEVLVIEGIEIKRDEFVKFDVFINDEDEMPASGGGPEKAEFAGSFVNVPHKQRDGGGGMVIKTRLRLGISELLEGLEVGDDDEHVLVKLVPRCDDVHVTITGIKIEIE
