# Supplementary material for: Structural and expression analysis of polyphenol oxidases potentially involved in globe artichoke (C. cardunculus var. scolymus L.) tissue browning
Source: Sci Rep. 2023 Jul 29;13:12288. doi: 10.1038/s41598-023-38874-4 (PMC10387078; doi:10.1038/s41598-023-38874-4)
Supplement: Supplementary file 3 — Supplementary Information 3. [file 41598_2023_38874_MOESM3_ESM.xlsx]

## Sheet: Violetto di Toscana
TITLE Structural and expression analysis of polyphenol oxidases potentially involved in globe artichoke (C. cardunculus var. scolymus L.) tissue browning AUTHORS Valerio Pompili, Elena Mazzocchi, Andrea Moglia, Alberto Acquadro, Cinzia Comino, Giuseppe Leonardo Rotino, Sergio Lanteri
Supplementary Data S3. Summary of SNP/Indels analysis in PPO genes of Violetto di Toscana (VT) varietal type. High impact variants are highlighted in yellow. These data are related to Figure 3 and Table 1.
Chr	gene	start (genome)	end (genome)	SNP position	Reference	Alternative
2	V2_02g003610.1.01	3791255	3792244	3791585	A	T	340087	.	DP=12;VDB=0.397076;SGB=-0.556411;RPB=0.697274;MQB=0.493254;MQSB=0.8;BQB=0.838046;MQ0F=0;AF1=0.5;AC1=1;DP4=7,1,3,1;MQ=29;FQ=36.9987;PV4=1,1,1,1;ANN=T|synonymous_variant|LOW|V2_02g003610.1|V2_02g003610.1|transcript|V2_02g003610.1.01|protein_coding|1/1|c.331A>T|p.???111???|331/990|331/990|111/329||	GT:PL:DP:AD:GQ	0/1:64,0,88:12:8,4:67
				3791737	T	G	860076	.	DP=14;VDB=0.0883928;SGB=-0.636426;RPB=0.777382;MQB=0.0285802;MQSB=0.0253494;BQB=0.966012;MQ0F=0;AF1=0.5;AC1=1;DP4=6,1,2,5;MQ=46;FQ=88.9475;PV4=0.102564,0.405317,0.00420822,1;ANN=C|missense_variant|MODERATE|V2_02g003610.1|V2_02g003610.1|transcript|V2_02g003610.1.01|protein_coding|1/1|c.642G>C|p.Lys214Asn|642/990|642/990|214/329||	GT:PL:DP:AD:GQ	0/1:116,0,134:14:7,7:99
				3791896	G	C	139008	.	DP=16;VDB=0.791324;SGB=-0.662043;RPB=0.711573;MQB=0.534333;MQSB=0.0891522;BQB=0.984496;MQ0F=0;AF1=0.5;AC1=1;DP4=4,2,4,5;MQ=43;FQ=85.0157;PV4=0.608392,0.459924,0.30947,1;ANN=G|synonymous_variant|LOW|V2_02g003610.1|V2_02g003610.1|transcript|V2_02g003610.1.01|protein_coding|1/1|c.678A>G|p.Leu226Leu|678/990|678/990|226/329||	GT:PL:DP:AD:GQ	0/1:169,0,112:15:6,9:99
				3791932	A	G	779563	.	DP=22;VDB=0.036866;SGB=-0.556411;RPB=0.554105;MQB=0.751477;MQSB=0.280067;BQB=0.946781;MQ0F=0.0454545;AF1=0.49995;AC1=1;DP4=11,5,0,4;MQ=46;FQ=10.4274;PV4=0.0260062,0.260783,1,1;ANN=A|missense_variant|MODERATE|V2_02g003610.1|V2_02g003610.1|transcript|V2_02g003610.1.01|protein_coding|1/1|c.737T>A|p.Val246Glu|737/990|737/990|246/329||	GT:PL:DP:AD:GQ	0/1:37,0,207:20:16,4:39
				3792202	T	C	138008	.	DP=31;VDB=0.657473;SGB=-0.680642;RPB=0.334339;MQB=0.122794;MQSB=0.606045;BQB=0.524801;MQ0F=0;AF1=0.5;AC1=1;DP4=11,8,2,10;MQ=45;FQ=141.016;PV4=0.0317035,1,0.0108154,0.402511;ANN=C|synonymous_variant|LOW|V2_02g003620.1|V2_02g003620.1|transcript|V2_02g003620.1.01|protein_coding|1/1|c.1782T>G|p.Val594Val|1782/1851|1782/1851|594/616||	GT:PL:DP:AD:GQ	0/1:168,0,247:31:19,12:99
Chr	gene	start (genome)	end (genome)	SNP position	Reference	Alternative
2	V2_02g003620.1.01	3811850	3813700	3811919	A	C	109008	.	DP=24;VDB=0.166711;SGB=-0.676189;RPB=0.522986;MQB=0.0859022;MQSB=0.597127;BQB=0.923099;MQ0F=0.0416667;AF1=0.5;AC1=1;DP4=8,4,3,8;MQ=42;FQ=112.013;PV4=0.0995327,1,0.0108007,0.0322387;ANN=T|synonymous_variant|LOW|V2_02g003620.1|V2_02g003620.1|transcript|V2_02g003620.1.01|protein_coding|1/1|c.1452T>A|p.Pro484Pro|1452/1851|1452/1851|484/616||	GT:PL:DP:AD:GQ	0/1:139,0,171:23:12,11:99
				3812015	A	G	220341	.	DP=16;VDB=0.161792;SGB=-0.590765;RPB=0.606531;MQB=0.486752;MQSB=0.416667;BQB=0.249352;MQ0F=0.25;AF1=0.499998;AC1=1;DP4=1,8,1,4;MQ=30;FQ=25.0286;PV4=1,1,0.23081,1;ANN=A|synonymous_variant|LOW|V2_02g003620.1|V2_02g003620.1|transcript|V2_02g003620.1.01|protein_coding|1/1|c.1344G>T|p.Pro448Pro|1344/1851|1344/1851|448/616||	GT:PL:DP:AD:GQ	0/1:52,0,103:14:9,5:55
				3812066	T	C	370079	.	DP=13;VDB=0.962096;SGB=-0.556411;RPB=0.746718;MQB=0.94394;MQSB=0.304946;BQB=0.543691;MQ0F=0.307692;AF1=0.5;AC1=1;DP4=4,4,2,2;MQ=29;FQ=40.0149;PV4=1,0.05778,1,0.0047008;ANN=A|missense_variant|MODERATE|V2_02g003620.1|V2_02g003620.1|transcript|V2_02g003620.1.01|protein_coding|1/1|c.1192A>T|p.Met398Leu|1192/1851|1192/1851|398/616||	GT:PL:DP:AD:GQ	0/1:67,0,105:12:8,4:70
				3812155	C	T	161143	.	DP=11;VDB=0.539554;SGB=-0.511536;RPB=0.829029;MQB=0.309786;MQSB=0.0297172;BQB=0.979382;MQ0F=0.363636;AF1=0.499994;AC1=1;DP4=3,5,3,0;MQ=30;FQ=19.0689;PV4=0.181818,0.196712,1,0.470185;ANN=A|synonymous_variant|LOW|V2_02g003620.1|V2_02g003620.1|transcript|V2_02g003620.1.01|protein_coding|1/1|c.1038C>T|p.Ile346Ile|1038/1851|1038/1851|346/616||	GT:PL:DP:AD:GQ	0/1:46,0,90:11:8,3:49
				3812162	T	C	750075	.	DP=20;VDB=0.310584;SGB=-0.676189;RPB=0.659954;MQB=0.333737;MQSB=0.00247875;BQB=0.434285;MQ0F=0.25;AF1=0.5;AC1=1;DP4=8,1,6,5;MQ=35;FQ=77.6837;PV4=0.157121,1,0.0534677,1;ANN=A|synonymous_variant|LOW|V2_02g003620.1|V2_02g003620.1|transcript|V2_02g003620.1.01|protein_coding|1/1|c.990C>T|p.Phe330Phe|990/1851|990/1851|330/616||	GT:PL:DP:AD:GQ	0/1:105,0,116:20:9,8:99
				3812249	A	T	660074	.	DP=28;VDB=0.49048;SGB=-0.651104;RPB=0.961639;MQB=0.88985;MQSB=0.942308;BQB=0.830102;MQ0F=0.0357143;AF1=0.5;AC1=1;DP4=18,2,8,0;MQ=40;FQ=69.0155;PV4=1,0.194862,1,1;ANN=T|missense_variant|MODERATE|V2_02g003620.1|V2_02g003620.1|transcript|V2_02g003620.1.01|protein_coding|1/1|c.889G>A|p.Asp297Asn|889/1851|889/1851|297/616||	GT:PL:DP:AD:GQ	0/1:96,0,183:28:20,8:99
				3812357	C	A	159009	.	DP=30;VDB=0.211443;SGB=-0.692352;RPB=0.306895;MQB=0.0425345;MQSB=0.22313;BQB=0.985523;MQ0F=0;AF1=0.5;AC1=1;DP4=5,3,19,2;MQ=49;FQ=97.0159;PV4=0.111877,1,0.0041976,1;ANN=T|synonymous_variant|LOW|V2_02g003620.1|V2_02g003620.1|transcript|V2_02g003620.1.01|protein_coding|1/1|c.846C>A|p.Pro282Pro|846/1851|846/1851|282/616||	GT:PL:DP:AD:GQ	0/1:189,0,124:29:8,21:99
				3812509	T	A	221999	.	DP=35;VDB=0.283737;SGB=-0.693127;MQSB=0.378164;MQ0F=0;AF1=1;AC1=2;DP4=0,0,24,9;MQ=50;FQ=-122.987;ANN=T|synonymous_variant|LOW|V2_02g003620.1|V2_02g003620.1|transcript|V2_02g003620.1.01|protein_coding|1/1|c.822C>A|p.Ala274Ala|822/1851|822/1851|274/616||	GT:PL:DP:AD:GQ	1/1:255,96,0:33:0,32:99
				3812711	G	C	151417	.	DP=34;VDB=0.200927;SGB=-0.616816;RPB=0.998835;MQB=0.281048;MQSB=0.552148;BQB=0.0313723;MQ0F=0;AF1=0.499992;AC1=1;DP4=16,10,4,2;MQ=53;FQ=18.0829;PV4=1,0.00884283,0.0467134,1;ANN=A|missense_variant|MODERATE|V2_02g003620.1|V2_02g003620.1|transcript|V2_02g003620.1.01|protein_coding|1/1|c.803C>T|p.Pro268Leu|803/1851|803/1851|268/616||	GT:PL:DP:AD:GQ	0/1:45,0,255:32:26,6:48
				3812812	C	T	118467	.	INDEL;IDV=6;IMF=0.176471;DP=34;VDB=0.186034;SGB=-0.590765;MQSB=0.342519;MQ0F=0;AF1=0.5;AC1=1;DP4=11,8,3,2;MQ=54;FQ=121.477;PV4=1,0.0135629,1,1;ANN=TGAGTTGG|conservative_inframe_deletion|MODERATE|V2_02g003620.1|V2_02g003620.1|transcript|V2_02g003620.1.01|protein_coding|1/1|c.782_787delCCAACT|p.Asn262_Ser263del|787/1851|782/1851|261/616||	GT:PL:DP:AD:GQ	0/1:156,0,255:24:19,5:99
				3812855	G	T	580073	.	DP=37;VDB=0.473837;SGB=-0.651104;RPB=0.951817;MQB=0.546108;MQSB=0.740233;BQB=0.453789;MQ0F=0;AF1=0.5;AC1=1;DP4=14,13,4,4;MQ=56;FQ=61.0154;PV4=1,0.0515341,1,1;ANN=T|missense_variant|MODERATE|V2_02g003620.1|V2_02g003620.1|transcript|V2_02g003620.1.01|protein_coding|1/1|c.775T>A|p.Tyr259Asn|775/1851|775/1851|259/616||	GT:PL:DP:AD:GQ	0/1:88,0,255:35:27,8:91
				3812879	G	T	350083	.	DP=49;VDB=0.832832;SGB=-0.636426;RPB=0.925189;MQB=1;MQSB=1;BQB=0.471134;MQ0F=0;AF1=0.5;AC1=1;DP4=21,20,2,5;MQ=60;FQ=38.0158;PV4=0.41912,1,1,1;ANN=G|synonymous_variant|LOW|V2_02g003620.1|V2_02g003620.1|transcript|V2_02g003620.1.01|protein_coding|1/1|c.699T>C|p.Asp233Asp|699/1851|699/1851|233/616||	GT:PL:DP:AD:GQ	0/1:65,0,255:48:41,7:68
				3812906	TGAGTTGGAGTTGG	TGAGTTGG	125467	.	INDEL;IDV=6;IMF=0.162162;DP=37;VDB=0.00363984;SGB=-0.616816;MQSB=0.772116;MQ0F=0;AF1=0.5;AC1=1;DP4=14,8,4,2;MQ=58;FQ=128.477;PV4=1,1.43014e-05,1,1;ANN=TGAGTTGG|conservative_inframe_deletion|MODERATE|V2_02g003620.1|V2_02g003620.1|transcript|V2_02g003620.1.01|protein_coding|1/1|c.782_787delCCAACT|p.Asn262_Ser263del|787/1851|782/1851|261/616||	GT:PL:DP:AD:GQ	0/1:163,0,255:28:22,6:99
				3812926	A	T	178009	.	DP=48;VDB=0.0294018;SGB=-0.69168;RPB=0.885103;MQB=1;MQSB=1;BQB=0.00679228;MQ0F=0;AF1=0.5;AC1=1;DP4=16,10,10,9;MQ=60;FQ=181.017;PV4=0.760512,0.000439919,1,1;ANN=T|missense_variant|MODERATE|V2_02g003620.1|V2_02g003620.1|transcript|V2_02g003620.1.01|protein_coding|1/1|c.523G>A|p.Asp175Asn|523/1851|523/1851|175/616||	GT:PL:DP:AD:GQ	0/1:208,0,255:45:26,19:99
				3813002	A	G	102008	.	DP=51;VDB=0.43896;SGB=-0.680642;RPB=0.994542;MQB=1;MQSB=1;BQB=0.291878;MQ0F=0;AF1=0.5;AC1=1;DP4=17,20,6,6;MQ=60;FQ=105.016;PV4=1,0.00589229,1,1;ANN=T|synonymous_variant|LOW|V2_02g003620.1|V2_02g003620.1|transcript|V2_02g003620.1.01|protein_coding|1/1|c.498G>A|p.Ala166Ala|498/1851|498/1851|166/616||	GT:PL:DP:AD:GQ	0/1:132,0,255:49:37,11:99
				3813140	G	A	198009	.	DP=52;VDB=0.214574;SGB=-0.692352;RPB=0.995636;MQB=1;MQSB=1;BQB=0.0232169;MQ0F=0;AF1=0.5;AC1=1;DP4=11,16,10,11;MQ=60;FQ=201.009;PV4=0.771014,0.00665696,1,1;ANN=T|missense_variant|MODERATE|V2_02g003620.1|V2_02g003620.1|transcript|V2_02g003620.1.01|protein_coding|1/1|c.488C>A|p.Ala163Glu|488/1851|488/1851|163/616||	GT:PL:DP:AD:GQ	0/1:228,0,255:48:27,20:99
				3813178	C	T	225009	.	DP=52;VDB=0.187617;SGB=-0.692831;RPB=0.869705;MQB=1;MQSB=1;BQB=0.813963;MQ0F=0;AF1=0.5;AC1=1;DP4=11,16,12,12;MQ=60;FQ=225.007;PV4=0.579599,0.112698,1,1;ANN=T|missense_variant|MODERATE|V2_02g003620.1|V2_02g003620.1|transcript|V2_02g003620.1.01|protein_coding|1/1|c.487G>A|p.Ala163Thr|487/1851|487/1851|163/616||	GT:PL:DP:AD:GQ	0/1:255,0,255:51:27,23:99
				3813181	C	G	860076	.	DP=17;VDB=0.471814;SGB=-0.590765;RPB=0.309786;MQB=0.692463;MQSB=0.508203;BQB=0.912219;MQ0F=0;AF1=0.5;AC1=1;DP4=3,7,2,3;MQ=53;FQ=89.0158;PV4=1,1,0.180902,0.294665;ANN=G|missense_variant|MODERATE|V2_02g003620.1|V2_02g003620.1|transcript|V2_02g003620.1.01|protein_coding|1/1|c.134G>C|p.Ser45Thr|134/1851|134/1851|45/616||	GT:PL:DP:AD:GQ	0/1:116,0,192:15:10,5:99
				3813203	C	T	760075	.	DP=20;VDB=0.638458;SGB=-0.616816;RPB=0.850016;MQB=0.307929;MQSB=0.996435;BQB=0.999039;MQ0F=0;AF1=0.5;AC1=1;DP4=4,9,3,3;MQ=52;FQ=79.0156;PV4=0.616873,0.45598,0.0320957,1;ANN=T|synonymous_variant|LOW|V2_02g003620.1|V2_02g003620.1|transcript|V2_02g003620.1.01|protein_coding|1/1|c.111T>A|p.Arg37Arg|111/1851|111/1851|37/616||	GT:PL:DP:AD:GQ	0/1:106,0,210:19:13,6:99
				3813213	G	T	221999	.	DP=18;VDB=0.107561;SGB=-0.688148;MQSB=0.810528;MQ0F=0;AF1=1;AC1=2;DP4=0,0,6,9;MQ=53;FQ=-71.9863;ANN=A|missense_variant|MODERATE|V2_02g003620.1|V2_02g003620.1|transcript|V2_02g003620.1.01|protein_coding|1/1|c.93G>T|p.Leu31Phe|93/1851|93/1851|31/616||	GT:PL:DP:AD:GQ	1/1:255,45,0:15:0,15:87
				3813214	C	T	111008	.	DP=54;VDB=0.134027;SGB=-0.676189;RPB=0.351944;MQB=1;MQSB=1;BQB=0.803767;MQ0F=0;AF1=0.5;AC1=1;DP4=20,21,5,6;MQ=60;FQ=114.016;PV4=1,0.257162,1,1;ANN=T|synonymous_variant|LOW|V2_02g003620.1|V2_02g003620.1|transcript|V2_02g003620.1.01|protein_coding|1/1|c.498G>A|p.Ala166Ala|498/1851|498/1851|166/616||	GT:PL:DP:AD:GQ	0/1:141,0,255:52:41,11:99
				3813567	C	G	225009	.	DP=53;VDB=0.402009;SGB=-0.693054;RPB=0.922875;MQB=1;MQSB=1;BQB=0.112299;MQ0F=0;AF1=0.5;AC1=1;DP4=10,12,13,15;MQ=60;FQ=225.007;PV4=1,0.00740218,1,1;ANN=T|missense_variant|MODERATE|V2_02g003620.1|V2_02g003620.1|transcript|V2_02g003620.1.01|protein_coding|1/1|c.488C>A|p.Ala163Glu|488/1851|488/1851|163/616||	GT:PL:DP:AD:GQ	0/1:255,0,255:50:22,28:99
				3813590	A	T	225009	.	DP=53;VDB=0.35712;SGB=-0.693079;RPB=0.9375;MQB=1;MQSB=1;BQB=0.931157;MQ0F=0;AF1=0.5;AC1=1;DP4=10,13,14,15;MQ=60;FQ=225.007;PV4=0.784802,1,1,1;ANN=T|missense_variant|MODERATE|V2_02g003620.1|V2_02g003620.1|transcript|V2_02g003620.1.01|protein_coding|1/1|c.487G>A|p.Ala163Thr|487/1851|487/1851|163/616||	GT:PL:DP:AD:GQ	0/1:255,0,255:52:23,29:99
				3813608	C	A	119008	.	DP=23;VDB=0.884777;SGB=-0.651104;RPB=0.979255;MQB=0.963419;MQSB=0.101961;BQB=0.550861;MQ0F=0;AF1=0.5;AC1=1;DP4=7,7,2,6;MQ=50;FQ=122.016;PV4=0.380186,1,1,0.0274612;ANN=G|missense_variant|MODERATE|V2_02g003620.1|V2_02g003620.1|transcript|V2_02g003620.1.01|protein_coding|1/1|c.134G>C|p.Ser45Thr|134/1851|134/1851|45/616||	GT:PL:DP:AD:GQ	0/1:149,0,233:22:14,8:99
Chr	gene	start (genome)	end (genome)	SNP position	Reference	Alternative
2	V2_02g003630.1.01	3822577	3823984	3822777	C	G	700074	.	DP=11;VDB=0.37035;SGB=-0.590765;RPB=0.683497;MQB=0.950952;BQB=0.8618;MQ0F=0;AF1=0.5;AC1=1;DP4=0,6,0,5;MQ=40;FQ=72.9724;PV4=1,0.148333,1,0.165574;ANN=G|intron_variant|MODIFIER|V2_02g003630.1|V2_02g003630.1|transcript|V2_02g003630.1.01|protein_coding|1/1|c.137+64C>G||||||	GT:PL:DP:AD:GQ	0/1:100,0,120:11:6,5:99
				3822810	C	T	810075	.	DP=12;VDB=0.749879;SGB=-0.616816;RPB=0.47436;MQB=0.982603;MQSB=1;BQB=0.813189;MQ0F=0;AF1=0.5;AC1=1;DP4=0,6,1,5;MQ=39;FQ=82.2513;PV4=1,0.167202,0.192972,0.281565;ANN=T|intron_variant|MODIFIER|V2_02g003630.1|V2_02g003630.1|transcript|V2_02g003630.1.01|protein_coding|1/1|c.137+97C>T||||||	GT:PL:DP:AD:GQ	0/1:111,0,114:12:6,6:99
				3822826	T	C	153007	.	DP=10;VDB=0.508631;SGB=-0.670168;MQSB=1;MQ0F=0;AF1=1;AC1=2;DP4=0,0,1,9;MQ=39;FQ=-56.9861;ANN=C|intron_variant|MODIFIER|V2_02g003630.1|V2_02g003630.1|transcript|V2_02g003630.1.01|protein_coding|1/1|c.137+113T>C||||||	GT:PL:DP:AD:GQ	1/1:186,30,0:10:0,10:57
				3822829	A	G	780075	.	DP=10;VDB=0.575151;SGB=-0.590765;RPB=0.142852;MQB=0.952347;MQSB=1;BQB=0.857112;MQ0F=0;AF1=0.5;AC1=1;DP4=0,5,1,4;MQ=39;FQ=74.0424;PV4=1,0.293559,0.196389,1;ANN=G|intron_variant|MODIFIER|V2_02g003630.1|V2_02g003630.1|transcript|V2_02g003630.1.01|protein_coding|1/1|c.137+116A>G||||||	GT:PL:DP:AD:GQ	0/1:108,0,102:10:5,5:99
				3822833	G	A	550072	.	DP=11;VDB=0.25494;SGB=-0.590765;RPB=0.0891517;MQB=0.8618;MQSB=0;BQB=0.0891517;MQ0F=0.0909091;AF1=0.5;AC1=1;DP4=2,4,0,5;MQ=37;FQ=58.011;PV4=0.454545,0.00499534,1,0.313945;ANN=A|intron_variant|MODIFIER|V2_02g003630.1|V2_02g003630.1|transcript|V2_02g003630.1.01|protein_coding|1/1|c.137+120G>A||||||	GT:PL:DP:AD:GQ	0/1:85,0,115:11:6,5:88
				3823255	G	A	630073	.	DP=18;VDB=0.0980762;SGB=-0.590765;RPB=0.697005;MQB=0.0388261;MQSB=0.0844109;BQB=0.594648;MQ0F=0.388889;AF1=0.500001;AC1=1;DP4=8,3,2,3;MQ=24;FQ=27.0231;PV4=0.299451,1,1,1;ANN=T|synonymous_variant|LOW|V2_02g003630.1|V2_02g003630.1|transcript|V2_02g003630.1.01|protein_coding|2/2|c.282A>T|p.Thr94Thr|282/1104|282/1104|94/367||	GT:PL:DP:AD:GQ	0/1:93,0,54:16:11,5:57
				3823584	G	C	380077	.	DP=16;VDB=0.211317;SGB=-0.556411;RPB=0.960789;MQB=0.0391639;MQSB=0.341108;BQB=0.778801;MQ0F=0.1875;AF1=0.5;AC1=1;DP4=4,6,1,3;MQ=25;FQ=32.3786;PV4=1,0.109415,1,1;ANN=A|synonymous_variant|LOW|V2_02g003630.1|V2_02g003630.1|transcript|V2_02g003630.1.01|protein_coding|2/2|c.375G>A|p.Ser125Ser|375/1104|375/1104|125/367||	GT:PL:DP:AD:GQ	0/1:68,0,60:14:10,4:62
				3823636	G	C	920658	.	DP=8;VDB=0.892439;SGB=-0.636426;MQSB=1;MQ0F=0.125;AF1=1;AC1=2;DP4=0,0,6,1;MQ=34;FQ=-47.986;ANN=C|missense_variant|MODERATE|V2_02g003630.1|V2_02g003630.1|transcript|V2_02g003630.1.01|protein_coding|2/2|c.704G>C|p.Arg235Pro|704/1104|704/1104|235/367||	GT:PL:DP:AD:GQ	1/1:125,21,0:7:0,7:39
				3823727	C	T	127032	.	DP=9;VDB=0.0498124;SGB=-0.651104;MQSB=1;MQ0F=0;AF1=1;AC1=2;DP4=0,0,7,1;MQ=38;FQ=-50.986;ANN=C|missense_variant|MODERATE|V2_02g003630.1|V2_02g003630.1|transcript|V2_02g003630.1.01|protein_coding|2/2|c.756G>C|p.Lys252Asn|756/1104|756/1104|252/367||	GT:PL:DP:AD:GQ	1/1:160,24,0:8:0,8:45
				3823844	A	T	220341	.	DP=16;VDB=0.138245;SGB=-0.556411;RPB=0.501405;MQB=0.0233182;MQSB=0.511891;BQB=0.211556;MQ0F=0;AF1=0.499998;AC1=1;DP4=4,7,4,0;MQ=47;FQ=25.0286;PV4=0.0769231,1,0.00122081,1;ANN=G|missense_variant|MODERATE|V2_02g003630.1|V2_02g003630.1|transcript|V2_02g003630.1.01|protein_coding|2/2|c.940A>G|p.Lys314Glu|940/1104|940/1104|314/367||	GT:PL:DP:AD:GQ	0/1:52,0,175:15:11,4:55
Chr	gene	start (genome)	end (genome)	SNP position	Reference	Alternative
2	V2_02g003640.1.01	3831196	3844009	3831203	G	A	202.0	.	DP=15;VDB=0.206282;SGB=-0.683931;MQSB=0.909091;MQ0F=0;AF1=1;AC1=2;DP4=0,0,2,11;MQ=59;FQ=-65.9862;ANN=A|missense_variant|MODERATE|V2_02g003640.1|V2_02g003640.1|transcript|V2_02g003640.1.01|protein_coding|2/2|c.2864C>T|p.Ser955Leu|2864/2871|2864/2871|955/956||	GT:PL:DP:AD:GQ	1/1:235,39,0:13:0,13:75
				3831308	G	A	103133	.	DP=6;VDB=0.861911;SGB=-0.616816;MQ0F=0;AF1=1;AC1=2;DP4=0,0,0,6;MQ=51;FQ=-44.9861;ANN=A|missense_variant|MODERATE|V2_02g003640.1|V2_02g003640.1|transcript|V2_02g003640.1.01|protein_coding|2/2|c.2759C>T|p.Thr920Ile|2759/2871|2759/2871|920/956||	GT:PL:DP:AD:GQ	1/1:136,18,0:6:0,6:33
				3831376	T	C,G	705132	.	DP=4;VDB=0.703527;SGB=-0.556411;MQ0F=0;AF1=1;AC1=2;DP4=0,0,0,4;MQ=47;FQ=-38.9864;ANN=C|synonymous_variant|LOW|V2_02g003640.1|V2_02g003640.1|transcript|V2_02g003640.1.01|protein_coding|2/2|c.2691A>G|p.Arg897Arg|2691/2871|2691/2871|897/956||	GT:PL:DP:AD:GQ	1/1:103,12,0:4:0,4:21
				3831421	T	C	227872	.	DP=3;VDB=0.48;SGB=-0.453602;MQ0F=0;AF1=1;AC1=2;DP4=0,0,0,2;MQ=40;FQ=-32.988;ANN=C|synonymous_variant|LOW|V2_02g003640.1|V2_02g003640.1|transcript|V2_02g003640.1.01|protein_coding|2/2|c.2646A>G|p.Gln882Gln|2646/2871|2646/2871|882/956||	GT:PL:DP:AD:GQ	1/1:54,6,0:2:0,2:10
				3831441	C	T	357656	.	DP=2;VDB=0.48;SGB=-0.453602;MQ0F=0;AF1=1;AC1=2;DP4=0,0,0,2;MQ=40;FQ=-32.988;ANN=T|missense_variant|MODERATE|V2_02g003640.1|V2_02g003640.1|transcript|V2_02g003640.1.01|protein_coding|2/2|c.2626G>A|p.Gly876Ser|2626/2871|2626/2871|876/956||	GT:PL:DP:AD:GQ	1/1:67,6,0:2:0,2:10
				3831680	A	G	151998	.	DP=19;VDB=0.175109;SGB=-0.691153;MQSB=1;MQ0F=0;AF1=1;AC1=2;DP4=0,0,16,2;MQ=28;FQ=-80.9864;ANN=T|missense_variant|MODERATE|V2_02g003640.1|V2_02g003640.1|transcript|V2_02g003640.1.01|protein_coding|2/2|c.2301G>A|p.Met767Ile|2301/2871|2301/2871|767/956||	GT:PL:DP:AD:GQ	1/1:185,54,0:18:0,18:99
				3831685	G	C	186999	.	DP=18;VDB=0.521408;SGB=-0.691153;MQSB=0.4375;MQ0F=0;AF1=1;AC1=2;DP4=0,0,16,2;MQ=36;FQ=-80.9864;ANN=C|missense_variant|MODERATE|V2_02g003640.1|V2_02g003640.1|transcript|V2_02g003640.1.01|protein_coding|2/2|c.2212A>G|p.Thr738Ala|2212/2871|2212/2871|738/956||	GT:PL:DP:AD:GQ	0/1:220,54,0:18:0,18:99
				3831766	C	T	480072	.	DP=24;VDB=0.945531;SGB=-0.662043;RPB=0.499893;MQB=0.00222771;MQSB=0.019605;BQB=0.885207;MQ0F=0;AF1=0.5;AC1=1;DP4=6,5,0,9;MQ=46;FQ=51.0153;PV4=0.0140867,1,1.97858e-06,1;ANN=C|synonymous_variant|LOW|V2_02g003640.1|V2_02g003640.1|transcript|V2_02g003640.1.01|protein_coding|2/2|c.2067A>G|p.Leu689Leu|2067/2871|2067/2871|689/956||	GT:PL:DP:AD:GQ	0/1:78,0,207:20:11,9:81
				3831855	T	C	35427	.	DP=20;VDB=0.793693;SGB=-0.511536;RPB=0.992095;MQB=0.751477;MQSB=0.0489059;BQB=0.23541;MQ0F=0;AF1=0.499801;AC1=1;DP4=3,11,0,3;MQ=44;FQ=5.46595;PV4=1,1,0.265915,1;ANN=C|missense_variant|MODERATE|V2_02g003640.1|V2_02g003640.1|transcript|V2_02g003640.1.01|protein_coding|2/2|c.2042A>G|p.Asn681Ser|2042/2871|2042/2871|681/956||	GT:PL:DP:AD:GQ	0/1:31,0,170:17:14,3:30
				3832000	T	C	130008	.	DP=18;VDB=0.0496804;SGB=-0.662043;RPB=0.91051;MQB=0.0155039;MQSB=0.0666667;BQB=0.430095;MQ0F=0;AF1=0.5;AC1=1;DP4=0,8,2,7;MQ=41;FQ=46.0153;PV4=0.470588,1,1,1;ANN=A|missense_variant|MODERATE|V2_02g003640.1|V2_02g003640.1|transcript|V2_02g003640.1.01|protein_coding|2/2|c.2009C>T|p.Pro670Leu|2009/2871|2009/2871|670/956||	GT:PL:DP:AD:GQ	0/1:160,0,73:17:8,9:76
				3832058	G	A	111592	.	DP=34;VDB=0.308689;SGB=-0.556411;RPB=0.806124;MQB=0.806124;MQSB=0.694735;BQB=0.497442;MQ0F=0;AF1=0.49995;AC1=1;DP4=20,4,4,0;MQ=50;FQ=10.4274;PV4=1,1,0.388937,1;ANN=G|intron_variant|MODIFIER|V2_02g003640.1|V2_02g003640.1|transcript|V2_02g003640.1.01|protein_coding|1/1|c.1847-131A>C||||||	GT:PL:DP:AD:GQ	0/1:37,0,238:28:24,4:39
				3832315	GTATATATATATATAT	GTATATATATAT,GTATATATAT,GTATATATATATATATATAT	779563	.	INDEL;IDV=20;IMF=0.869565;DP=23;VDB=0.0126894;SGB=-0.688148;MQ0F=0;AF1=1;AC1=2;DP4=0,0,15,0;MQ=47;FQ=-52.5252;ANN=GTATATATATAT|intron_variant|MODIFIER|V2_02g003640.1|V2_02g003640.1|transcript|V2_02g003640.1.01|protein_coding|1/1|c.1847-110_1847-107delATAT||||||,GTATATATATATATATATAT|intron_variant|MODIFIER|V2_02g003640.1|V2_02g003640.1|transcript|V2_02g003640.1.01|protein_coding|1/1|c.1847-111_184…	GT:PL:DP:AD:GQ	1/1:255,121,103,218,0,203:15:0,6,5:33
				3832351	T	G	207009	.	DP=34;VDB=0.232648;SGB=-0.691153;RPB=0.108036;MQB=0.0350239;MQSB=0.925347;BQB=0.998851;MQ0F=0;AF1=0.5;AC1=1;DP4=10,0,14,4;MQ=52;FQ=83.0157;PV4=0.265201,0.316908,1,0.243609;ANN=A|intron_variant|MODIFIER|V2_02g003640.1|V2_02g003640.1|transcript|V2_02g003640.1.01|protein_coding|1/1|c.1847-138G>T||||||	GT:PL:DP:AD:GQ	0/1:237,0,110:28:10,17:99
				3832362	CATATATATATATAT	CATATATATATAT,CATATATATATATATATAT	217468	.	INDEL;IDV=1;IMF=0.0277778;DP=36;VDB=0.267304;SGB=-0.662043;MQSB=0.906304;MQ0F=0;AF1=0.5;AC1=1;DP4=8,1,5,4;MQ=50;FQ=136.477;PV4=0.294118,0.198793,1,1;ANN=ATATATATTTATATAT|intron_variant|MODIFIER|V2_02g003640.1|V2_02g003640.1|transcript|V2_02g003640.1.01|protein_coding|1/1|c.1847-157_1847-156insATATATAA||||||	GT:PL:DP:AD:GQ	0/1:255,0,171:18:9,9:99
				3832504	C	T	100008	.	DP=27;VDB=0.602031;SGB=-0.662043;RPB=0.333403;MQB=0.752257;MQSB=0.990401;BQB=0.333403;MQ0F=0;AF1=0.5;AC1=1;DP4=10,7,8,1;MQ=49;FQ=103.016;PV4=0.19015,1,0.202775,1;ANN=T|intron_variant|MODIFIER|V2_02g003640.1|V2_02g003640.1|transcript|V2_02g003640.1.01|protein_coding|1/1|c.1847-177T>A||||||	GT:PL:DP:AD:GQ	0/1:130,0,243:26:17,9:99
				3832521	T	A	619834	.	DP=27;VDB=0.372161;SGB=-0.636426;RPB=0.250305;MQB=0.801226;MQSB=0.838046;BQB=0.0207448;MQ0F=0;AF1=0.499921;AC1=1;DP4=10,8,6,1;MQ=49;FQ=8.65167;PV4=0.354841,5.27898e-05,0.321143,1;ANN=A|intron_variant|MODIFIER|V2_02g003640.1|V2_02g003640.1|transcript|V2_02g003640.1.01|protein_coding|1/1|c.1847-211C>T||||||	GT:PL:DP:AD:GQ	0/1:35,0,255:25:18,7:36
				3832547	A	G	410074	.	DP=37;VDB=0.15244;SGB=-0.636426;RPB=0.643294;MQB=0.33501;MQSB=0.99136;BQB=0.738042;MQ0F=0;AF1=0.5;AC1=1;DP4=17,12,6,1;MQ=49;FQ=44.0154;PV4=0.382205,1,0.0824087,1;ANN=T|intron_variant|MODIFIER|V2_02g003640.1|V2_02g003640.1|transcript|V2_02g003640.1.01|protein_coding|1/1|c.1847-243G>A||||||	GT:PL:DP:AD:GQ	0/1:71,0,255:36:29,7:74
				3832645	T	C	209009	.	DP=61;VDB=0.843734;SGB=-0.693054;RPB=0.539292;MQB=8.94545e-08;MQSB=0.880192;BQB=0.977184;MQ0F=0;AF1=0.5;AC1=1;DP4=15,17,18,10;MQ=48;FQ=211.91;PV4=0.20278,0.480084,8.34323e-09,1;ANN=G|intron_variant|MODIFIER|V2_02g003640.1|V2_02g003640.1|transcript|V2_02g003640.1.01|protein_coding|1/1|c.1847-327T>C||||||	GT:PL:DP:AD:GQ	0/1:239,0,255:60:32,27:99
				3832896	C	T	844666	.	INDEL;IDV=21;IMF=0.283784;DP=74;VDB=0.937256;SGB=-0.692067;MQSB=0.367122;MQ0F=0;AF1=0.5;AC1=1;DP4=18,20,19,1;MQ=49;FQ=87.4766;PV4=0.000369414,0.00169473,0.191666,1;ANN=AT|intron_variant|MODIFIER|V2_02g003640.1|V2_02g003640.1|transcript|V2_02g003640.1.01|protein_coding|1/1|c.1847-458delA||||||	GT:PL:DP:AD:GQ	0/1:122,0,255:58:38,20:99
				3832900	C	T	163009	.	DP=76;VDB=0.000808908;SGB=-0.692717;RPB=0.762853;MQB=0.526394;MQSB=0.0879245;BQB=0.934566;MQ0F=0;AF1=0.5;AC1=1;DP4=40,11,19,4;MQ=42;FQ=166.017;PV4=0.764279,0.219364,1,1;ANN=T|intron_variant|MODIFIER|V2_02g003640.1|V2_02g003640.1|transcript|V2_02g003640.1.01|protein_coding|1/1|c.1847-535G>A||||||	GT:PL:DP:AD:GQ	0/1:193,0,255:74:51,23:99
				3832902	C	T	250205	.	DP=82;VDB=0.184576;SGB=-0.680642;RPB=0.310085;MQB=0.794339;MQSB=0.156573;BQB=0.864281;MQ0F=0;AF1=0.499999;AC1=1;DP4=41,25,7,5;MQ=43;FQ=28.0219;PV4=1,1,0.10636,1;ANN=C|intron_variant|MODIFIER|V2_02g003640.1|V2_02g003640.1|transcript|V2_02g003640.1.01|protein_coding|1/1|c.1847-609T>G||||||	GT:PL:DP:AD:GQ	0/1:55,0,255:78:66,12:58
				3832908	T	C	790075	.	DP=86;VDB=0.454922;SGB=-0.69168;RPB=0.999471;MQB=0.00668119;MQSB=0.360065;BQB=0.0942894;MQ0F=0;AF1=0.5;AC1=1;DP4=33,31,15,4;MQ=44;FQ=82.0157;PV4=0.0381782,0.0319663,0.00640789,1;ANN=A|intron_variant|MODIFIER|V2_02g003640.1|V2_02g003640.1|transcript|V2_02g003640.1.01|protein_coding|1/1|c.1847-645C>T||||||	GT:PL:DP:AD:GQ	0/1:109,0,255:83:64,18:99
				3833262	T	G	225009	.	DP=90;VDB=0.993769;SGB=-0.693147;RPB=0.968687;MQB=1.57829e-11;MQSB=0.236795;BQB=0.924705;MQ0F=0;AF1=0.5;AC1=1;DP4=10,13,34,28;MQ=43;FQ=200.01;PV4=0.464533,1,4.25278e-18,0.333572;ANN=T|intron_variant|MODIFIER|V2_02g003640.1|V2_02g003640.1|transcript|V2_02g003640.1.01|protein_coding|1/1|c.1847-676G>A||||||	GT:PL:DP:AD:GQ	0/1:255,0,227:85:23,62:99
				3833371	G	A	187009	.	DP=96;VDB=0.978041;SGB=-0.69312;RPB=0.877524;MQB=4.54774e-05;MQSB=0.481894;BQB=0.308555;MQ0F=0;AF1=0.5;AC1=1;DP4=30,29,18,14;MQ=42;FQ=190.016;PV4=0.665012,0.0888413,2.91594e-06,1;ANN=T|intron_variant|MODIFIER|V2_02g003640.1|V2_02g003640.1|transcript|V2_02g003640.1.01|protein_coding|1/1|c.1847-682G>A||||||	GT:PL:DP:AD:GQ	0/1:217,0,255:91:59,31:99
				3833476	T	A	165009	.	DP=99;VDB=0.989281;SGB=-0.692976;RPB=0.938929;MQB=0.00401648;MQSB=0.596175;BQB=0.48167;MQ0F=0;AF1=0.5;AC1=1;DP4=37,31,10,16;MQ=41;FQ=168.017;PV4=0.248743,1,0.00279762,0.225229;ANN=C|intron_variant|MODIFIER|V2_02g003640.1|V2_02g003640.1|transcript|V2_02g003640.1.01|protein_coding|1/1|c.1847-688A>G||||||	GT:PL:DP:AD:GQ	0/1:195,0,255:94:68,26:99
				3833553	G	A	225009	.	DP=113;VDB=0.239741;SGB=-0.693147;RPB=0.216623;MQB=3.54315e-13;MQSB=0.946561;BQB=0.825874;MQ0F=0;AF1=0.5;AC1=1;DP4=13,13,37,46;MQ=41;FQ=162.017;PV4=0.65785,1,2.60356e-17,0.444839;ANN=C|intron_variant|MODIFIER|V2_02g003640.1|V2_02g003640.1|transcript|V2_02g003640.1.01|protein_coding|1/1|c.1847-723A>G||||||	GT:PL:DP:AD:GQ	0/1:255,0,189:109:26,83:99
				3833574	G	A	193009	.	DP=114;VDB=0.00671795;SGB=-0.69312;RPB=0.82584;MQB=0.426004;MQSB=0.971116;BQB=0.975989;MQ0F=0;AF1=0.5;AC1=1;DP4=43,35,12,20;MQ=41;FQ=196.014;PV4=0.141078,1,0.0891194,1;ANN=T|intron_variant|MODIFIER|V2_02g003640.1|V2_02g003640.1|transcript|V2_02g003640.1.01|protein_coding|1/1|c.1847-735G>A||||||	GT:PL:DP:AD:GQ	0/1:223,0,255:110:78,32:99
				3833608	T	G	168009	.	DP=120;VDB=0.480077;SGB=-0.69311;RPB=0.0231503;MQB=2.15589e-07;MQSB=0.961729;BQB=0.0958618;MQ0F=0;AF1=0.5;AC1=1;DP4=41,40,16,15;MQ=42;FQ=171.017;PV4=1,0.000384428,1,0.483987;ANN=A|intron_variant|MODIFIER|V2_02g003640.1|V2_02g003640.1|transcript|V2_02g003640.1.01|protein_coding|1/1|c.1847-751G>T||||||	GT:PL:DP:AD:GQ	0/1:198,0,255:112:81,28:99
				3833685	A	G	175009	.	DP=126;VDB=0.0382791;SGB=-0.693132;RPB=0.674254;MQB=0.190528;MQSB=0.999997;BQB=0.0458814;MQ0F=0;AF1=0.5;AC1=1;DP4=54,35,13,21;MQ=43;FQ=178.017;PV4=0.0281488,0.000317238,0.154167,1;ANN=T|intron_variant|MODIFIER|V2_02g003640.1|V2_02g003640.1|transcript|V2_02g003640.1.01|protein_coding|1/1|c.1847-762G>A||||||	GT:PL:DP:AD:GQ	0/1:205,0,255:123:89,34:99
				3833691	C	A	221009	.	DP=130;VDB=0.693567;SGB=-0.693145;RPB=0.927552;MQB=0.845614;MQSB=0.928499;BQB=0.973762;MQ0F=0.00769231;AF1=0.5;AC1=1;DP4=53,33,22,18;MQ=43;FQ=222.562;PV4=0.559701,1,0.139649,1;ANN=T|intron_variant|MODIFIER|V2_02g003640.1|V2_02g003640.1|transcript|V2_02g003640.1.01|protein_coding|1/1|c.1847-819G>A||||||	GT:PL:DP:AD:GQ	0/1:251,0,255:126:86,37:99
				3833823	T	G	124008	.	DP=118;VDB=0.666388;SGB=-0.693139;RPB=0.416889;MQB=0.00224174;MQSB=0.984078;BQB=0.997328;MQ0F=0.00847458;AF1=0.5;AC1=1;DP4=41,37,31,5;MQ=43;FQ=127.016;PV4=0.000690846,1,0.000234411,1;ANN=C|intron_variant|MODIFIER|V2_02g003640.1|V2_02g003640.1|transcript|V2_02g003640.1.01|protein_coding|1/1|c.1847-867C>G||||||	GT:PL:DP:AD:GQ	0/1:154,0,255:114:78,36:99
				3834018	T	G	980078	.	DP=111;VDB=0.734134;SGB=-0.692067;RPB=0.901288;MQB=0.654732;MQSB=0.943242;BQB=0.998222;MQ0F=0.00900901;AF1=0.5;AC1=1;DP4=57,24,7,13;MQ=44;FQ=101.016;PV4=0.00462869,0.492555,1,0.27777;ANN=A|intron_variant|MODIFIER|V2_02g003640.1|V2_02g003640.1|transcript|V2_02g003640.1.01|protein_coding|1/1|c.1847-878C>T||||||	GT:PL:DP:AD:GQ	0/1:128,0,255:101:81,20:99
				3834035	G	A	193009	.	DP=111;VDB=0.765867;SGB=-0.693127;RPB=0.524507;MQB=0.742876;MQSB=0.966247;BQB=0.896531;MQ0F=0.00900901;AF1=0.5;AC1=1;DP4=44,29,23,10;MQ=43;FQ=196.014;PV4=0.391467,0.366026,1,0.23074;ANN=T|intron_variant|MODIFIER|V2_02g003640.1|V2_02g003640.1|transcript|V2_02g003640.1.01|protein_coding|1/1|c.1847-891G>A||||||	GT:PL:DP:AD:GQ	0/1:223,0,255:106:73,33:99
				3834181	C	T	114008	.	DP=106;VDB=0.0141618;SGB=-0.693079;RPB=0.965119;MQB=0.00223249;MQSB=0.995856;BQB=0.733008;MQ0F=0.00943396;AF1=0.5;AC1=1;DP4=41,31,22,7;MQ=42;FQ=117.016;PV4=0.111383,1,0.000383782,1;ANN=A|intron_variant|MODIFIER|V2_02g003640.1|V2_02g003640.1|transcript|V2_02g003640.1.01|protein_coding|1/1|c.1847-893A>T||||||	GT:PL:DP:AD:GQ	0/1:144,0,255:101:72,28:99
				3834220	A	C,T	980078	.	DP=111;VDB=0.0189592;SGB=-0.693079;RPB=0.929391;MQB=0.00692391;MQSB=0.999995;BQB=0.91765;MQ0F=0.00900901;AF1=0.5;AC1=1;DP4=42,35,23,6;MQ=42;FQ=101.016;PV4=0.0251088,0.480531,0.000858208,1;ANN=A|intron_variant|MODIFIER|V2_02g003640.1|V2_02g003640.1|transcript|V2_02g003640.1.01|protein_coding|1/1|c.1847-895G>T||||||	GT:PL:DP:AD:GQ	0/1:128,0,255:106:77,29:99
				3834655	A	T	111008	.	DP=122;VDB=0.60219;SGB=-0.693097;RPB=0.996897;MQB=0.000480167;MQSB=0.660194;BQB=0.99449;MQ0F=0.00819672;AF1=0.5;AC1=1;DP4=40,42,18,12;MQ=41;FQ=114.016;PV4=0.393412,0.133953,0.000193706,1;ANN=A|intron_variant|MODIFIER|V2_02g003640.1|V2_02g003640.1|transcript|V2_02g003640.1.01|protein_coding|1/1|c.1847-927C>T||||||	GT:PL:DP:AD:GQ	0/1:141,0,255:112:82,30:99
				3834661	T	A	221999	.	DP=118;VDB=0.990663;SGB=-0.693147;MQSB=0.336307;MQ0F=0.00847458;AF1=1;AC1=2;DP4=0,0,57,57;MQ=39;FQ=-281.989;ANN=C|intron_variant|MODIFIER|V2_02g003640.1|V2_02g003640.1|transcript|V2_02g003640.1.01|protein_coding|1/1|c.1847-943A>G||||||	GT:PL:DP:AD:GQ	1/1:255,255,0:114:0,114:99
				3834674	T	A	225009	.	DP=113;VDB=0.542855;SGB=-0.693147;RPB=0.932207;MQB=8.25366e-06;MQSB=0.279152;BQB=0.337781;MQ0F=0.00884956;AF1=0.5;AC1=1;DP4=9,14,40,48;MQ=41;FQ=76.0156;PV4=0.643108,1,3.04613e-05,1;ANN=C|intron_variant|MODIFIER|V2_02g003640.1|V2_02g003640.1|transcript|V2_02g003640.1.01|protein_coding|1/1|c.1847-953T>G||||||	GT:PL:DP:AD:GQ	0/1:255,0,103:111:23,88:99
				3834743	C	A	123008	.	DP=114;VDB=0.814752;SGB=-0.693097;RPB=0.65741;MQB=2.42651e-05;MQSB=0.441473;BQB=0.777766;MQ0F=0.00877193;AF1=0.5;AC1=1;DP4=33,46,14,16;MQ=41;FQ=126.016;PV4=0.670203,0.286194,1.63321e-05,1;ANN=G|intron_variant|MODIFIER|V2_02g003640.1|V2_02g003640.1|transcript|V2_02g003640.1.01|protein_coding|1/1|c.1847-954T>C||||||	GT:PL:DP:AD:GQ	0/1:153,0,255:109:79,29:99
				3834767	A	C	119008	.	DP=116;VDB=0.66276;SGB=-0.693079;RPB=0.622595;MQB=2.34965e-06;MQSB=0.605587;BQB=0.829947;MQ0F=0;AF1=0.5;AC1=1;DP4=31,50,12,17;MQ=43;FQ=122.016;PV4=0.826157,1,3.93134e-07,1;ANN=T|intron_variant|MODIFIER|V2_02g003640.1|V2_02g003640.1|transcript|V2_02g003640.1.01|protein_coding|1/1|c.1847-965G>A||||||	GT:PL:DP:AD:GQ	0/1:149,0,255:110:81,29:99
				3834780	T	A	650073	.	DP=122;VDB=0.106846;SGB=-0.692562;RPB=0.700943;MQB=0.896935;MQSB=0.709916;BQB=0.565605;MQ0F=0;AF1=0.5;AC1=1;DP4=42,54,11,11;MQ=42;FQ=68.0155;PV4=0.639968,0.132619,1,1;ANN=T|intron_variant|MODIFIER|V2_02g003640.1|V2_02g003640.1|transcript|V2_02g003640.1.01|protein_coding|1/1|c.1847-976G>A||||||	GT:PL:DP:AD:GQ	0/1:95,0,255:118:96,21:98
				3834783	G	C	225009	.	DP=122;VDB=0.205968;SGB=-0.693147;RPB=0.600142;MQB=0.00359196;MQSB=0.973426;BQB=0.00585995;MQ0F=0;AF1=0.5;AC1=1;DP4=25,39,20,31;MQ=43;FQ=225.007;PV4=1,0.000174505,0.00215764,0.105754;ANN=A|intron_variant|MODIFIER|V2_02g003640.1|V2_02g003640.1|transcript|V2_02g003640.1.01|protein_coding|1/1|c.1847-993G>T||||||	GT:PL:DP:AD:GQ	0/1:255,0,255:115:64,51:99
				3834784	A	G	100008	.	DP=115;VDB=0.210699;SGB=-0.692914;RPB=0.918802;MQB=0.0182434;MQSB=0.621444;BQB=0.949938;MQ0F=0;AF1=0.5;AC1=1;DP4=38,45,6,19;MQ=42;FQ=103.016;PV4=0.0645687,0.274394,0.00733879,1;ANN=A|intron_variant|MODIFIER|V2_02g003640.1|V2_02g003640.1|transcript|V2_02g003640.1.01|protein_coding|1/1|c.1847-1024C>T||||||	GT:PL:DP:AD:GQ	0/1:130,0,255:108:83,24:99
				3834792	T	A	146008	.	DP=107;VDB=0.873862;SGB=-0.693079;RPB=0.677572;MQB=0.00083015;MQSB=0.67389;BQB=0.925565;MQ0F=0;AF1=0.5;AC1=1;DP4=36,41,9,20;MQ=42;FQ=149.017;PV4=0.187266,1,0.000282808,0.296458;ANN=A|intron_variant|MODIFIER|V2_02g003640.1|V2_02g003640.1|transcript|V2_02g003640.1.01|protein_coding|1/1|c.1847-1045C>T||||||	GT:PL:DP:AD:GQ	0/1:176,0,255:106:77,28:99
				3834933	A	G	140008	.	DP=108;VDB=0.433181;SGB=-0.693132;RPB=0.106225;MQB=1.27807e-05;MQSB=0.764908;BQB=0.000883191;MQ0F=0.0277778;AF1=0.5;AC1=1;DP4=39,34,15,19;MQ=41;FQ=143.016;PV4=0.41108,3.96512e-05,4.90579e-06,1;ANN=T|intron_variant|MODIFIER|V2_02g003640.1|V2_02g003640.1|transcript|V2_02g003640.1.01|protein_coding|1/1|c.1847-1085C>A||||||	GT:PL:DP:AD:GQ	0/1:170,0,255:107:73,31:99
				3835036	T	C	225009	.	DP=96;VDB=0.146308;SGB=-0.693147;RPB=0.111466;MQB=1.75795e-10;MQSB=0.723962;BQB=0.470969;MQ0F=0.0416667;AF1=0.5;AC1=1;DP4=23,10,20,42;MQ=39;FQ=225.007;PV4=0.000582771,0.0943535,6.0971e-15,1;ANN=A|intron_variant|MODIFIER|V2_02g003640.1|V2_02g003640.1|transcript|V2_02g003640.1.01|protein_coding|1/1|c.1847-1151C>T||||||	GT:PL:DP:AD:GQ	0/1:255,0,255:95:33,62:99
				3835047	G	A	390076	.	DP=123;VDB=0.108752;SGB=-0.692831;RPB=0.0169933;MQB=0.724821;MQSB=0.215537;BQB=0.0500951;MQ0F=0.00813008;AF1=0.5;AC1=1;DP4=41,53,5,19;MQ=36;FQ=42.0155;PV4=0.0595131,1,1,1;ANN=A|intron_variant|MODIFIER|V2_02g003640.1|V2_02g003640.1|transcript|V2_02g003640.1.01|protein_coding|1/1|c.1847-1256A>T||||||	GT:PL:DP:AD:GQ	0/1:69,0,222:118:94,24:72
				3835049	T	C	164009	.	DP=137;VDB=0.288341;SGB=-0.693141;RPB=0.509951;MQB=9.78004e-05;MQSB=0.977844;BQB=0.00399896;MQ0F=0;AF1=0.5;AC1=1;DP4=62,32,13,24;MQ=38;FQ=167.017;PV4=0.00169901,1.16147e-05,1,0.0911696;ANN=A|intron_variant|MODIFIER|V2_02g003640.1|V2_02g003640.1|transcript|V2_02g003640.1.01|protein_coding|1/1|c.1847-1357G>T||||||	GT:PL:DP:AD:GQ	0/1:194,0,255:131:94,36:99
				3835075	C	A	225009	.	DP=106;VDB=2.02548e-08;SGB=-0.693147;RPB=0.994756;MQB=3.66436e-05;MQSB=0.962336;BQB=0.453727;MQ0F=0.0188679;AF1=0.5;AC1=1;DP4=13,16,55,16;MQ=39;FQ=190.016;PV4=0.00221744,1,1.12456e-05,1;ANN=G|intron_variant|MODIFIER|V2_02g003640.1|V2_02g003640.1|transcript|V2_02g003640.1.01|protein_coding|1/1|c.1847-1388A>C||||||	GT:PL:DP:AD:GQ	0/1:255,0,217:100:29,71:99
				3835085	A	G	119008	.	DP=104;VDB=0.000798307;SGB=-0.693079;RPB=0.602583;MQB=0.119226;MQSB=0.940829;BQB=0.31535;MQ0F=0.0192308;AF1=0.5;AC1=1;DP4=46,25,20,9;MQ=38;FQ=122.016;PV4=0.817187,0.0205994,0.0364859,0.470259;ANN=T|intron_variant|MODIFIER|V2_02g003640.1|V2_02g003640.1|transcript|V2_02g003640.1.01|protein_coding|1/1|c.1847-1391G>A||||||	GT:PL:DP:AD:GQ	0/1:149,0,255:100:71,29:99
				3835128	C	G	230285	.	DP=42;VDB=0.990007;SGB=-0.686358;RPB=0.930132;MQB=0.000539911;MQSB=0.547898;BQB=0.521077;MQ0F=0.0238095;AF1=0.499999;AC1=1;DP4=13,12,2,12;MQ=40;FQ=26.0258;PV4=0.037845,1,1.10864e-05,0.0123051;ANN=G|intron_variant|MODIFIER|V2_02g003640.1|V2_02g003640.1|transcript|V2_02g003640.1.01|protein_coding|1/1|c.1847-1465T>C||||||	GT:PL:DP:AD:GQ	0/1:53,0,255:39:25,13:56
				3835158	C	CGA	124008	.	INDEL;IDV=10;IMF=0.434783;DP=23;VDB=0.0343018;SGB=-0.636426;MQSB=0.444564;MQ0F=0;AF1=0.499997;AC1=1;DP4=5,4,7,0;MQ=39;FQ=15.5969;PV4=0.0884615,0.0539314,1,1;ANN=ATTTT|intron_variant|MODIFIER|V2_02g003640.1|V2_02g003640.1|transcript|V2_02g003640.1.01|protein_coding|1/1|c.1847-2625delA||||||	GT:PL:DP:AD:GQ	0/1:50,0,93:16:9,7:53
				3835164	C	G	730074	.	DP=115;VDB=0.0193033;SGB=-0.692717;RPB=0.614559;MQB=0.869246;MQSB=0.981839;BQB=0.00975191;MQ0F=0.0347826;AF1=0.5;AC1=1;DP4=30,59,5,18;MQ=34;FQ=76.0156;PV4=0.321561,1,1,1;ANN=G|intron_variant|MODIFIER|V2_02g003640.1|V2_02g003640.1|transcript|V2_02g003640.1.01|protein_coding|1/1|c.1847-1603A>C||||||	GT:PL:DP:AD:GQ	0/1:103,0,246:112:89,23:99
				3835230	C	T	132008	.	DP=114;VDB=0.401706;SGB=-0.693127;RPB=0.977875;MQB=0.802682;MQSB=0.812521;BQB=0.0159808;MQ0F=0;AF1=0.5;AC1=1;DP4=47,33,13,20;MQ=36;FQ=135.016;PV4=0.0664354,3.29468e-05,0.47459,0.302222;ANN=T|intron_variant|MODIFIER|V2_02g003640.1|V2_02g003640.1|transcript|V2_02g003640.1.01|protein_coding|1/1|c.1847-1686G>A||||||	GT:PL:DP:AD:GQ	0/1:162,0,255:113:80,29:99
				3835238	C	T	710074	.	DP=51;VDB=0.890236;SGB=-0.686358;RPB=0.996442;MQB=0.262398;MQSB=0.236646;BQB=0.31514;MQ0F=0.0392157;AF1=0.5;AC1=1;DP4=23,14,8,6;MQ=37;FQ=74.0156;PV4=0.758211,0.0304369,0.0694682,0.208724;ANN=A|intron_variant|MODIFIER|V2_02g003640.1|V2_02g003640.1|transcript|V2_02g003640.1.01|protein_coding|1/1|c.1847-1778C>T||||||	GT:PL:DP:AD:GQ	0/1:101,0,255:51:37,14:99
				3835253	G	A	779563	.	DP=42;VDB=0.648709;SGB=-0.651104;RPB=0.305001;MQB=0.50995;MQSB=0.838458;BQB=0.85881;MQ0F=0.0952381;AF1=0.49995;AC1=1;DP4=16,12,5,3;MQ=38;FQ=10.4274;PV4=1,0.265682,0.0982804,1;ANN=T|intron_variant|MODIFIER|V2_02g003640.1|V2_02g003640.1|transcript|V2_02g003640.1.01|protein_coding|1/1|c.1847-1796G>A||||||	GT:PL:DP:AD:GQ	0/1:37,0,253:36:28,8:39
				3835274	C	T	770075	.	DP=37;VDB=0.99948;SGB=-0.690438;RPB=0.659311;MQB=0.00016915;MQSB=0.947873;BQB=0.99276;MQ0F=0.108108;AF1=0.5;AC1=1;DP4=8,9,9,8;MQ=39;FQ=80.0157;PV4=1,0.310489,1.85492e-07,0.00586372;ANN=G|intron_variant|MODIFIER|V2_02g003640.1|V2_02g003640.1|transcript|V2_02g003640.1.01|protein_coding|1/1|c.1847-1798A>C||||||	GT:PL:DP:AD:GQ	0/1:107,0,253:34:17,17:99
				3835283	A	C	310104	.	DP=34;VDB=0.0521724;SGB=-0.688148;RPB=0.00178538;MQB=4.65129e-05;MQSB=0.873352;BQB=0.976644;MQ0F=0.117647;AF1=0.5;AC1=1;DP4=8,8,5,10;MQ=41;FQ=34.0168;PV4=0.472548,0.117534,8.88705e-10,1;ANN=A|intron_variant|MODIFIER|V2_02g003640.1|V2_02g003640.1|transcript|V2_02g003640.1.01|protein_coding|1/1|c.1847-1815C>T||||||	GT:PL:DP:AD:GQ	0/1:61,0,255:31:16,15:64
				3835329	AAAAATGAAACATAAAA	AAAAA	170924	.	INDEL;IDV=8;IMF=0.222222;DP=36;VDB=0.353742;SGB=-0.662043;MQSB=0.635242;MQ0F=0;AF1=0.5;AC1=1;DP4=9,6,3,6;MQ=48;FQ=195.464;PV4=0.400323,0.0392246,0.421779,1;ANN=AAAAA|intron_variant|MODIFIER|V2_02g003640.1|V2_02g003640.1|transcript|V2_02g003640.1.01|protein_coding|1/1|c.1847-3125_1847-3114delTTTTATGTTTCA||||||	GT:PL:DP:AD:GQ	0/1:230,0,255:24:15,9:99
				3835403	G	A	146998	.	DP=39;VDB=0.630299;SGB=-0.693141;RPB=1;MQB=1;BQB=1;MQ0F=0.025641;AF1=1;AC1=2;DP4=0,1,0,37;MQ=30;FQ=-125.987;PV4=1,1,1,1;ANN=C|intron_variant|MODIFIER|V2_02g003640.1|V2_02g003640.1|transcript|V2_02g003640.1.01|protein_coding|1/1|c.1847-2000T>G||||||	GT:PL:DP:AD:GQ	1/1:180,99,0:38:1,37:99
				3835407	A	T	710129	.	DP=8;VDB=0.407747;SGB=-0.616816;RPB=0.833333;MQB=1;BQB=0.833333;MQ0F=0;AF1=0.500629;AC1=1;DP4=2,0,6,0;MQ=34;FQ=-3.53091;PV4=1,1,1,0.209877;ANN=T|intron_variant|MODIFIER|V2_02g003640.1|V2_02g003640.1|transcript|V2_02g003640.1.01|protein_coding|1/1|c.1847-2435T>A||||||	GT:PL:DP:AD:GQ	0/1:101,0,26:8:2,6:29
				3835412	A	T	73008	.	DP=8;VDB=0.417842;SGB=-0.616816;RPB=0.833333;MQB=1;BQB=0.833333;MQ0F=0;AF1=0.500063;AC1=1;DP4=2,0,6,0;MQ=34;FQ=9.5281;PV4=1,0.301823,1,0.301823;ANN=A|intron_variant|MODIFIER|V2_02g003640.1|V2_02g003640.1|transcript|V2_02g003640.1.01|protein_coding|1/1|c.1847-2441A>T||||||	GT:PL:DP:AD:GQ	0/1:103,0,36:8:2,6:39
				3835512	C	T	900094	.	DP=10;VDB=0.904326;SGB=-0.651104;RPB=0.875;MQB=0.875;BQB=0.375;MQ0F=0;AF1=0.500199;AC1=1;DP4=2,0,8,0;MQ=35;FQ=5.46595;PV4=1,0.109864,1,0.141809;ANN=A|intron_variant|MODIFIER|V2_02g003640.1|V2_02g003640.1|transcript|V2_02g003640.1.01|protein_coding|1/1|c.1847-2454A>T||||||	GT:PL:DP:AD:GQ	0/1:120,0,31:10:2,8:34
				3835524	AT	ATCGT	952088	.	INDEL;IDV=13;IMF=0.764706;DP=17;VDB=0.194281;SGB=-0.688148;MQSB=1;MQ0F=0;AF1=1;AC1=2;DP4=0,0,6,9;MQ=60;FQ=-79.5255;ANN=ATCGT|intron_variant|MODIFIER|V2_02g003640.1|V2_02g003640.1|transcript|V2_02g003640.1.01|protein_coding|1/1|c.1847-3306_1847-3305insACG||||||	GT:PL:DP:AD:GQ	1/1:255,45,0:15:0,15:87
				3835535	G	A	840076	.	DP=14;VDB=0.132453;SGB=-0.616816;RPB=0.135054;MQB=0.875173;BQB=0.0672055;MQ0F=0;AF1=0.5;AC1=1;DP4=8,0,6,0;MQ=41;FQ=71.8803;PV4=1,1,1,0.214131;ANN=C|intron_variant|MODIFIER|V2_02g003640.1|V2_02g003640.1|transcript|V2_02g003640.1.01|protein_coding|1/1|c.1847-2547T>G||||||	GT:PL:DP:AD:GQ	0/1:114,0,99:14:8,6:99
				3835585	C	T	580073	.	DP=14;VDB=0.0749805;SGB=-0.590765;RPB=0.122456;MQB=0.84246;BQB=0.958048;MQ0F=0;AF1=0.5;AC1=1;DP4=8,0,5,0;MQ=41;FQ=61.0154;PV4=1,0.198318,1,0.25357;ANN=A|intron_variant|MODIFIER|V2_02g003640.1|V2_02g003640.1|transcript|V2_02g003640.1.01|protein_coding|1/1|c.1847-2560A>T||||||	GT:PL:DP:AD:GQ	0/1:88,0,136:13:8,5:91
				3835586	A	G	127052	.	DP=20;VDB=0.105704;SGB=-0.636426;RPB=0.516786;MQB=0.447639;MQSB=0.825863;BQB=0.924509;MQ0F=0;AF1=0.5;AC1=1;DP4=7,6,7,0;MQ=48;FQ=51.0153;PV4=0.0514964,1,0.0814098,1;ANN=G|intron_variant|MODIFIER|V2_02g003640.1|V2_02g003640.1|transcript|V2_02g003640.1.01|protein_coding|1/1|c.1847-2713T>C||||||	GT:PL:DP:AD:GQ	0/1:78,0,194:20:13,6:81
				3835664	ATATATAATCACATTTATATAATCACATTTATATA	ATATATAATCACATTTATATA	480072	.	INDEL;IDV=10;IMF=0.434783;DP=23;VDB=0.0343018;SGB=-0.636426;MQSB=0.444564;MQ0F=0;AF1=0.499997;AC1=1;DP4=5,4,7,0;MQ=39;FQ=15.5969;PV4=0.0884615,0.0539314,1,1;ANN=ATTTT|intron_variant|MODIFIER|V2_02g003640.1|V2_02g003640.1|transcript|V2_02g003640.1.01|protein_coding|1/1|c.1847-2625delA||||||	GT:PL:DP:AD:GQ	0/1:50,0,93:16:9,7:53
				3835752	G	A	221999	.	DP=32;VDB=0.706105;SGB=-0.69312;MQSB=0.936137;MQ0F=0;AF1=1;AC1=2;DP4=0,0,27,5;MQ=55;FQ=-122.987;ANN=C|intron_variant|MODIFIER|V2_02g003640.1|V2_02g003640.1|transcript|V2_02g003640.1.01|protein_coding|1/1|c.1847-2816A>G||||||	GT:PL:DP:AD:GQ	1/1:255,96,0:32:0,32:99
				3835767	A	C	780075	.	DP=38;VDB=0.00389073;SGB=-0.670168;RPB=0.397076;MQB=0.845126;MQSB=0.95534;BQB=0.47133;MQ0F=0;AF1=0.5;AC1=1;DP4=25,3,8,2;MQ=55;FQ=81.0157;PV4=0.592084,0.0346443,1,1;ANN=A|intron_variant|MODIFIER|V2_02g003640.1|V2_02g003640.1|transcript|V2_02g003640.1.01|protein_coding|1/1|c.1847-2827C>T||||||	GT:PL:DP:AD:GQ	0/1:108,0,221:38:28,10:99
				3835781	C	T	171009	.	DP=38;VDB=0.000798307;SGB=-0.692562;RPB=0.000677076;MQB=0.189087;MQSB=0.970589;BQB=0.317016;MQ0F=0;AF1=0.5;AC1=1;DP4=14,1,18,4;MQ=55;FQ=145.011;PV4=0.629041,0.0244769,0.0182325,1;ANN=C|intron_variant|MODIFIER|V2_02g003640.1|V2_02g003640.1|transcript|V2_02g003640.1.01|protein_coding|1/1|c.1847-2829A>G||||||	GT:PL:DP:AD:GQ	0/1:201,0,172:37:15,22:99
				3836036	C	A	189009	.	DP=50;VDB=0.184847;SGB=-0.69168;RPB=0.725495;MQB=0.134576;MQSB=0.845496;BQB=0.220346;MQ0F=0;AF1=0.5;AC1=1;DP4=16,13,10,9;MQ=56;FQ=192.016;PV4=1,0.0370309,0.0141426,1;ANN=A|intron_variant|MODIFIER|V2_02g003640.1|V2_02g003640.1|transcript|V2_02g003640.1.01|protein_coding|1/1|c.1847-2855G>T||||||	GT:PL:DP:AD:GQ	0/1:219,0,255:48:29,19:99
				3836317	G	A	223009	.	DP=54;VDB=0.0212522;SGB=-0.692067;RPB=0.631232;MQB=0.250218;MQSB=0.981462;BQB=0.195893;MQ0F=0;AF1=0.5;AC1=1;DP4=18,14,11,9;MQ=57;FQ=223.893;PV4=1,1,0.037791,1;ANN=G|intron_variant|MODIFIER|V2_02g003640.1|V2_02g003640.1|transcript|V2_02g003640.1.01|protein_coding|1/1|c.1847-2865T>C||||||	GT:PL:DP:AD:GQ	0/1:253,0,255:52:32,20:99
				3836363	T	C	860076	.	DP=48;VDB=0.250675;SGB=-0.680642;RPB=0.127206;MQB=0.976813;MQSB=0.930675;BQB=0.844132;MQ0F=0;AF1=0.5;AC1=1;DP4=13,18,11,1;MQ=58;FQ=89.0158;PV4=0.00505204,1,0.0817034,1;ANN=G|intron_variant|MODIFIER|V2_02g003640.1|V2_02g003640.1|transcript|V2_02g003640.1.01|protein_coding|1/1|c.1847-2908G>C||||||	GT:PL:DP:AD:GQ	0/1:116,0,255:43:31,11:99
				3836522	G	A	221999	.	DP=44;VDB=0.620761;SGB=-0.693144;MQSB=0.803204;MQ0F=0;AF1=1;AC1=2;DP4=0,0,21,18;MQ=59;FQ=-143.987;ANN=C|intron_variant|MODIFIER|V2_02g003640.1|V2_02g003640.1|transcript|V2_02g003640.1.01|protein_coding|1/1|c.1847-2940A>G||||||	GT:PL:DP:AD:GQ	1/1:255,117,0:39:0,39:99
				3836524	T	C	270155	.	DP=41;VDB=0.387746;SGB=-0.616816;RPB=0.540457;MQB=0.24641;MQSB=0.988068;BQB=0.852757;MQ0F=0;AF1=0.499999;AC1=1;DP4=16,17,5,1;MQ=59;FQ=30.0194;PV4=0.189736,1,0.147326,1;ANN=G|intron_variant|MODIFIER|V2_02g003640.1|V2_02g003640.1|transcript|V2_02g003640.1.01|protein_coding|1/1|c.1847-2944G>C||||||	GT:PL:DP:AD:GQ	0/1:57,0,255:39:33,6:60
				3836533	C	G	950077	.	DP=54;VDB=0.0315769;SGB=-0.680642;RPB=0.939362;MQB=0.998648;MQSB=0.491452;BQB=0.958463;MQ0F=0;AF1=0.5;AC1=1;DP4=14,28,3,9;MQ=52;FQ=98.0159;PV4=0.732113,0.212019,1,1;ANN=T|intron_variant|MODIFIER|V2_02g003640.1|V2_02g003640.1|transcript|V2_02g003640.1.01|protein_coding|1/1|c.1847-3010G>A||||||	GT:PL:DP:AD:GQ	0/1:125,0,255:54:42,11:99
				3836775	GTCT	GT	213009	.	DP=55;VDB=0.807885;SGB=-0.692562;RPB=0.413415;MQB=0.961107;MQSB=0.362407;BQB=0.849018;MQ0F=0;AF1=0.5;AC1=1;DP4=10,22,7,15;MQ=53;FQ=215.752;PV4=1,0.326694,0.447881,0.191629;ANN=T|intron_variant|MODIFIER|V2_02g003640.1|V2_02g003640.1|transcript|V2_02g003640.1.01|protein_coding|1/1|c.1847-3018G>A||||||	GT:PL:DP:AD:GQ	0/1:243,0,255:54:32,22:99
				3836820	A	T	116008	.	DP=56;VDB=0.293143;SGB=-0.686358;RPB=0.850066;MQB=0.953339;MQSB=0.305653;BQB=0.644635;MQ0F=0;AF1=0.5;AC1=1;DP4=15,26,5,9;MQ=51;FQ=119.016;PV4=1,0.210178,1,1;ANN=A|intron_variant|MODIFIER|V2_02g003640.1|V2_02g003640.1|transcript|V2_02g003640.1.01|protein_coding|1/1|c.1847-3033C>T||||||	GT:PL:DP:AD:GQ	0/1:146,0,255:55:41,14:99
				3836855	T	G	157009	.	DP=53;VDB=0.514289;SGB=-0.688148;RPB=0.946768;MQB=0.936657;MQSB=0.283498;BQB=0.710433;MQ0F=0;AF1=0.5;AC1=1;DP4=14,22,5,10;MQ=50;FQ=160.017;PV4=0.761337,1,1,0.416127;ANN=T|intron_variant|MODIFIER|V2_02g003640.1|V2_02g003640.1|transcript|V2_02g003640.1.01|protein_coding|1/1|c.1847-3054G>A||||||	GT:PL:DP:AD:GQ	0/1:187,0,255:51:36,15:99
				3836868	TA	TACA	221999	.	INDEL;IDV=8;IMF=0.222222;DP=36;VDB=0.353742;SGB=-0.662043;MQSB=0.635242;MQ0F=0;AF1=0.5;AC1=1;DP4=9,6,3,6;MQ=48;FQ=195.464;PV4=0.400323,0.0392246,0.421779,1;ANN=AAAAA|intron_variant|MODIFIER|V2_02g003640.1|V2_02g003640.1|transcript|V2_02g003640.1.01|protein_coding|1/1|c.1847-3125_1847-3114delTTTTATGTTTCA||||||	GT:PL:DP:AD:GQ	0/1:230,0,255:24:15,9:99
				3836922	C	G	192468	.	DP=48;VDB=0.250675;SGB=-0.680642;RPB=0.127206;MQB=0.976813;MQSB=0.930675;BQB=0.844132;MQ0F=0;AF1=0.5;AC1=1;DP4=13,18,11,1;MQ=58;FQ=89.0158;PV4=0.00505204,1,0.0817034,1;ANN=G|intron_variant|MODIFIER|V2_02g003640.1|V2_02g003640.1|transcript|V2_02g003640.1.01|protein_coding|1/1|c.1847-2908G>C||||||	GT:PL:DP:AD:GQ	0/1:116,0,255:43:31,11:99
				3836936	G	A	230285	.	DP=33;VDB=0.0513395;SGB=-0.590765;RPB=0.945783;MQB=0.142081;MQSB=0.255917;BQB=0.996522;MQ0F=0;AF1=0.499999;AC1=1;DP4=11,14,1,4;MQ=55;FQ=26.0258;PV4=0.622079,1,0.294668,1;ANN=A|intron_variant|MODIFIER|V2_02g003640.1|V2_02g003640.1|transcript|V2_02g003640.1.01|protein_coding|1/1|c.1847-3183C>T||||||	GT:PL:DP:AD:GQ	0/1:53,0,255:30:25,5:56
				3836943	G	A	221999	.	DP=33;VDB=0.0106087;SGB=-0.69311;MQSB=0.512749;MQ0F=0;AF1=1;AC1=2;DP4=0,0,12,19;MQ=54;FQ=-116.987;ANN=T|intron_variant|MODIFIER|V2_02g003640.1|V2_02g003640.1|transcript|V2_02g003640.1.01|protein_coding|1/1|c.1847-3187T>A||||||	GT:PL:DP:AD:GQ	1/1:255,90,0:31:0,30:99
				3836964	C	T	112008	.	DP=32;VDB=0.0231389;SGB=-0.680642;RPB=0.999755;MQB=0.000249005;MQSB=0.208331;BQB=0.939183;MQ0F=0;AF1=0.5;AC1=1;DP4=11,6,1,11;MQ=55;FQ=115.016;PV4=0.00315788,1,0.0026813,0.308209;ANN=T|intron_variant|MODIFIER|V2_02g003640.1|V2_02g003640.1|transcript|V2_02g003640.1.01|protein_coding|1/1|c.1847-3192T>A||||||	GT:PL:DP:AD:GQ	0/1:142,0,242:29:17,12:99
				3836992	C	G	214458	.	DP=19;VDB=0.497199;SGB=-0.690438;RPB=1;MQB=1;MQSB=0.644941;BQB=1;MQ0F=0;AF1=1;AC1=2;DP4=1,0,5,12;MQ=49;FQ=-58.9861;PV4=0.333333,0.25481,1,0.332552;ANN=T|intron_variant|MODIFIER|V2_02g003640.1|V2_02g003640.1|transcript|V2_02g003640.1.01|protein_coding|1/1|c.1847-3561G>A||||||	GT:PL:DP:AD:GQ	1/1:255,32,0:18:1,17:61
				3837017	A	G	221999	.	DP=17;VDB=0.449535;SGB=-0.689466;MQSB=1;MQ0F=0;AF1=1;AC1=2;DP4=0,0,6,10;MQ=60;FQ=-74.9863;ANN=A|intron_variant|MODIFIER|V2_02g003640.1|V2_02g003640.1|transcript|V2_02g003640.1.01|protein_coding|1/1|c.1847-3315C>T||||||	GT:PL:DP:AD:GQ	1/1:255,48,0:16:0,16:93
				3837038	AGTT	AGTTGTT	222.0	.	INDEL;IDV=13;IMF=0.764706;DP=17;VDB=0.194281;SGB=-0.688148;MQSB=1;MQ0F=0;AF1=1;AC1=2;DP4=0,0,6,9;MQ=60;FQ=-79.5255;ANN=ATCGT|intron_variant|MODIFIER|V2_02g003640.1|V2_02g003640.1|transcript|V2_02g003640.1.01|protein_coding|1/1|c.1847-3306_1847-3305insACG||||||	GT:PL:DP:AD:GQ	1/1:255,45,0:15:0,15:87
				3837061	C	T	222.0	.	DP=13;VDB=0.564442;SGB=-0.683931;MQSB=0.961166;MQ0F=0;AF1=1;AC1=2;DP4=0,0,7,6;MQ=60;FQ=-65.9862;ANN=G|intron_variant|MODIFIER|V2_02g003640.1|V2_02g003640.1|transcript|V2_02g003640.1.01|protein_coding|1/1|c.1847-3366T>C||||||	GT:PL:DP:AD:GQ	1/1:255,39,0:13:0,13:75
				3837068	C	T	214526	.	DP=19;VDB=0.497199;SGB=-0.690438;RPB=1;MQB=1;MQSB=0.644941;BQB=1;MQ0F=0;AF1=1;AC1=2;DP4=1,0,5,12;MQ=49;FQ=-58.9861;PV4=0.333333,0.25481,1,0.332552;ANN=T|intron_variant|MODIFIER|V2_02g003640.1|V2_02g003640.1|transcript|V2_02g003640.1.01|protein_coding|1/1|c.1847-3561G>A||||||	GT:PL:DP:AD:GQ	1/1:255,32,0:18:1,17:61
				3837080	TTTTGTT	TTTTGTTCTATGTTTGTTTGTT	140084	.	INDEL;IDV=7;IMF=0.636364;DP=11;VDB=0.185086;SGB=-0.636426;MQSB=1;MQ0F=0;AF1=1;AC1=2;DP4=0,0,1,6;MQ=60;FQ=-55.5252;ANN=ATATATAATCACATTTATATA|intron_variant|MODIFIER|V2_02g003640.1|V2_02g003640.1|transcript|V2_02g003640.1.01|protein_coding|1/1|c.1847-3478_1847-3465delTATATAAATGTGAT||||||	GT:PL:DP:AD:GQ	1/1:255,21,0:7:0,7:39
				3837159	C	T	221999	.	DP=20;VDB=0.71053;SGB=-0.69168;MQSB=0.916874;MQ0F=0;AF1=1;AC1=2;DP4=0,0,5,14;MQ=50;FQ=-83.9864;ANN=C|intron_variant|MODIFIER|V2_02g003640.1|V2_02g003640.1|transcript|V2_02g003640.1.01|protein_coding|1/1|c.1847-3547T>G||||||	GT:PL:DP:AD:GQ	1/1:255,57,0:19:0,19:99
				3837170	G	A	222005	.	DP=19;VDB=0.497199;SGB=-0.690438;RPB=1;MQB=1;MQSB=0.644941;BQB=1;MQ0F=0;AF1=1;AC1=2;DP4=1,0,5,12;MQ=49;FQ=-58.9861;PV4=0.333333,0.25481,1,0.332552;ANN=T|intron_variant|MODIFIER|V2_02g003640.1|V2_02g003640.1|transcript|V2_02g003640.1.01|protein_coding|1/1|c.1847-3561G>A||||||	GT:PL:DP:AD:GQ	1/1:255,32,0:18:1,17:61
				3837194	G	A	524597	.	DP=4;VDB=0.336489;SGB=-0.511536;RPB=1;MQB=1;BQB=1;MQ0F=0;AF1=0.829413;AC1=1;DP4=0,1,0,3;MQ=53;FQ=-25.9966;PV4=1,1,1,1;ANN=A|intron_variant|MODIFIER|V2_02g003640.1|V2_02g003640.1|transcript|V2_02g003640.1.01|protein_coding|1/1|c.1847-3816G>T||||||	GT:PL:DP:AD:GQ	0/1:81,0,1:4:1,3:4
				3837211	T	C	843609	.	DP=2;VDB=0.06;SGB=-0.453602;MQ0F=0;AF1=1;AC1=2;DP4=0,0,2,0;MQ=42;FQ=-32.9885;ANN=A|intron_variant|MODIFIER|V2_02g003640.1|V2_02g003640.1|transcript|V2_02g003640.1.01|protein_coding|1/1|c.1847-4097C>T||||||	GT:PL:DP:AD:GQ	1/1:39,6,0:2:0,2:8
				3837246	A	C	565131	.	DP=4;VDB=0.803107;SGB=-0.556411;MQ0F=0;AF1=1;AC1=2;DP4=0,0,4,0;MQ=49;FQ=-38.9864;ANN=C|intron_variant|MODIFIER|V2_02g003640.1|V2_02g003640.1|transcript|V2_02g003640.1.01|protein_coding|1/1|c.1847-4143A>G||||||	GT:PL:DP:AD:GQ	1/1:89,12,0:4:0,4:21
				3837268	C	T	116264	.	DP=6;VDB=0.701568;SGB=-0.590765;MQSB=0.666667;MQ0F=0;AF1=1;AC1=2;DP4=0,0,3,2;MQ=57;FQ=-41.9862;ANN=A|intron_variant|MODIFIER|V2_02g003640.1|V2_02g003640.1|transcript|V2_02g003640.1.01|protein_coding|1/1|c.1847-4302C>T||||||	GT:PL:DP:AD:GQ	1/1:149,15,0:5:0,5:27
				3837269	A	T	149264	.	DP=6;VDB=0.713234;SGB=-0.590765;MQSB=0.666667;MQ0F=0;AF1=1;AC1=2;DP4=0,0,3,2;MQ=57;FQ=-41.9862;ANN=C|intron_variant|MODIFIER|V2_02g003640.1|V2_02g003640.1|transcript|V2_02g003640.1.01|protein_coding|1/1|c.1847-4304A>G||||||	GT:PL:DP:AD:GQ	1/1:182,15,0:5:0,5:27
				3837271	G	T	141264	.	DP=6;VDB=0.713234;SGB=-0.590765;MQSB=0.666667;MQ0F=0;AF1=1;AC1=2;DP4=0,0,3,2;MQ=57;FQ=-41.9862;ANN=G|intron_variant|MODIFIER|V2_02g003640.1|V2_02g003640.1|transcript|V2_02g003640.1.01|protein_coding|1/1|c.1847-4313G>C||||||	GT:PL:DP:AD:GQ	1/1:174,15,0:5:0,5:27
				3837274	C	G	146184	.	DP=23;VDB=0.814142;SGB=-0.636426;RPB=0.991111;MQB=0.817544;MQSB=0.713552;BQB=0.725112;MQ0F=0;AF1=0.5;AC1=1;DP4=13,3,7,0;MQ=34;FQ=42.0155;PV4=0.525692,0.153443,1,0.327583;ANN=T|intron_variant|MODIFIER|V2_02g003640.1|V2_02g003640.1|transcript|V2_02g003640.1.01|protein_coding|1/1|c.1847-4744G>A||||||	GT:PL:DP:AD:GQ	0/1:69,0,194:23:16,6:72
				3837287	A	G	12272	.	DP=9;VDB=0.02;SGB=-0.453602;RPB=0.0714286;MQB=0.714286;MQSB=0.89338;BQB=0.571429;MQ0F=0;AF1=0.499984;AC1=1;DP4=3,4,2,0;MQ=45;FQ=15.1496;PV4=0.444444,1,0.443794,0.0213709;ANN=C|intron_variant|MODIFIER|V2_02g003640.1|V2_02g003640.1|transcript|V2_02g003640.1.01|protein_coding|1/1|c.1847-4518T>G||||||	GT:PL:DP:AD:GQ	0/1:42,0,138:9:7,2:44
				3837338	C	T	168468	.	DP=23;VDB=0.814142;SGB=-0.636426;RPB=0.991111;MQB=0.817544;MQSB=0.713552;BQB=0.725112;MQ0F=0;AF1=0.5;AC1=1;DP4=13,3,7,0;MQ=34;FQ=42.0155;PV4=0.525692,0.153443,1,0.327583;ANN=T|intron_variant|MODIFIER|V2_02g003640.1|V2_02g003640.1|transcript|V2_02g003640.1.01|protein_coding|1/1|c.1847-4744G>A||||||	GT:PL:DP:AD:GQ	0/1:69,0,194:23:16,6:72
				3837467	C	T	800076	.	DP=8;VDB=0.112489;SGB=-0.590765;RPB=0.600535;MQB=0.900802;MQSB=0;BQB=0.450401;MQ0F=0;AF1=0.500003;AC1=1;DP4=3,0,3,2;MQ=43;FQ=23.0366;PV4=0.464286,1,1,0.240809;ANN=T|intron_variant|MODIFIER|V2_02g003640.1|V2_02g003640.1|transcript|V2_02g003640.1.01|protein_coding|1/1|c.1847-4600T>A||||||	GT:PL:DP:AD:GQ	0/1:110,0,50:8:3,5:53
				3837485	C	T	176003	.	DP=11;VDB=0.990463;SGB=-0.676189;MQSB=0;MQ0F=0;AF1=1;AC1=2;DP4=0,0,9,2;MQ=41;FQ=-59.9861;ANN=G|intron_variant|MODIFIER|V2_02g003640.1|V2_02g003640.1|transcript|V2_02g003640.1.01|protein_coding|1/1|c.1847-4635A>C||||||	GT:PL:DP:AD:GQ	1/1:209,33,0:11:0,11:63
				3837491	A	G	404665	.	DP=23;VDB=0.814142;SGB=-0.636426;RPB=0.991111;MQB=0.817544;MQSB=0.713552;BQB=0.725112;MQ0F=0;AF1=0.5;AC1=1;DP4=13,3,7,0;MQ=34;FQ=42.0155;PV4=0.525692,0.153443,1,0.327583;ANN=T|intron_variant|MODIFIER|V2_02g003640.1|V2_02g003640.1|transcript|V2_02g003640.1.01|protein_coding|1/1|c.1847-4744G>A||||||	GT:PL:DP:AD:GQ	0/1:69,0,194:23:16,6:72
				3837529	A	G	22504	.	DP=23;VDB=0.814142;SGB=-0.636426;RPB=0.991111;MQB=0.817544;MQSB=0.713552;BQB=0.725112;MQ0F=0;AF1=0.5;AC1=1;DP4=13,3,7,0;MQ=34;FQ=42.0155;PV4=0.525692,0.153443,1,0.327583;ANN=T|intron_variant|MODIFIER|V2_02g003640.1|V2_02g003640.1|transcript|V2_02g003640.1.01|protein_coding|1/1|c.1847-4744G>A||||||	GT:PL:DP:AD:GQ	0/1:69,0,194:23:16,6:72
				3837531	A	C	120008	.	DP=19;VDB=0.0320878;SGB=-0.686358;RPB=0.651439;MQB=0.933727;MQSB=1;BQB=0.898397;MQ0F=0;AF1=0.5;AC1=1;DP4=5,0,13,1;MQ=35;FQ=46.0153;PV4=1,0.220496,0.454472,1;ANN=A|intron_variant|MODIFIER|V2_02g003640.1|V2_02g003640.1|transcript|V2_02g003640.1.01|protein_coding|1/1|c.1847-4716C>T||||||	GT:PL:DP:AD:GQ	0/1:150,0,73:19:5,12:76
				3837633	G	C	390076	.	DP=23;VDB=0.814142;SGB=-0.636426;RPB=0.991111;MQB=0.817544;MQSB=0.713552;BQB=0.725112;MQ0F=0;AF1=0.5;AC1=1;DP4=13,3,7,0;MQ=34;FQ=42.0155;PV4=0.525692,0.153443,1,0.327583;ANN=T|intron_variant|MODIFIER|V2_02g003640.1|V2_02g003640.1|transcript|V2_02g003640.1.01|protein_coding|1/1|c.1847-4744G>A||||||	GT:PL:DP:AD:GQ	0/1:69,0,194:23:16,6:72
				3837694	CTT	CTTT	113381	.	INDEL;IDV=1;IMF=0.2;DP=5;VDB=0.989734;SGB=-0.453602;MQSB=1;MQ0F=0;AF1=0.499999;AC1=1;DP4=2,0,1,1;MQ=52;FQ=17.2268;PV4=1,1,0.211325,1;ANN=ATTTATAAAGGTAAGGTATGATTTGAG|intron_variant|MODIFIER|V2_02g003640.1|V2_02g003640.1|transcript|V2_02g003640.1.01|protein_coding|1/1|c.1847-4479_1847-4478insCTCAAATCATACCTTACCTTTATAAA||||||	GT:PL:DP:AD:GQ	0/1:52,0,63:4:2,2:54
				3837700	A	G	122008	.	DP=18;VDB=0.0383199;SGB=-0.680642;RPB=0.893597;MQB=0.934209;MQSB=0.786565;BQB=0.120935;MQ0F=0;AF1=0.5;AC1=1;DP4=5,0,9,3;MQ=34;FQ=40.0156;PV4=0.514706,0.0321122,1,0.268037;ANN=A|intron_variant|MODIFIER|V2_02g003640.1|V2_02g003640.1|transcript|V2_02g003640.1.01|protein_coding|1/1|c.1847-4776A>T||||||	GT:PL:DP:AD:GQ	0/1:152,0,67:17:5,12:70
				3837739	G	A	137017	.	DP=16;VDB=0.0151594;SGB=-0.676189;RPB=0.960687;MQB=0.974658;MQSB=0.832553;BQB=0.0388261;MQ0F=0;AF1=0.500997;AC1=1;DP4=5,0,8,3;MQ=33;FQ=-4.75466;PV4=0.508929,1,0.493468,1;ANN=T|intron_variant|MODIFIER|V2_02g003640.1|V2_02g003640.1|transcript|V2_02g003640.1.01|protein_coding|1/1|c.1847-4793T>A||||||	GT:PL:DP:AD:GQ	0/1:167,0,24:16:5,11:27
				3837741	A	T	188999	.	DP=15;VDB=0.00689878;SGB=-0.688148;MQSB=0.846482;MQ0F=0;AF1=1;AC1=2;DP4=0,0,12,3;MQ=33;FQ=-71.9863;ANN=G|intron_variant|MODIFIER|V2_02g003640.1|V2_02g003640.1|transcript|V2_02g003640.1.01|protein_coding|1/1|c.1847-4797T>C||||||	GT:PL:DP:AD:GQ	1/1:222,45,0:15:0,15:87
				3837742	G	A	700074	.	DP=14;VDB=0.92054;SGB=-0.616816;RPB=0.194278;MQB=0.623736;MQSB=0.777113;BQB=0.828239;MQ0F=0;AF1=0.5;AC1=1;DP4=4,3,3,3;MQ=40;FQ=70.8911;PV4=1,0.416686,0.183729,1;ANN=T|intron_variant|MODIFIER|V2_02g003640.1|V2_02g003640.1|transcript|V2_02g003640.1.01|protein_coding|1/1|c.1847-4841G>A||||||	GT:PL:DP:AD:GQ	0/1:100,0,102:13:7,6:99
				3837747	C	T	176593	.	DP=37;VDB=0.0924879;SGB=-0.688148;RPB=0.229046;MQB=0.786155;MQSB=0.999388;BQB=0.727461;MQ0F=0;AF1=0.5;AC1=1;DP4=11,8,9,6;MQ=55;FQ=201.848;PV4=1,1,0.0440432,1;ANN=C|intron_variant|MODIFIER|V2_02g003640.1|V2_02g003640.1|transcript|V2_02g003640.1.01|protein_coding|1/1|c.1846+4953A>G||||||	GT:PL:DP:AD:GQ	0/1:229,0,243:34:19,15:99
				3837787	T	C	952088	.	DP=21;VDB=0.153612;SGB=-0.590765;RPB=0.271496;MQB=0.111438;MQSB=0.901319;BQB=0.891154;MQ0F=0;AF1=0.499969;AC1=1;DP4=6,9,3,2;MQ=52;FQ=12.2797;PV4=0.616873,0.201892,0.010032,0.0137788;ANN=T|intron_variant|MODIFIER|V2_02g003640.1|V2_02g003640.1|transcript|V2_02g003640.1.01|protein_coding|1/1|c.1847-4884C>A||||||	GT:PL:DP:AD:GQ	0/1:39,0,237:20:15,5:41
				3837790	T	C	930077	.	DP=37;VDB=0.750182;SGB=-0.680642;RPB=0.675256;MQB=0.726553;MQSB=0.960656;BQB=0.171895;MQ0F=0;AF1=0.5;AC1=1;DP4=12,11,3,9;MQ=53;FQ=96.0159;PV4=0.162919,0.000773244,1,0.257174;ANN=T|intron_variant|MODIFIER|V2_02g003640.1|V2_02g003640.1|transcript|V2_02g003640.1.01|protein_coding|1/1|c.1847-4939G>A||||||	GT:PL:DP:AD:GQ	0/1:123,0,255:35:23,11:99
				3837824	G	A	181009	.	DP=41;VDB=0.51626;SGB=-0.689466;RPB=0.247811;MQB=0.48519;MQSB=0.88445;BQB=0.110714;MQ0F=0;AF1=0.5;AC1=1;DP4=14,11,6,10;MQ=52;FQ=184.017;PV4=0.340792,0.00370178,1,1;ANN=A|intron_variant|MODIFIER|V2_02g003640.1|V2_02g003640.1|transcript|V2_02g003640.1.01|protein_coding|1/1|c.1847-4950C>T||||||	GT:PL:DP:AD:GQ	0/1:211,0,255:41:25,15:99
				3837842	T	C	225009	.	DP=37;VDB=0.429009;SGB=-0.692067;RPB=0.996181;MQB=0.576361;MQSB=0.596776;BQB=0.994505;MQ0F=0;AF1=0.5;AC1=1;DP4=8,6,9,11;MQ=53;FQ=203.004;PV4=0.728282,1,1,0.276456;ANN=A|intron_variant|MODIFIER|V2_02g003640.1|V2_02g003640.1|transcript|V2_02g003640.1.01|protein_coding|1/1|c.1846+4970C>T||||||	GT:PL:DP:AD:GQ	0/1:255,0,230:34:14,16:99
				3837872	T	C	199009	.	DP=37;VDB=0.0924879;SGB=-0.688148;RPB=0.229046;MQB=0.786155;MQSB=0.999388;BQB=0.727461;MQ0F=0;AF1=0.5;AC1=1;DP4=11,8,9,6;MQ=55;FQ=201.848;PV4=1,1,0.0440432,1;ANN=C|intron_variant|MODIFIER|V2_02g003640.1|V2_02g003640.1|transcript|V2_02g003640.1.01|protein_coding|1/1|c.1846+4953A>G||||||	GT:PL:DP:AD:GQ	0/1:229,0,243:34:19,15:99
				3837904	A	G	131008	.	DP=35;VDB=0.448526;SGB=-0.676189;RPB=0.729908;MQB=0.225514;MQSB=0.998231;BQB=0.241307;MQ0F=0;AF1=0.5;AC1=1;DP4=13,8,8,3;MQ=52;FQ=134.016;PV4=0.702596,1,0.00622165,1;ANN=C|intron_variant|MODIFIER|V2_02g003640.1|V2_02g003640.1|transcript|V2_02g003640.1.01|protein_coding|1/1|c.1846+4918T>G||||||	GT:PL:DP:AD:GQ	0/1:161,0,252:32:21,11:99
				3838154	C	A	930077	.	DP=31;VDB=0.193306;SGB=-0.662043;RPB=0.954659;MQB=0.0161635;MQSB=0.957193;BQB=0.77274;MQ0F=0;AF1=0.5;AC1=1;DP4=15,7,6,3;MQ=50;FQ=96.0159;PV4=1,0.233699,0.000319776,1;ANN=T|intron_variant|MODIFIER|V2_02g003640.1|V2_02g003640.1|transcript|V2_02g003640.1.01|protein_coding|1/1|c.1846+4896G>A||||||	GT:PL:DP:AD:GQ	0/1:123,0,255:31:22,9:99
				3838178	G	A	700074	.	DP=31;VDB=0.195999;SGB=-0.662043;RPB=0.96078;MQB=0.0161635;MQSB=0.957193;BQB=0.402509;MQ0F=0;AF1=0.5;AC1=1;DP4=15,7,6,3;MQ=50;FQ=73.0156;PV4=1,0.212241,0.000319776,1;ANN=T|intron_variant|MODIFIER|V2_02g003640.1|V2_02g003640.1|transcript|V2_02g003640.1.01|protein_coding|1/1|c.1846+4895T>A||||||	GT:PL:DP:AD:GQ	0/1:100,0,255:31:22,9:99
				3838187	T	A,G	225009	.	DP=32;VDB=0.370778;SGB=-0.692067;RPB=0.984635;MQB=0.0157352;MQSB=0.69095;BQB=0.999758;MQ0F=0;AF1=0.5;AC1=1;DP4=6,4,15,5;MQ=49;FQ=141.016;PV4=0.431082,0.470003,1,1;ANN=T|intron_variant|MODIFIER|V2_02g003640.1|V2_02g003640.1|transcript|V2_02g003640.1.01|protein_coding|1/1|c.1846+4893C>A||||||	GT:PL:DP:AD:GQ	0/1:255,0,168:30:10,20:99
				3838190	A	G	221999	.	DP=32;VDB=0.572934;SGB=-0.693097;MQSB=0.997698;MQ0F=0;AF1=1;AC1=2;DP4=0,0,21,9;MQ=50;FQ=-113.987;ANN=G|intron_variant|MODIFIER|V2_02g003640.1|V2_02g003640.1|transcript|V2_02g003640.1.01|protein_coding|1/1|c.1846+4890G>C||||||	GT:PL:DP:AD:GQ	1/1:255,87,0:30:0,29:99
				3838221	A	G	221999	.	DP=32;VDB=0.497215;SGB=-0.693079;MQSB=0.92664;MQ0F=0;AF1=1;AC1=2;DP4=0,0,21,8;MQ=47;FQ=-113.987;ANN=G|intron_variant|MODIFIER|V2_02g003640.1|V2_02g003640.1|transcript|V2_02g003640.1.01|protein_coding|1/1|c.1846+4877T>C||||||	GT:PL:DP:AD:GQ	1/1:255,87,0:29:0,29:99
				3838274	A	G	143008	.	DP=36;VDB=0.0937181;SGB=-0.689466;RPB=0.148311;MQB=0.785232;MQSB=0.460409;BQB=0.397882;MQ0F=0;AF1=0.5;AC1=1;DP4=14,5,12,4;MQ=50;FQ=146.016;PV4=1,0.0419103,0.155359,1;ANN=T|intron_variant|MODIFIER|V2_02g003640.1|V2_02g003640.1|transcript|V2_02g003640.1.01|protein_coding|1/1|c.1846+4826G>A||||||	GT:PL:DP:AD:GQ	0/1:173,0,249:35:19,15:99
				3838293	C	T	221999	.	DP=21;VDB=0.480731;SGB=-0.691153;MQSB=0.888755;MQ0F=0;AF1=1;AC1=2;DP4=0,0,9,9;MQ=58;FQ=-80.9864;ANN=G|intron_variant|MODIFIER|V2_02g003640.1|V2_02g003640.1|transcript|V2_02g003640.1.01|protein_coding|1/1|c.1846+4673T>C||||||	GT:PL:DP:AD:GQ	1/1:255,54,0:18:0,18:99
				3838318	T	C	115008	.	DP=29;VDB=0.00232005;SGB=-0.662043;RPB=0.0389611;MQB=0.247924;MQSB=0.996401;BQB=0.36729;MQ0F=0;AF1=0.5;AC1=1;DP4=5,11,4,5;MQ=53;FQ=118.016;PV4=0.670739,1,0.0369569,0.262762;ANN=G|intron_variant|MODIFIER|V2_02g003640.1|V2_02g003640.1|transcript|V2_02g003640.1.01|protein_coding|1/1|c.1846+4635T>C||||||	GT:PL:DP:AD:GQ	0/1:145,0,187:25:16,8:99
				3838391	T	G	221999	.	DP=29;VDB=0.548616;SGB=-0.693079;MQSB=0.956501;MQ0F=0;AF1=1;AC1=2;DP4=0,0,10,19;MQ=52;FQ=-107.987;ANN=C|intron_variant|MODIFIER|V2_02g003640.1|V2_02g003640.1|transcript|V2_02g003640.1.01|protein_coding|1/1|c.1846+4633T>G||||||	GT:PL:DP:AD:GQ	1/1:255,81,0:29:0,27:99
				3838402	A	C	211009	.	DP=44;VDB=0.718985;SGB=-0.689466;RPB=0.685132;MQB=0.283653;MQSB=0.979778;BQB=0.8453;MQ0F=0.0227273;AF1=0.5;AC1=1;DP4=8,16,5,11;MQ=51;FQ=213.848;PV4=1,1,1,1;ANN=C|intron_variant|MODIFIER|V2_02g003640.1|V2_02g003640.1|transcript|V2_02g003640.1.01|protein_coding|1/1|c.1846+4531C>G||||||	GT:PL:DP:AD:GQ	0/1:241,0,255:40:24,15:99
				3838438	T	C	214458	.	DP=37;VDB=0.0924879;SGB=-0.688148;RPB=0.229046;MQB=0.786155;MQSB=0.999388;BQB=0.727461;MQ0F=0;AF1=0.5;AC1=1;DP4=11,8,9,6;MQ=55;FQ=201.848;PV4=1,1,0.0440432,1;ANN=C|intron_variant|MODIFIER|V2_02g003640.1|V2_02g003640.1|transcript|V2_02g003640.1.01|protein_coding|1/1|c.1846+4953A>G||||||	GT:PL:DP:AD:GQ	0/1:229,0,243:34:19,15:99
				3838464	C	T	221999	.	DP=29;VDB=0.00808687;SGB=-0.693054;MQSB=1;MQ0F=0;AF1=1;AC1=2;DP4=0,0,6,22;MQ=48;FQ=-110.987;ANN=G|intron_variant|MODIFIER|V2_02g003640.1|V2_02g003640.1|transcript|V2_02g003640.1.01|protein_coding|1/1|c.1846+4464T>C||||||	GT:PL:DP:AD:GQ	1/1:255,84,0:28:0,28:99
				3838565	A	G	177009	.	DP=28;VDB=0.025084;SGB=-0.688148;RPB=0.409709;MQB=0.191008;MQSB=0.0145243;BQB=0.570482;MQ0F=0;AF1=0.5;AC1=1;DP4=2,11,3,12;MQ=46;FQ=106.016;PV4=1,0.0734726,1,1;ANN=A|intron_variant|MODIFIER|V2_02g003640.1|V2_02g003640.1|transcript|V2_02g003640.1.01|protein_coding|1/1|c.1846+4425C>T||||||	GT:PL:DP:AD:GQ	0/1:207,0,133:28:13,15:99
				3838597	G	A	840076	.	DP=27;VDB=0.790812;SGB=-0.670168;RPB=0.79079;MQB=0.79079;MQSB=0.0182286;BQB=0.965874;MQ0F=0;AF1=0.5;AC1=1;DP4=5,11,0,10;MQ=46;FQ=87.0157;PV4=0.121313,1,0.281906,1;ANN=T|intron_variant|MODIFIER|V2_02g003640.1|V2_02g003640.1|transcript|V2_02g003640.1.01|protein_coding|1/1|c.1846+4423T>A||||||	GT:PL:DP:AD:GQ	0/1:114,0,204:26:16,10:99
				3838658	G	A	860076	.	DP=26;VDB=0.775568;SGB=-0.670168;RPB=0.845307;MQB=0.731616;MQSB=0.0260832;BQB=0.241177;MQ0F=0;AF1=0.5;AC1=1;DP4=4,12,0,10;MQ=47;FQ=89.0158;PV4=0.135786,0.00840311,0.264101,1;ANN=A|intron_variant|MODIFIER|V2_02g003640.1|V2_02g003640.1|transcript|V2_02g003640.1.01|protein_coding|1/1|c.1846+4422C>T||||||	GT:PL:DP:AD:GQ	0/1:116,0,216:26:16,10:99
				3838665	T	C	207999	.	DP=25;VDB=0.384977;SGB=-0.692914;MQSB=0.0284263;MQ0F=0;AF1=1;AC1=2;DP4=0,0,4,21;MQ=46;FQ=-98.9866;ANN=A|intron_variant|MODIFIER|V2_02g003640.1|V2_02g003640.1|transcript|V2_02g003640.1.01|protein_coding|1/1|c.1846+4417G>T||||||,T|intron_variant|MODIFIER|V2_02g003640.1|V2_02g003640.1|transcript|V2_02g003640.1.01|protein_coding|1/1|c.1846+4417G>A||||||	GT:PL:DP:AD:GQ	1/1:241,72,0,243,60,240:25:0,24,1:99
				3838666	G	A	600073	.	DP=17;VDB=0.578781;SGB=-0.616816;RPB=0.711573;MQB=0.209611;MQSB=1;BQB=0.918449;MQ0F=0;AF1=0.5;AC1=1;DP4=1,8,0,6;MQ=42;FQ=63.0154;PV4=1,1,0.018249,1;ANN=C|intron_variant|MODIFIER|V2_02g003640.1|V2_02g003640.1|transcript|V2_02g003640.1.01|protein_coding|1/1|c.1846+4377A>G||||||	GT:PL:DP:AD:GQ	0/1:90,0,152:15:9,6:93
				3838683	G	A	149998	.	DP=15;VDB=0.776231;SGB=-0.688148;MQ0F=0;AF1=1;AC1=2;DP4=0,0,0,15;MQ=42;FQ=-71.9863;ANN=C|intron_variant|MODIFIER|V2_02g003640.1|V2_02g003640.1|transcript|V2_02g003640.1.01|protein_coding|1/1|c.1846+4374A>G||||||	GT:PL:DP:AD:GQ	1/1:183,45,0:15:0,15:87
				3838734	A	G	260177	.	DP=18;VDB=0.324419;SGB=-0.590765;RPB=0.385881;MQB=0.814433;BQB=0.970092;MQ0F=0;AF1=0.499999;AC1=1;DP4=0,13,0,5;MQ=36;FQ=29.0205;PV4=1,1,0.241095,1;ANN=A|intron_variant|MODIFIER|V2_02g003640.1|V2_02g003640.1|transcript|V2_02g003640.1.01|protein_coding|1/1|c.1846+4340C>T||||||	GT:PL:DP:AD:GQ	0/1:56,0,133:18:13,5:59
				3838745	T	C	129998	.	DP=16;VDB=0.0394076;SGB=-0.689466;MQ0F=0;AF1=1;AC1=2;DP4=0,0,0,16;MQ=34;FQ=-74.9863;ANN=C|intron_variant|MODIFIER|V2_02g003640.1|V2_02g003640.1|transcript|V2_02g003640.1.01|protein_coding|1/1|c.1846+4322A>G||||||	GT:PL:DP:AD:GQ	1/1:163,48,0:16:0,16:93
				3838771	C	A	114999	.	DP=14;VDB=0.00686879;SGB=-0.683931;MQ0F=0;AF1=1;AC1=2;DP4=0,0,0,13;MQ=32;FQ=-65.9862;ANN=C|intron_variant|MODIFIER|V2_02g003640.1|V2_02g003640.1|transcript|V2_02g003640.1.01|protein_coding|1/1|c.1846+4292A>G||||||	GT:PL:DP:AD:GQ	1/1:148,39,0:13:0,13:75
				3838780	G	C	109006	.	DP=11;VDB=0.00865347;SGB=-0.670168;MQ0F=0;AF1=1;AC1=2;DP4=0,0,0,10;MQ=31;FQ=-56.9861;ANN=G|intron_variant|MODIFIER|V2_02g003640.1|V2_02g003640.1|transcript|V2_02g003640.1.01|protein_coding|1/1|c.1846+4260T>C||||||	GT:PL:DP:AD:GQ	1/1:142,30,0:10:0,10:57
				3838795	G	T	310104	.	DP=30;VDB=0.585123;SGB=-0.636426;RPB=0.878209;MQB=0.789237;MQSB=0.333333;BQB=0.361251;MQ0F=0.1;AF1=0.5;AC1=1;DP4=21,1,6,1;MQ=30;FQ=34.0168;PV4=0.431034,0.0385651,1,1;ANN=A|intron_variant|MODIFIER|V2_02g003640.1|V2_02g003640.1|transcript|V2_02g003640.1.01|protein_coding|1/1|c.1846+4026G>T||||||	GT:PL:DP:AD:GQ	0/1:61,0,153:29:22,7:64
				3838806	G	A	167999	.	DP=20;VDB=0.0277234;SGB=-0.69168;MQSB=0.0889216;MQ0F=0.1;AF1=1;AC1=2;DP4=0,0,15,4;MQ=27;FQ=-72.9863;ANN=A|intron_variant|MODIFIER|V2_02g003640.1|V2_02g003640.1|transcript|V2_02g003640.1.01|protein_coding|1/1|c.1846+3977A>T||||||,G|intron_variant|MODIFIER|V2_02g003640.1|V2_02g003640.1|transcript|V2_02g003640.1.01|protein_coding|1/1|c.1846+3977A>C||||||	GT:PL:DP:AD:GQ	1/1:204,49,3,191,0,179:19:0,15,4:89
				3838831	G	A	995136	.	DP=22;VDB=0.0477568;SGB=-0.689466;RPB=0.0614102;MQB=0.751477;MQSB=0.0301974;BQB=0.366241;MQ0F=0.0909091;AF1=1;AC1=2;DP4=3,1,13,3;MQ=25;FQ=-38.9864;PV4=1,1,1,1;ANN=G|intron_variant|MODIFIER|V2_02g003640.1|V2_02g003640.1|transcript|V2_02g003640.1.01|protein_coding|1/1|c.1846+3974T>C||||||	GT:PL:DP:AD:GQ	1/1:132,12,0:20:4,13:21
				3838835	C	T	19061	.	DP=25;VDB=0.812204;SGB=-0.636426;RPB=1;MQB=0.120366;MQSB=0.0906831;BQB=0.445886;MQ0F=0.08;AF1=0.499997;AC1=1;DP4=11,7,4,3;MQ=26;FQ=22.0421;PV4=1,1,1,1;ANN=A|intron_variant|MODIFIER|V2_02g003640.1|V2_02g003640.1|transcript|V2_02g003640.1.01|protein_coding|1/1|c.1846+3949G>T||||||	GT:PL:DP:AD:GQ	0/1:49,0,146:25:18,4:52
				3838842	G	A	300112	.	DP=27;VDB=0.920203;SGB=-0.670168;RPB=0.707404;MQB=0.857404;MQSB=0.0443614;BQB=0.739679;MQ0F=0.0740741;AF1=0.5;AC1=1;DP4=10,5,5,5;MQ=28;FQ=33.0172;PV4=0.44222,1,0.287055,0.44581;ANN=G|intron_variant|MODIFIER|V2_02g003640.1|V2_02g003640.1|transcript|V2_02g003640.1.01|protein_coding|1/1|c.1846+3943T>C||||||	GT:PL:DP:AD:GQ	0/1:60,0,162:25:15,7:63
				3838843	G	A	161143	.	DP=38;VDB=0.07273;SGB=-0.651104;RPB=0.0694723;MQB=0.722875;MQSB=0.287609;BQB=0.812457;MQ0F=0.0263158;AF1=0.499994;AC1=1;DP4=16,14,2,6;MQ=27;FQ=19.069;PV4=0.238408,0.0967709,1,1;ANN=T|intron_variant|MODIFIER|V2_02g003640.1|V2_02g003640.1|transcript|V2_02g003640.1.01|protein_coding|1/1|c.1846+3896G>A||||||	GT:PL:DP:AD:GQ	0/1:46,0,206:38:30,8:49
				3838846	A	G	221999	.	DP=38;VDB=0.00264078;SGB=-0.693139;RPB=0.541667;MQB=0.416667;MQSB=0.287609;BQB=0.444444;MQ0F=0.0263158;AF1=1;AC1=2;DP4=2,0,16,20;MQ=27;FQ=-108.987;PV4=0.217639,1,1,1;ANN=G|intron_variant|MODIFIER|V2_02g003640.1|V2_02g003640.1|transcript|V2_02g003640.1.01|protein_coding|1/1|c.1846+3890T>C||||||	GT:PL:DP:AD:GQ	1/1:255,82,0:38:2,35:99
				3838854	C	A	35427	.	DP=43;VDB=0.032944;SGB=-0.670168;RPB=0.920868;MQB=0.772558;MQSB=0.523623;BQB=0.00625032;MQ0F=0.0465116;AF1=0.499801;AC1=1;DP4=18,12,1,9;MQ=25;FQ=5.46595;PV4=0.009402,0.000845363,1,0.134801;ANN=T|intron_variant|MODIFIER|V2_02g003640.1|V2_02g003640.1|transcript|V2_02g003640.1.01|protein_coding|1/1|c.1846+3871G>A||||||	GT:PL:DP:AD:GQ	0/1:31,0,195:40:30,10:30
				3838867	C	A	106008	.	DP=46;VDB=0.0170219;SGB=-0.693132;RPB=0.195709;MQB=0.161167;MQSB=0.745168;BQB=0.916362;MQ0F=0.0434783;AF1=0.5;AC1=1;DP4=6,3,14,20;MQ=24;FQ=51.0153;PV4=0.263379,0.0858064,0.015236,0.141735;ANN=C|intron_variant|MODIFIER|V2_02g003640.1|V2_02g003640.1|transcript|V2_02g003640.1.01|protein_coding|1/1|c.1846+3846A>G||||||	GT:PL:DP:AD:GQ	0/1:136,0,78:43:9,33:81
				3838880	A	T	380077	.	DP=41;VDB=0.0711401;SGB=-0.680642;RPB=0.594025;MQB=0.914053;MQSB=0.678516;BQB=0.836936;MQ0F=0.0243902;AF1=0.5;AC1=1;DP4=17,9,0,12;MQ=23;FQ=41.0155;PV4=0.00020684,0.314236,1,1;ANN=G|intron_variant|MODIFIER|V2_02g003640.1|V2_02g003640.1|transcript|V2_02g003640.1.01|protein_coding|1/1|c.1846+3773A>C||||||	GT:PL:DP:AD:GQ	0/1:68,0,173:38:26,12:71
				3838901	T	C	340087	.	DP=42;VDB=0.0691141;SGB=-0.683931;RPB=0.911894;MQB=0.964097;MQSB=0.833653;BQB=0.383807;MQ0F=0.0238095;AF1=0.5;AC1=1;DP4=15,9,0,13;MQ=24;FQ=37.016;PV4=0.000230978,1,0.470787,1;ANN=C|intron_variant|MODIFIER|V2_02g003640.1|V2_02g003640.1|transcript|V2_02g003640.1.01|protein_coding|1/1|c.1846+3762T>G||||||	GT:PL:DP:AD:GQ	0/1:64,0,133:37:24,13:67
				3838908	T	C	128094	.	DP=37;VDB=0.24464;SGB=-0.693079;RPB=0.298006;MQB=0.752737;MQSB=0.425263;BQB=0.877793;MQ0F=0.0540541;AF1=0.510155;AC1=1;DP4=4,1,5,24;MQ=26;FQ=-13.1986;PV4=0.0117733,1,0.202534,1;ANN=C|intron_variant|MODIFIER|V2_02g003640.1|V2_02g003640.1|transcript|V2_02g003640.1.01|protein_coding|1/1|c.1846+3726A>G||||||	GT:PL:DP:AD:GQ	0/1:158,0,14:34:5,29:17
				3838909	A	G	100032	.	DP=44;VDB=0.0299908;SGB=-0.693143;RPB=0.402171;MQB=0.537642;MQSB=0.386853;BQB=0.994279;MQ0F=0.0454545;AF1=1;AC1=2;DP4=0,4,30,8;MQ=24;FQ=-50.986;PV4=0.00442241,0.353883,0.11813,1;ANN=G|intron_variant|MODIFIER|V2_02g003640.1|V2_02g003640.1|transcript|V2_02g003640.1.01|protein_coding|1/1|c.1846+3638T>C||||||	GT:PL:DP:AD:GQ	1/1:133,24,0:42:4,37:45
				3838931	C	T	490072	.	DP=51;VDB=0.0711557;SGB=-0.69168;RPB=0.165476;MQB=0.974428;MQSB=0.230832;BQB=0.0645315;MQ0F=0.0392157;AF1=0.5;AC1=1;DP4=15,13,19,0;MQ=26;FQ=52.0153;PV4=0.000479469,0.00262375,1,1;ANN=A|intron_variant|MODIFIER|V2_02g003640.1|V2_02g003640.1|transcript|V2_02g003640.1.01|protein_coding|1/1|c.1846+3617C>T||||||	GT:PL:DP:AD:GQ	0/1:79,0,193:47:28,18:82
				3838945	T	C	198999	.	DP=46;VDB=0.848272;SGB=-0.693145;RPB=0.998212;MQB=0.739023;MQSB=0.815622;BQB=0.14814;MQ0F=0.0217391;AF1=1;AC1=2;DP4=1,3,35,6;MQ=25;FQ=-102.987;PV4=0.0211416,1,1,0.28109;ANN=C|intron_variant|MODIFIER|V2_02g003640.1|V2_02g003640.1|transcript|V2_02g003640.1.01|protein_coding|1/1|c.1846+3606A>G||||||	GT:PL:DP:AD:GQ	1/1:232,76,0:45:4,41:99
				3838963	C	A	221999	.	DP=44;VDB=0.602524;SGB=-0.693146;MQSB=0.772881;MQ0F=0.0227273;AF1=1;AC1=2;DP4=0,0,35,8;MQ=25;FQ=-149.987;ANN=G|intron_variant|MODIFIER|V2_02g003640.1|V2_02g003640.1|transcript|V2_02g003640.1.01|protein_coding|1/1|c.1846+3599T>C||||||,T|intron_variant|MODIFIER|V2_02g003640.1|V2_02g003640.1|transcript|V2_02g003640.1.01|protein_coding|1/1|c.1846+3599T>A||||||	GT:PL:DP:AD:GQ	1/1:255,123,0,225,59,219:43:0,41,2:99
				3838967	T	C	113381	.	DP=50;VDB=0.494821;SGB=-0.670168;RPB=0.999202;MQB=0.958;MQSB=0.484123;BQB=0.907971;MQ0F=0.02;AF1=0.49998;AC1=1;DP4=28,8,9,1;MQ=27;FQ=14.1838;PV4=0.659036,1,1,1;ANN=A|intron_variant|MODIFIER|V2_02g003640.1|V2_02g003640.1|transcript|V2_02g003640.1.01|protein_coding|1/1|c.1846+3591C>T||||||	GT:PL:DP:AD:GQ	0/1:41,0,208:46:36,9:43
				3838968	T	C	550072	.	DP=51;VDB=0.924372;SGB=-0.69168;RPB=0.143674;MQB=0.399695;MQSB=0.495111;BQB=0.0560285;MQ0F=0.0196078;AF1=0.5;AC1=1;DP4=18,12,19,0;MQ=27;FQ=58.0154;PV4=0.00139812,0.0011779,0.164685,1;ANN=A|intron_variant|MODIFIER|V2_02g003640.1|V2_02g003640.1|transcript|V2_02g003640.1.01|protein_coding|1/1|c.1846+3588C>T||||||	GT:PL:DP:AD:GQ	0/1:85,0,232:49:30,19:88
				3838996	A	G	104008	.	DP=50;VDB=0.290388;SGB=-0.692067;RPB=0.945905;MQB=0.509156;MQSB=0.204741;BQB=0.783094;MQ0F=0;AF1=0.5;AC1=1;DP4=15,12,20,0;MQ=30;FQ=107.016;PV4=0.000421898,1,1,1;ANN=A|intron_variant|MODIFIER|V2_02g003640.1|V2_02g003640.1|transcript|V2_02g003640.1.01|protein_coding|1/1|c.1846+3567C>T||||||	GT:PL:DP:AD:GQ	0/1:134,0,227:47:27,20:99
				3838997	T	C	221999	.	DP=61;VDB=0.0234039;SGB=-0.693147;RPB=0.574807;MQB=0.778685;MQSB=0.0339288;BQB=0.341247;MQ0F=0;AF1=1;AC1=2;DP4=0,3,45,11;MQ=32;FQ=-138.987;PV4=0.0111969,1,1,1;ANN=C|intron_variant|MODIFIER|V2_02g003640.1|V2_02g003640.1|transcript|V2_02g003640.1.01|protein_coding|1/1|c.1846+3499A>G||||||	GT:PL:DP:AD:GQ	1/1:255,112,0:59:3,56:99
				3838999	T	G	980078	.	DP=61;VDB=0.085506;SGB=-0.692067;RPB=0.0558763;MQB=0.194553;MQSB=0.0347229;BQB=0.992814;MQ0F=0;AF1=0.5;AC1=1;DP4=27,12,18,2;MQ=32;FQ=101.016;PV4=0.108667,1,1,1;ANN=A|intron_variant|MODIFIER|V2_02g003640.1|V2_02g003640.1|transcript|V2_02g003640.1.01|protein_coding|1/1|c.1846+3498C>T||||||	GT:PL:DP:AD:GQ	0/1:128,0,243:59:39,19:99
				3839028	G	A	830076	.	DP=66;VDB=0.0787136;SGB=-0.691153;RPB=0.890867;MQB=0.15976;MQSB=0.0305363;BQB=0.984223;MQ0F=0;AF1=0.5;AC1=1;DP4=25,19,18,0;MQ=33;FQ=86.0157;PV4=0.000510063,0.469903,1,1;ANN=A|intron_variant|MODIFIER|V2_02g003640.1|V2_02g003640.1|transcript|V2_02g003640.1.01|protein_coding|1/1|c.1846+3481C>T||||||	GT:PL:DP:AD:GQ	0/1:113,0,255:62:44,18:99
				3839037	A	T	225009	.	DP=105;VDB=0.626306;SGB=-0.693147;RPB=0.327543;MQB=0.380124;MQSB=0.0682154;BQB=0.186318;MQ0F=0;AF1=0.5;AC1=1;DP4=8,12,51,18;MQ=43;FQ=93.0158;PV4=0.00718165,1,1,1;ANN=G|intron_variant|MODIFIER|V2_02g003640.1|V2_02g003640.1|transcript|V2_02g003640.1.01|protein_coding|1/1|c.1846+3430T>C||||||	GT:PL:DP:AD:GQ	0/1:255,0,120:89:20,68:99
				3839111	A	T	221999	.	DP=115;VDB=0.216065;SGB=-0.693147;MQSB=0.0428718;MQ0F=0;AF1=1;AC1=2;DP4=0,0,69,41;MQ=46;FQ=-281.989;ANN=C|intron_variant|MODIFIER|V2_02g003640.1|V2_02g003640.1|transcript|V2_02g003640.1.01|protein_coding|1/1|c.1846+3419A>G||||||	GT:PL:DP:AD:GQ	1/1:255,255,0:110:0,110:99
				3839124	A	G	225009	.	DP=122;VDB=0.00022067;SGB=-0.693147;RPB=0.320379;MQB=0.00058038;MQSB=0.149084;BQB=0.156056;MQ0F=0;AF1=0.5;AC1=1;DP4=46,17,21,31;MQ=47;FQ=225.007;PV4=0.000586526,1,3.69177e-05,0.459729;ANN=A|intron_variant|MODIFIER|V2_02g003640.1|V2_02g003640.1|transcript|V2_02g003640.1.01|protein_coding|1/1|c.1846+3404A>T||||||	GT:PL:DP:AD:GQ	0/1:255,0,255:115:63,45:99
				3839127	C	T	156008	.	DP=128;VDB=0.304232;SGB=-0.69312;RPB=0.414308;MQB=0.257121;MQSB=0.0475155;BQB=0.537226;MQ0F=0;AF1=0.5;AC1=1;DP4=45,42,24,8;MQ=49;FQ=159.017;PV4=0.0352491,0.364595,1,0.437267;ANN=A|intron_variant|MODIFIER|V2_02g003640.1|V2_02g003640.1|transcript|V2_02g003640.1.01|protein_coding|1/1|c.1846+3393G>T||||||	GT:PL:DP:AD:GQ	0/1:186,0,255:119:87,32:99
				3839135	C	T	191009	.	DP=124;VDB=0.0112529;SGB=-0.693146;RPB=0.696566;MQB=0.16929;MQSB=0.0224479;BQB=0.994882;MQ0F=0;AF1=0.5;AC1=1;DP4=40,38,29,15;MQ=50;FQ=194.015;PV4=0.131873,0.211722,1,1;ANN=C|intron_variant|MODIFIER|V2_02g003640.1|V2_02g003640.1|transcript|V2_02g003640.1.01|protein_coding|1/1|c.1846+3384C>G||||||	GT:PL:DP:AD:GQ	0/1:221,0,255:122:78,32:99
				3839180	A	T	118008	.	DP=124;VDB=0.0153797;SGB=-0.693021;RPB=0.681005;MQB=0.0955319;MQSB=0.0244722;BQB=0.0230367;MQ0F=0;AF1=0.5;AC1=1;DP4=47,43,17,10;MQ=50;FQ=121.016;PV4=0.382054,0.000820473,1,1;ANN=T|intron_variant|MODIFIER|V2_02g003640.1|V2_02g003640.1|transcript|V2_02g003640.1.01|protein_coding|1/1|c.1846+3369C>A||||||	GT:PL:DP:AD:GQ	0/1:148,0,255:117:90,27:99
				3839192	A	T	190009	.	DP=128;VDB=0.00819186;SGB=-0.693127;RPB=0.398066;MQB=0.0473775;MQSB=0.0103828;BQB=0.284776;MQ0F=0;AF1=0.5;AC1=1;DP4=44,45,21,12;MQ=51;FQ=193.016;PV4=0.220399,0.197045,1,1;ANN=A|intron_variant|MODIFIER|V2_02g003640.1|V2_02g003640.1|transcript|V2_02g003640.1.01|protein_coding|1/1|c.1846+3358C>T||||||	GT:PL:DP:AD:GQ	0/1:220,0,255:122:89,32:99
				3839205	C	T	208009	.	DP=129;VDB=0.928783;SGB=-0.693145;RPB=0.00807563;MQB=0.155886;MQSB=0.0883468;BQB=0.000532851;MQ0F=0;AF1=0.5;AC1=1;DP4=46,37,23,18;MQ=52;FQ=210.932;PV4=1,5.45345e-07,1,0.0901884;ANN=A|intron_variant|MODIFIER|V2_02g003640.1|V2_02g003640.1|transcript|V2_02g003640.1.01|protein_coding|1/1|c.1846+3333C>T||||||	GT:PL:DP:AD:GQ	0/1:238,0,255:124:83,41:99
				3839252	G	T	225009	.	DP=128;VDB=0.789704;SGB=-0.693147;RPB=0.00132722;MQB=3.08616e-07;MQSB=0.0329136;BQB=0.290699;MQ0F=0;AF1=0.5;AC1=1;DP4=19,25,51,29;MQ=52;FQ=225.007;PV4=0.0371215,0.18245,1,0.139121;ANN=T|intron_variant|MODIFIER|V2_02g003640.1|V2_02g003640.1|transcript|V2_02g003640.1.01|protein_coding|1/1|c.1846+3329G>A||||||	GT:PL:DP:AD:GQ	0/1:255,0,255:124:44,80:99
				3839273	T	C	225009	.	DP=120;VDB=0.0561611;SGB=-0.69312;RPB=0.696022;MQB=0.0025239;MQSB=0.0421846;BQB=0.0707248;MQ0F=0;AF1=0.5;AC1=1;DP4=38,44,19,13;MQ=52;FQ=225.007;PV4=0.297319,1,1,1;ANN=G|intron_variant|MODIFIER|V2_02g003640.1|V2_02g003640.1|transcript|V2_02g003640.1.01|protein_coding|1/1|c.1846+3318T>C||||||	GT:PL:DP:AD:GQ	0/1:255,0,255:114:82,32:99
				3839367	A	G	225009	.	DP=113;VDB=0.947985;SGB=-0.693145;RPB=9.40909e-05;MQB=0.0780002;MQSB=0.0146375;BQB=0.641694;MQ0F=0;AF1=0.5;AC1=1;DP4=29,37,22,19;MQ=53;FQ=225.007;PV4=0.426119,0.118373,1,1;ANN=A|intron_variant|MODIFIER|V2_02g003640.1|V2_02g003640.1|transcript|V2_02g003640.1.01|protein_coding|1/1|c.1846+3310G>T||||||	GT:PL:DP:AD:GQ	0/1:255,0,255:107:66,41:99
				3839413	A	T	225009	.	DP=89;VDB=0.992498;SGB=-0.693079;RPB=0.999199;MQB=0.737337;MQSB=0.640883;BQB=0.951519;MQ0F=0;AF1=0.5;AC1=1;DP4=26,25,13,16;MQ=52;FQ=225.007;PV4=0.646868,0.324435,1,0.151237;ANN=T|intron_variant|MODIFIER|V2_02g003640.1|V2_02g003640.1|transcript|V2_02g003640.1.01|protein_coding|1/1|c.1846+3284T>A||||||	GT:PL:DP:AD:GQ	0/1:255,0,255:80:51,29:99
				3839426	G	A	221999	.	DP=76;VDB=0.364683;SGB=-0.693147;RPB=1;MQB=1;MQSB=0.68006;BQB=1;MQ0F=0;AF1=1;AC1=2;DP4=1,0,36,39;MQ=49;FQ=-231.988;PV4=0.486842,0.333986,1,0.302573;ANN=C|intron_variant|MODIFIER|V2_02g003640.1|V2_02g003640.1|transcript|V2_02g003640.1.01|protein_coding|1/1|c.1846+3263A>G||||||	GT:PL:DP:AD:GQ	1/1:255,205,0:76:1,75:99
				3839540	T	C	225009	.	DP=73;VDB=0.231948;SGB=-0.692976;RPB=0.0272949;MQB=0.356131;MQSB=0.873383;BQB=0.359497;MQ0F=0;AF1=0.5;AC1=1;DP4=23,17,12,14;MQ=49;FQ=225.007;PV4=0.451785,1,0.0505322,1;ANN=C|intron_variant|MODIFIER|V2_02g003640.1|V2_02g003640.1|transcript|V2_02g003640.1.01|protein_coding|1/1|c.1846+3256A>G||||||	GT:PL:DP:AD:GQ	0/1:255,0,255:66:40,26:99
				3839578	A	G	221999	.	DP=70;VDB=0.0164826;SGB=-0.693147;RPB=1;MQB=1;MQSB=0.698764;BQB=1;MQ0F=0;AF1=1;AC1=2;DP4=1,0,34,33;MQ=48;FQ=-207.988;PV4=1,0.372262,1,0.338116;ANN=G|intron_variant|MODIFIER|V2_02g003640.1|V2_02g003640.1|transcript|V2_02g003640.1.01|protein_coding|1/1|c.1846+3255T>C||||||	GT:PL:DP:AD:GQ	1/1:255,181,0:68:1,67:99
				3839612	C	A	225009	.	DP=71;VDB=0.0567613;SGB=-0.693145;RPB=0.172293;MQB=0.705728;MQSB=0.979729;BQB=0.424867;MQ0F=0;AF1=0.5;AC1=1;DP4=14,14,20,20;MQ=44;FQ=225.007;PV4=1,0.0624112,1,1;ANN=T|intron_variant|MODIFIER|V2_02g003640.1|V2_02g003640.1|transcript|V2_02g003640.1.01|protein_coding|1/1|c.1846+3233G>A||||||	GT:PL:DP:AD:GQ	0/1:255,0,255:68:28,40:99
				3839719	C	T	221999	.	DP=65;VDB=0.234999;SGB=-0.693147;MQSB=0.79102;MQ0F=0;AF1=1;AC1=2;DP4=0,0,26,36;MQ=39;FQ=-213.988;ANN=A|intron_variant|MODIFIER|V2_02g003640.1|V2_02g003640.1|transcript|V2_02g003640.1.01|protein_coding|1/1|c.1846+3201G>T||||||	GT:PL:DP:AD:GQ	1/1:255,187,0:62:0,62:99
				3839732	G	A	221999	.	DP=64;VDB=0.0476866;SGB=-0.693147;RPB=1;MQB=1;MQSB=0.952734;BQB=1;MQ0F=0;AF1=1;AC1=2;DP4=1,0,27,34;MQ=40;FQ=-189.988;PV4=0.451613,1,1,1;ANN=C|intron_variant|MODIFIER|V2_02g003640.1|V2_02g003640.1|transcript|V2_02g003640.1.01|protein_coding|1/1|c.1846+3197A>G||||||	GT:PL:DP:AD:GQ	1/1:255,163,0:62:1,61:99
				3839822	A	G	221999	.	DP=64;VDB=0.160993;SGB=-0.693147;RPB=1;MQB=1;MQSB=0.988045;BQB=1;MQ0F=0;AF1=1;AC1=2;DP4=0,1,29,34;MQ=40;FQ=-197.988;PV4=1,1,0.178653,0.278099;ANN=C|intron_variant|MODIFIER|V2_02g003640.1|V2_02g003640.1|transcript|V2_02g003640.1.01|protein_coding|1/1|c.1846+3196A>G||||||	GT:PL:DP:AD:GQ	1/1:255,171,0:64:1,62:99
				3839867	A	G	203009	.	DP=66;VDB=0.739793;SGB=-0.692914;RPB=0.663285;MQB=0.688494;MQSB=0.678495;BQB=0.110183;MQ0F=0;AF1=0.5;AC1=1;DP4=18,20,12,13;MQ=33;FQ=205.99;PV4=1,1,0.114891,0.344586;ANN=G|intron_variant|MODIFIER|V2_02g003640.1|V2_02g003640.1|transcript|V2_02g003640.1.01|protein_coding|1/1|c.1846+3168T>C||||||	GT:PL:DP:AD:GQ	0/1:233,0,255:63:38,24:99
				3839901	G	A	221999	.	DP=64;VDB=0.984758;SGB=-0.693147;RPB=0.147839;MQB=0.0459195;MQSB=0.712909;BQB=0.993865;MQ0F=0;AF1=1;AC1=2;DP4=1,3,28,32;MQ=34;FQ=-155.987;PV4=0.6198,0.304128,1,0.442262;ANN=C|intron_variant|MODIFIER|V2_02g003640.1|V2_02g003640.1|transcript|V2_02g003640.1.01|protein_coding|1/1|c.1846+3167A>G||||||	GT:PL:DP:AD:GQ	1/1:255,129,0:64:4,60:99
				3839911	A	T	221999	.	DP=66;VDB=0.982871;SGB=-0.693147;MQSB=0.604817;MQ0F=0;AF1=1;AC1=2;DP4=0,0,28,35;MQ=34;FQ=-216.988;ANN=G|intron_variant|MODIFIER|V2_02g003640.1|V2_02g003640.1|transcript|V2_02g003640.1.01|protein_coding|1/1|c.1846+3165A>C||||||	GT:PL:DP:AD:GQ	1/1:255,190,0:63:0,63:99
				3839916	A	G	225009	.	DP=76;VDB=0.127135;SGB=-0.693141;RPB=0.798811;MQB=0.318109;MQSB=0.182684;BQB=0.965531;MQ0F=0;AF1=0.5;AC1=1;DP4=13,24,21,16;MQ=35;FQ=225.007;PV4=0.101872,0.185549,1,1;ANN=A|intron_variant|MODIFIER|V2_02g003640.1|V2_02g003640.1|transcript|V2_02g003640.1.01|protein_coding|1/1|c.1846+3136C>T||||||	GT:PL:DP:AD:GQ	0/1:255,0,255:74:37,37:99
				3839925	T	C	221999	.	DP=79;VDB=0.104734;SGB=-0.693147;RPB=1;MQB=1;MQSB=0.0836256;BQB=1;MQ0F=0;AF1=1;AC1=2;DP4=1,0,36,40;MQ=36;FQ=-239.988;PV4=0.480519,1,1,0.277151;ANN=T|intron_variant|MODIFIER|V2_02g003640.1|V2_02g003640.1|transcript|V2_02g003640.1.01|protein_coding|1/1|c.1846+3127T>A||||||	GT:PL:DP:AD:GQ	1/1:255,213,0:77:1,76:99
				3839939	G	A	221999	.	DP=111;VDB=0.0575285;SGB=-0.693147;RPB=1;MQB=1;MQSB=0.421194;BQB=1;MQ0F=0;AF1=1;AC1=2;DP4=1,0,59,47;MQ=38;FQ=-281.989;PV4=1,1,0.0903836,1;ANN=T|intron_variant|MODIFIER|V2_02g003640.1|V2_02g003640.1|transcript|V2_02g003640.1.01|protein_coding|1/1|c.1846+3053T>A||||||	GT:PL:DP:AD:GQ	1/1:255,255,0:107:1,106:99
				3839961	A	G	225009	.	DP=108;VDB=0.0899099;SGB=-0.693147;RPB=0.0785851;MQB=2.38718e-05;MQSB=0.69754;BQB=0.532871;MQ0F=0;AF1=0.5;AC1=1;DP4=11,14,49,30;MQ=38;FQ=105.016;PV4=0.162836,1,1,0.480438;ANN=G|intron_variant|MODIFIER|V2_02g003640.1|V2_02g003640.1|transcript|V2_02g003640.1.01|protein_coding|1/1|c.1846+3040T>C||||||	GT:PL:DP:AD:GQ	0/1:255,0,132:104:25,78:99
				3839976	G	A	189009	.	DP=108;VDB=0.293051;SGB=-0.69311;RPB=0.89111;MQB=0.998704;MQSB=0.688485;BQB=0.97568;MQ0F=0;AF1=0.5;AC1=1;DP4=43,28,16,15;MQ=42;FQ=192.016;PV4=0.51362,0.362837,1,1;ANN=T|intron_variant|MODIFIER|V2_02g003640.1|V2_02g003640.1|transcript|V2_02g003640.1.01|protein_coding|1/1|c.1846+2984T>A||||||	GT:PL:DP:AD:GQ	0/1:219,0,255:102:71,31:99
				3839983	C	T	221999	.	DP=105;VDB=0.271549;SGB=-0.693147;RPB=1;MQB=1;MQSB=0.529104;BQB=1;MQ0F=0;AF1=1;AC1=2;DP4=1,0,58,41;MQ=44;FQ=-281.989;PV4=1,1,0.0952466,0.276465;ANN=T|intron_variant|MODIFIER|V2_02g003640.1|V2_02g003640.1|transcript|V2_02g003640.1.01|protein_coding|1/1|c.1846+2972T>A||||||	GT:PL:DP:AD:GQ	1/1:255,255,0:100:1,97:99
				3840046	G	A	194009	.	DP=100;VDB=0.0210289;SGB=-0.69311;RPB=0.825381;MQB=0.739736;MQSB=0.454262;BQB=0.0427238;MQ0F=0;AF1=0.5;AC1=1;DP4=37,24,16,15;MQ=46;FQ=197.014;PV4=0.504145,0.00957623,1,1;ANN=T|intron_variant|MODIFIER|V2_02g003640.1|V2_02g003640.1|transcript|V2_02g003640.1.01|protein_coding|1/1|c.1846+2959G>A||||||	GT:PL:DP:AD:GQ	0/1:224,0,255:92:61,27:99
				3840060	A	G	225009	.	DP=87;VDB=0.993821;SGB=-0.69312;RPB=0.982553;MQB=0.359978;MQSB=0.100665;BQB=0.884321;MQ0F=0;AF1=0.5;AC1=1;DP4=27,27,13,19;MQ=52;FQ=225.007;PV4=0.503277,0.260954,1,1;ANN=C|intron_variant|MODIFIER|V2_02g003640.1|V2_02g003640.1|transcript|V2_02g003640.1.01|protein_coding|1/1|c.1846+2891A>G||||||	GT:PL:DP:AD:GQ	0/1:255,0,255:86:54,31:99
				3840073	C	T	132008	.	DP=79;VDB=0.346082;SGB=-0.69168;RPB=0.0278462;MQB=9.87175e-05;MQSB=0.631756;BQB=0.999145;MQ0F=0;AF1=0.5;AC1=1;DP4=31,27,9,10;MQ=56;FQ=135.016;PV4=0.792315,0.332461,9.68966e-10,0.141405;ANN=G|intron_variant|MODIFIER|V2_02g003640.1|V2_02g003640.1|transcript|V2_02g003640.1.01|protein_coding|1/1|c.1846+2845T>C||||||	GT:PL:DP:AD:GQ	0/1:162,0,255:77:58,18:99
				3840147	G	A,T	225009	.	DP=76;VDB=0.682436;SGB=-0.69311;RPB=0.623297;MQB=0.678137;MQSB=0.860517;BQB=0.770471;MQ0F=0;AF1=0.5;AC1=1;DP4=19,22,14,17;MQ=59;FQ=225.007;PV4=1,1,1,0.484385;ANN=T|intron_variant|MODIFIER|V2_02g003640.1|V2_02g003640.1|transcript|V2_02g003640.1.01|protein_coding|1/1|c.1846+2751T>A||||||	GT:PL:DP:AD:GQ	0/1:255,0,255:72:41,31:99
				3840153	A	G	221999	.	DP=75;VDB=0.770778;SGB=-0.693147;MQSB=0.631826;MQ0F=0;AF1=1;AC1=2;DP4=0,0,18,53;MQ=53;FQ=-234.988;ANN=C|intron_variant|MODIFIER|V2_02g003640.1|V2_02g003640.1|transcript|V2_02g003640.1.01|protein_coding|1/1|c.1846+2624A>G||||||	GT:PL:DP:AD:GQ	1/1:255,208,0:71:0,69:99
				3840183	C	T	182009	.	DP=81;VDB=0.95519;SGB=-0.693054;RPB=0.966036;MQB=0.238834;MQSB=0.473099;BQB=0.674626;MQ0F=0;AF1=0.5;AC1=1;DP4=8,39,2,26;MQ=42;FQ=185.017;PV4=0.304357,0.160003,1,1;ANN=A|intron_variant|MODIFIER|V2_02g003640.1|V2_02g003640.1|transcript|V2_02g003640.1.01|protein_coding|1/1|c.1846+2552G>T||||||	GT:PL:DP:AD:GQ	0/1:212,0,255:75:47,28:99
				3840191	G	A	114008	.	DP=44;VDB=0.000355886;SGB=-0.69168;RPB=0.695037;MQB=0.666755;BQB=0.523752;MQ0F=0;AF1=0.5;AC1=1;DP4=0,25,0,19;MQ=38;FQ=116.804;PV4=1,0.0275823,1,1;ANN=T|intron_variant|MODIFIER|V2_02g003640.1|V2_02g003640.1|transcript|V2_02g003640.1.01|protein_coding|1/1|c.1846+2445G>A||||||	GT:PL:DP:AD:GQ	0/1:144,0,157:44:25,18:99
				3840193	C	T	730074	.	DP=37;VDB=0.00225011;SGB=-0.662043;RPB=0.886592;MQB=0.793923;BQB=0.708412;MQ0F=0;AF1=0.5;AC1=1;DP4=0,26,0,9;MQ=38;FQ=76.0155;PV4=1,1,1,1;ANN=A|intron_variant|MODIFIER|V2_02g003640.1|V2_02g003640.1|transcript|V2_02g003640.1.01|protein_coding|1/1|c.1846+2432C>T||||||	GT:PL:DP:AD:GQ	0/1:103,0,150:35:26,9:99
				3840267	T	C	980659	.	DP=8;VDB=0.00677264;SGB=-0.636426;MQ0F=0;AF1=1;AC1=2;DP4=0,0,7,0;MQ=41;FQ=-47.986;ANN=G|intron_variant|MODIFIER|V2_02g003640.1|V2_02g003640.1|transcript|V2_02g003640.1.01|protein_coding|1/1|c.1846+2297T>C||||||	GT:PL:DP:AD:GQ	1/1:131,21,0:7:0,7:39
				3840268	G	T	300112	.	DP=8;VDB=0.126715;SGB=-0.511536;RPB=0.900802;MQB=0.900802;BQB=0.900802;MQ0F=0;AF1=0.5;AC1=1;DP4=5,0,3,0;MQ=38;FQ=32.9829;PV4=1,0.362302,1,1;ANN=A|intron_variant|MODIFIER|V2_02g003640.1|V2_02g003640.1|transcript|V2_02g003640.1.01|protein_coding|1/1|c.1846+2269C>T||||||	GT:PL:DP:AD:GQ	0/1:60,0,81:8:5,3:63
				3840292	C	T	260177	.	DP=8;VDB=0.0550934;SGB=-0.556411;RPB=0.868321;MQB=0.372138;BQB=0.992367;MQ0F=0;AF1=0.5;AC1=1;DP4=4,0,4,0;MQ=38;FQ=26.8994;PV4=1,0.330796,1,1;ANN=A|intron_variant|MODIFIER|V2_02g003640.1|V2_02g003640.1|transcript|V2_02g003640.1.01|protein_coding|1/1|c.1846+2263C>T||||||	GT:PL:DP:AD:GQ	0/1:56,0,58:8:4,4:57
				3840305	C	T	141762	.	DP=7;VDB=0.126715;SGB=-0.511536;RPB=1.01283;MQB=0.607698;BQB=0.607698;MQ0F=0;AF1=0.500015;AC1=1;DP4=4,0,3,0;MQ=41;FQ=11.8526;PV4=1,1,0.371101,1;ANN=G|intron_variant|MODIFIER|V2_02g003640.1|V2_02g003640.1|transcript|V2_02g003640.1.01|protein_coding|1/1|c.1846+2260T>C||||||	GT:PL:DP:AD:GQ	0/1:44,0,40:7:4,3:42
				3840336	C	T	250205	.	DP=7;VDB=0.126715;SGB=-0.511536;RPB=1.01283;MQB=0.607698;BQB=0.810265;MQ0F=0;AF1=0.499999;AC1=1;DP4=4,0,3,0;MQ=41;FQ=28.015;PV4=1,0.218294,0.371101,1;ANN=A|intron_variant|MODIFIER|V2_02g003640.1|V2_02g003640.1|transcript|V2_02g003640.1.01|protein_coding|1/1|c.1846+2255C>T||||||	GT:PL:DP:AD:GQ	0/1:55,0,83:7:4,3:58
				3840337	C	A	109066	.	DP=7;VDB=0.00719345;SGB=-0.636426;MQ0F=0;AF1=1;AC1=2;DP4=0,0,7,0;MQ=41;FQ=-47.986;ANN=T|intron_variant|MODIFIER|V2_02g003640.1|V2_02g003640.1|transcript|V2_02g003640.1.01|protein_coding|1/1|c.1846+2253T>A||||||	GT:PL:DP:AD:GQ	1/1:142,21,0:7:0,7:39
				3840350	C	T	104066	.	DP=7;VDB=0.00748664;SGB=-0.636426;MQ0F=0;AF1=1;AC1=2;DP4=0,0,7,0;MQ=41;FQ=-47.986;ANN=G|intron_variant|MODIFIER|V2_02g003640.1|V2_02g003640.1|transcript|V2_02g003640.1.01|protein_coding|1/1|c.1846+2248T>C||||||	GT:PL:DP:AD:GQ	1/1:137,21,0:7:0,7:39
				3840381	A	G	749725	.	DP=9;VDB=0.134494;SGB=-0.636426;RPB=1;MQB=1;BQB=1;MQ0F=0;AF1=1;AC1=2;DP4=1,0,7,0;MQ=36;FQ=-35.9869;PV4=1,0.414028,1,1;ANN=A|intron_variant|MODIFIER|V2_02g003640.1|V2_02g003640.1|transcript|V2_02g003640.1.01|protein_coding|1/1|c.1846+2239A>T||||||,C|intron_variant|MODIFIER|V2_02g003640.1|V2_02g003640.1|transcript|V2_02g003640.1.01|protein_coding|1/1|c.1846+2239A>G||||||	GT:PL:DP:AD:GQ	1/1:107,9,0,105,8,106:8:1,6,1:16
				3840390	CTCGCT	CTCGCTAATCCGTCGCT	779563	.	INDEL;IDV=1;IMF=0.037037;DP=27;VDB=0.117665;SGB=-0.670168;MQSB=0.447194;MQ0F=0;AF1=0.5;AC1=1;DP4=2,5,8,2;MQ=52;FQ=44.4762;PV4=0.0584122,1,0.236793,1;ANN=TAATCCGTCGCA|intron_variant|MODIFIER|V2_02g003640.1|V2_02g003640.1|transcript|V2_02g003640.1.01|protein_coding|1/1|c.1846+1768_1846+1769insTGCGACGGATT||||||	GT:PL:DP:AD:GQ	0/1:255,0,79:17:7,10:82
				3840404	C	T	113006	.	DP=11;VDB=0.93947;SGB=-0.676189;MQSB=1;MQ0F=0;AF1=1;AC1=2;DP4=0,0,10,1;MQ=41;FQ=-56.9861;ANN=G|intron_variant|MODIFIER|V2_02g003640.1|V2_02g003640.1|transcript|V2_02g003640.1.01|protein_coding|1/1|c.1846+2203T>C||||||,T|intron_variant|MODIFIER|V2_02g003640.1|V2_02g003640.1|transcript|V2_02g003640.1.01|protein_coding|1/1|c.1846+2203T>A||||||	GT:PL:DP:AD:GQ	1/1:146,30,0,146,19,143:11:0,10,1:57
				3840483	A	G	240241	.	DP=11;VDB=0.904828;SGB=-0.590765;RPB=0.904729;MQB=0.523791;MQSB=1;BQB=0.666643;MQ0F=0;AF1=0.499999;AC1=1;DP4=5,0,4,1;MQ=41;FQ=27.0233;PV4=1,0.0936511,0.277377,1;ANN=G|intron_variant|MODIFIER|V2_02g003640.1|V2_02g003640.1|transcript|V2_02g003640.1.01|protein_coding|1/1|c.1846+2201T>C||||||	GT:PL:DP:AD:GQ	0/1:54,0,96:10:5,4:57
				3840496	T	G	10.42	.	DP=9;VDB=0.908601;SGB=-0.590765;RPB=0.89338;MQB=0.487298;MQSB=1;BQB=0.649731;MQ0F=0;AF1=0.499975;AC1=1;DP4=4,0,4,1;MQ=42;FQ=13.2183;PV4=1,0.0844855,0.242302,0.268683;ANN=A|intron_variant|MODIFIER|V2_02g003640.1|V2_02g003640.1|transcript|V2_02g003640.1.01|protein_coding|1/1|c.1846+2188C>T||||||	GT:PL:DP:AD:GQ	0/1:40,0,67:9:4,4:42
				3840516	A	T	490072	.	DP=9;VDB=0.89072;SGB=-0.590765;RPB=0.89338;MQB=0.487298;MQSB=1;BQB=0.89338;MQ0F=0;AF1=0.5;AC1=1;DP4=4,0,4,1;MQ=42;FQ=47.8909;PV4=1,0.441247,0.242302,0.280677;ANN=T|intron_variant|MODIFIER|V2_02g003640.1|V2_02g003640.1|transcript|V2_02g003640.1.01|protein_coding|1/1|c.1846+2181G>A||||||	GT:PL:DP:AD:GQ	0/1:79,0,77:9:4,4:78
				3840551	G	A	779563	.	DP=9;VDB=0.137328;SGB=-0.511536;RPB=0.300267;MQB=0.150134;MQSB=0.833333;BQB=0.900802;MQ0F=0;AF1=0.49995;AC1=1;DP4=4,1,2,1;MQ=49;FQ=10.4274;PV4=1,0.411477,0.0142742,0.0512716;ANN=A|intron_variant|MODIFIER|V2_02g003640.1|V2_02g003640.1|transcript|V2_02g003640.1.01|protein_coding|1/1|c.1846+2118C>T||||||	GT:PL:DP:AD:GQ	0/1:37,0,103:8:5,3:39
				3840600	T	C	35427	.	DP=10;VDB=0.28;SGB=-0.453602;RPB=0.142857;MQB=0.5;MQSB=0.857143;BQB=0.857143;MQ0F=0;AF1=0.499801;AC1=1;DP4=5,2,2,0;MQ=48;FQ=5.46595;PV4=1,1,0.324045,0.303009;ANN=G|intron_variant|MODIFIER|V2_02g003640.1|V2_02g003640.1|transcript|V2_02g003640.1.01|protein_coding|1/1|c.1846+2104T>C||||||	GT:PL:DP:AD:GQ	0/1:31,0,118:9:7,2:30
				3840602	G	A	211999	.	DP=16;VDB=0.119443;SGB=-0.689466;MQSB=0.288619;MQ0F=0;AF1=1;AC1=2;DP4=0,0,12,4;MQ=35;FQ=-74.9863;ANN=A|intron_variant|MODIFIER|V2_02g003640.1|V2_02g003640.1|transcript|V2_02g003640.1.01|protein_coding|1/1|c.1846+2017C>T||||||	GT:PL:DP:AD:GQ	1/1:245,48,0:16:0,16:93
				3840612	T	C	194999	.	DP=16;VDB=0.194938;SGB=-0.688148;MQSB=0.600245;MQ0F=0;AF1=1;AC1=2;DP4=0,0,12,3;MQ=34;FQ=-71.9863;ANN=G|intron_variant|MODIFIER|V2_02g003640.1|V2_02g003640.1|transcript|V2_02g003640.1.01|protein_coding|1/1|c.1846+2011T>C||||||	GT:PL:DP:AD:GQ	1/1:228,45,0:15:0,15:87
				3840714	G	A	202999	.	DP=18;VDB=0.0419274;SGB=-0.691153;MQSB=0.602289;MQ0F=0;AF1=1;AC1=2;DP4=0,0,15,3;MQ=33;FQ=-77.9863;ANN=A|intron_variant|MODIFIER|V2_02g003640.1|V2_02g003640.1|transcript|V2_02g003640.1.01|protein_coding|1/1|c.1846+1981G>T||||||,T|intron_variant|MODIFIER|V2_02g003640.1|V2_02g003640.1|transcript|V2_02g003640.1.01|protein_coding|1/1|c.1846+1981G>A||||||	GT:PL:DP:AD:GQ	1/1:236,51,0,238,40,235:18:0,17,1:99
				3841359	G	A	109008	.	DP=27;VDB=0.355727;SGB=-0.651104;RPB=0.912219;MQB=0.174781;MQSB=0.506336;BQB=0.992528;MQ0F=0.037037;AF1=0.5;AC1=1;DP4=12,4,6,2;MQ=37;FQ=112.015;PV4=1,0.162546,1,1;ANN=A|intron_variant|MODIFIER|V2_02g003640.1|V2_02g003640.1|transcript|V2_02g003640.1.01|protein_coding|1/1|c.1846+1973C>T||||||	GT:PL:DP:AD:GQ	0/1:139,0,177:24:16,8:99
				3841364	T	G	120008	.	DP=28;VDB=0.470998;SGB=-0.680642;RPB=0.262892;MQB=0.876998;MQSB=0.601139;BQB=0.406449;MQ0F=0.0357143;AF1=0.5;AC1=1;DP4=10,5,9,3;MQ=38;FQ=123.016;PV4=0.695652,0.0309073,0.385349,1;ANN=T|intron_variant|MODIFIER|V2_02g003640.1|V2_02g003640.1|transcript|V2_02g003640.1.01|protein_coding|1/1|c.1846+1971G>A||||||	GT:PL:DP:AD:GQ	0/1:150,0,209:27:15,12:99
				3841384	T	A	221999	.	DP=41;VDB=0.143468;SGB=-0.693143;RPB=0.361368;MQB=0.0933648;MQSB=0.950463;BQB=0.37439;MQ0F=0.0243902;AF1=1;AC1=2;DP4=3,0,28,10;MQ=44;FQ=-87.9865;PV4=0.56379,1,1,0.219707;ANN=C|intron_variant|MODIFIER|V2_02g003640.1|V2_02g003640.1|transcript|V2_02g003640.1.01|protein_coding|1/1|c.1846+1897A>G||||||	GT:PL:DP:AD:GQ	1/1:255,61,0:41:3,38:99
				3841389	T	A	201009	.	DP=41;VDB=0.321546;SGB=-0.69168;RPB=0.355641;MQB=0.304319;MQSB=0.950463;BQB=0.602553;MQ0F=0.0243902;AF1=0.5;AC1=1;DP4=17,5,14,5;MQ=44;FQ=195.378;PV4=1,1,1,0.139533;ANN=T|intron_variant|MODIFIER|V2_02g003640.1|V2_02g003640.1|transcript|V2_02g003640.1.01|protein_coding|1/1|c.1846+1896C>A||||||	GT:PL:DP:AD:GQ	0/1:231,0,223:41:22,19:99
				3841402	T	A	206009	.	DP=37;VDB=0.0426678;SGB=-0.692067;RPB=0.245416;MQB=0.739358;MQSB=0.733919;BQB=0.860308;MQ0F=0.027027;AF1=0.5;AC1=1;DP4=12,5,15,5;MQ=46;FQ=187.983;PV4=1,0.457119,1,1;ANN=T|intron_variant|MODIFIER|V2_02g003640.1|V2_02g003640.1|transcript|V2_02g003640.1.01|protein_coding|1/1|c.1846+1872G>A||||||	GT:PL:DP:AD:GQ	0/1:236,0,215:37:17,20:99
				3841415	C	T	212009	.	DP=33;VDB=0.00599249;SGB=-0.691153;RPB=0.124129;MQB=0.697015;MQSB=0.433636;BQB=0.854682;MQ0F=0;AF1=0.5;AC1=1;DP4=10,5,13,5;MQ=48;FQ=189.006;PV4=1,1,1,1;ANN=T|intron_variant|MODIFIER|V2_02g003640.1|V2_02g003640.1|transcript|V2_02g003640.1.01|protein_coding|1/1|c.1846+1859G>A||||||	GT:PL:DP:AD:GQ	0/1:242,0,216:33:15,18:99
				3841424	A	G	550072	.	DP=31;VDB=0.00719345;SGB=-0.636426;RPB=0.607364;MQB=0.263115;MQSB=0.110903;BQB=0.889393;MQ0F=0.0322581;AF1=0.5;AC1=1;DP4=12,6,5,2;MQ=48;FQ=58.0154;PV4=1,1,0.1236,1;ANN=T|intron_variant|MODIFIER|V2_02g003640.1|V2_02g003640.1|transcript|V2_02g003640.1.01|protein_coding|1/1|c.1846+1828G>A||||||	GT:PL:DP:AD:GQ	0/1:85,0,221:25:18,6:88
				3841428	A	G	780075	.	DP=30;VDB=0.00368701;SGB=-0.662043;RPB=0.341501;MQB=0.247299;MQSB=0.160885;BQB=0.979058;MQ0F=0.0333333;AF1=0.5;AC1=1;DP4=12,6,7,2;MQ=47;FQ=81.0157;PV4=0.675816,0.332347,0.121333,1;ANN=A|intron_variant|MODIFIER|V2_02g003640.1|V2_02g003640.1|transcript|V2_02g003640.1.01|protein_coding|1/1|c.1846+1827G>T||||||	GT:PL:DP:AD:GQ	0/1:108,0,224:27:18,8:99
				3841481	T	G	199009	.	DP=33;VDB=0.80953;SGB=-0.69168;RPB=0.304983;MQB=0.0517917;MQSB=0.0211907;BQB=0.960505;MQ0F=0;AF1=0.5;AC1=1;DP4=8,4,15,4;MQ=45;FQ=121.016;PV4=0.675719,0.388992,1,1;ANN=T|intron_variant|MODIFIER|V2_02g003640.1|V2_02g003640.1|transcript|V2_02g003640.1.01|protein_coding|1/1|c.1846+1814G>A||||||	GT:PL:DP:AD:GQ	0/1:229,0,148:31:12,19:99
				3841484	G	A	221999	.	DP=22;VDB=0.999047;SGB=-0.692562;MQSB=0.029548;MQ0F=0;AF1=1;AC1=2;DP4=0,0,16,6;MQ=46;FQ=-92.9865;ANN=G|intron_variant|MODIFIER|V2_02g003640.1|V2_02g003640.1|transcript|V2_02g003640.1.01|protein_coding|1/1|c.1846+1783T>C||||||	GT:PL:DP:AD:GQ	1/1:255,66,0:22:0,22:99
				3841490	A	G	217468	.	DP=20;VDB=0.166534;SGB=-0.616816;RPB=0.207572;MQB=0.996604;BQB=0.947033;MQ0F=0;AF1=0.5;AC1=1;DP4=0,14,0,6;MQ=55;FQ=69.0155;PV4=1,0.434845,1,0.0216782;ANN=T|intron_variant|MODIFIER|V2_02g003640.1|V2_02g003640.1|transcript|V2_02g003640.1.01|protein_coding|1/1|c.1846+1307T>A||||||	GT:PL:DP:AD:GQ	0/1:96,0,159:20:14,6:99
				3841541	T	A,C	225009	.	DP=21;VDB=0.0849445;SGB=-0.689466;RPB=0.735158;MQB=0.933295;MQSB=0.301194;BQB=0.959099;MQ0F=0;AF1=0.5;AC1=1;DP4=2,3,8,8;MQ=52;FQ=56.0154;PV4=1,1,0.232479,1;ANN=T|intron_variant|MODIFIER|V2_02g003640.1|V2_02g003640.1|transcript|V2_02g003640.1.01|protein_coding|1/1|c.1846+1760G>A||||||	GT:PL:DP:AD:GQ	0/1:255,0,83:21:5,16:86
				3841544	G	A	225009	.	DP=37;VDB=0.814724;SGB=-0.69168;RPB=0.994601;MQB=0.896171;MQSB=0.333535;BQB=0.865445;MQ0F=0.027027;AF1=0.5;AC1=1;DP4=3,12,5,14;MQ=53;FQ=153.017;PV4=1,1,1,0.0639621;ANN=G|intron_variant|MODIFIER|V2_02g003640.1|V2_02g003640.1|transcript|V2_02g003640.1.01|protein_coding|1/1|c.1846+1681T>C||||||	GT:PL:DP:AD:GQ	0/1:255,0,180:34:15,19:99
				3841552	T	A	226.13	.	DP=34;VDB=0.0266129;SGB=-0.693054;RPB=0.306223;MQB=0.0322233;MQSB=0.36113;BQB=0.960228;MQ0F=0.0294118;AF1=1;AC1=2;DP4=0,4,5,23;MQ=53;FQ=-27.9926;PV4=1,1,1,0.289835;ANN=G|intron_variant|MODIFIER|V2_02g003640.1|V2_02g003640.1|transcript|V2_02g003640.1.01|protein_coding|1/1|c.1846+1668A>C||||||	GT:PL:DP:AD:GQ	1/1:255,1,0:32:4,28:4
				3841555	T	A	130008	.	DP=39;VDB=0.0270847;SGB=-0.680642;RPB=0.632103;MQB=0.852346;MQSB=0.295599;BQB=0.867183;MQ0F=0.025641;AF1=0.5;AC1=1;DP4=4,22,2,10;MQ=54;FQ=133.016;PV4=1,1,1,1;ANN=T|intron_variant|MODIFIER|V2_02g003640.1|V2_02g003640.1|transcript|V2_02g003640.1.01|protein_coding|1/1|c.1846+1648T>A||||||	GT:PL:DP:AD:GQ	0/1:160,0,244:38:26,12:99
				3841556	G	A	225009	.	DP=34;VDB=0.331572;SGB=-0.692067;RPB=0.974464;MQB=0.127506;MQSB=0.991288;BQB=0.970446;MQ0F=0;AF1=0.5;AC1=1;DP4=5,9,5,15;MQ=56;FQ=189.016;PV4=0.704116,1,1,1;ANN=A|intron_variant|MODIFIER|V2_02g003640.1|V2_02g003640.1|transcript|V2_02g003640.1.01|protein_coding|1/1|c.1846+1613C>T||||||	GT:PL:DP:AD:GQ	0/1:255,0,216:34:14,20:99
				3841557	G	A	654664	.	DP=20;VDB=0.166534;SGB=-0.616816;RPB=0.207572;MQB=0.996604;BQB=0.947033;MQ0F=0;AF1=0.5;AC1=1;DP4=0,14,0,6;MQ=55;FQ=69.0155;PV4=1,0.434845,1,0.0216782;ANN=T|intron_variant|MODIFIER|V2_02g003640.1|V2_02g003640.1|transcript|V2_02g003640.1.01|protein_coding|1/1|c.1846+1307T>A||||||	GT:PL:DP:AD:GQ	0/1:96,0,159:20:14,6:99
				3841566	T	C	620073	.	DP=31;VDB=0.00276675;SGB=-0.616816;RPB=0.415691;MQB=0.00260259;MQSB=0.992626;BQB=0.809572;MQ0F=0;AF1=0.5;AC1=1;DP4=9,16,3,3;MQ=58;FQ=65.0155;PV4=0.652557,1,0.00657398,1;ANN=G|intron_variant|MODIFIER|V2_02g003640.1|V2_02g003640.1|transcript|V2_02g003640.1.01|protein_coding|1/1|c.1846+1568A>C||||||	GT:PL:DP:AD:GQ	0/1:92,0,255:31:25,6:95
				3841568	A	G	225009	.	DP=26;VDB=0.751195;SGB=-0.692067;RPB=0.782777;MQB=0.00127263;MQSB=0.988166;BQB=0.441902;MQ0F=0;AF1=0.5;AC1=1;DP4=3,3,9,11;MQ=58;FQ=89.0158;PV4=1,0.108473,1,0.0725221;ANN=C|intron_variant|MODIFIER|V2_02g003640.1|V2_02g003640.1|transcript|V2_02g003640.1.01|protein_coding|1/1|c.1846+1564A>G||||||	GT:PL:DP:AD:GQ	0/1:255,0,116:26:6,20:99
				3841590	G	A	225009	.	DP=26;VDB=0.922851;SGB=-0.691153;RPB=0.923116;MQB=0.00153381;MQSB=0.940151;BQB=0.486752;MQ0F=0;AF1=0.5;AC1=1;DP4=3,3,7,11;MQ=58;FQ=95.0159;PV4=0.665332,0.0669004,1,0.07083;ANN=A|intron_variant|MODIFIER|V2_02g003640.1|V2_02g003640.1|transcript|V2_02g003640.1.01|protein_coding|1/1|c.1846+1562C>T||||||	GT:PL:DP:AD:GQ	0/1:255,0,122:24:6,18:99
				3841593	T	C	890077	.	DP=26;VDB=0.00276675;SGB=-0.616816;RPB=0.672495;MQB=0.00139213;MQSB=0.996677;BQB=0.311613;MQ0F=0;AF1=0.5;AC1=1;DP4=9,10,3,3;MQ=58;FQ=92.0158;PV4=1,1,0.000193541,1;ANN=C|intron_variant|MODIFIER|V2_02g003640.1|V2_02g003640.1|transcript|V2_02g003640.1.01|protein_coding|1/1|c.1846+1560A>G||||||	GT:PL:DP:AD:GQ	0/1:119,0,255:25:19,6:99
				3841601	A	G	500072	.	DP=27;VDB=0.00951951;SGB=-0.590765;RPB=0.642786;MQB=0.00391289;MQSB=0.980625;BQB=0.878387;MQ0F=0;AF1=0.5;AC1=1;DP4=8,9,2,3;MQ=58;FQ=53.0153;PV4=1,0.48078,0.000215493,1;ANN=G|intron_variant|MODIFIER|V2_02g003640.1|V2_02g003640.1|transcript|V2_02g003640.1.01|protein_coding|1/1|c.1846+1556T>C||||||	GT:PL:DP:AD:GQ	0/1:80,0,255:22:17,5:83
				3841617	T	C	225009	.	DP=29;VDB=0.583623;SGB=-0.691153;RPB=0.144832;MQB=0.00258347;MQSB=0.968414;BQB=0.487536;MQ0F=0;AF1=0.5;AC1=1;DP4=5,5,8,10;MQ=57;FQ=138.016;PV4=1,1,1,1;ANN=C|intron_variant|MODIFIER|V2_02g003640.1|V2_02g003640.1|transcript|V2_02g003640.1.01|protein_coding|1/1|c.1846+1552A>G||||||	GT:PL:DP:AD:GQ	0/1:255,0,165:28:10,18:99
				3841620	A	G	224904	.	DP=20;VDB=0.166534;SGB=-0.616816;RPB=0.207572;MQB=0.996604;BQB=0.947033;MQ0F=0;AF1=0.5;AC1=1;DP4=0,14,0,6;MQ=55;FQ=69.0155;PV4=1,0.434845,1,0.0216782;ANN=T|intron_variant|MODIFIER|V2_02g003640.1|V2_02g003640.1|transcript|V2_02g003640.1.01|protein_coding|1/1|c.1846+1307T>A||||||	GT:PL:DP:AD:GQ	0/1:96,0,159:20:14,6:99
				3841638	C	T	225009	.	DP=24;VDB=0.694045;SGB=-0.689466;RPB=0.986456;MQB=0.902014;MQSB=0.99938;BQB=0.946915;MQ0F=0;AF1=0.5;AC1=1;DP4=1,4,9,7;MQ=59;FQ=54.0154;PV4=0.310777,0.46242,1,0.0999244;ANN=A|intron_variant|MODIFIER|V2_02g003640.1|V2_02g003640.1|transcript|V2_02g003640.1.01|protein_coding|1/1|c.1846+1450C>T||||||	GT:PL:DP:AD:GQ	0/1:255,0,81:21:5,16:84
				3841696	C	T	280137	.	DP=24;VDB=0.353391;SGB=-0.590765;RPB=1;MQB=0.895399;MQSB=0.997828;BQB=0.433636;MQ0F=0;AF1=0.5;AC1=1;DP4=9,8,1,4;MQ=59;FQ=31.0185;PV4=0.323308,0.056296,0.179094,1;ANN=A|intron_variant|MODIFIER|V2_02g003640.1|V2_02g003640.1|transcript|V2_02g003640.1.01|protein_coding|1/1|c.1846+1449C>T||||||	GT:PL:DP:AD:GQ	0/1:58,0,255:22:17,5:61
				3841699	C	G	470072	.	DP=22;VDB=0.00842371;SGB=-0.590765;RPB=0.473944;MQB=0.925758;MQSB=0.888889;BQB=0.82972;MQ0F=0;AF1=0.5;AC1=1;DP4=2,13,0,5;MQ=59;FQ=50.0153;PV4=1,0.310081,0.301151,1;ANN=G|intron_variant|MODIFIER|V2_02g003640.1|V2_02g003640.1|transcript|V2_02g003640.1.01|protein_coding|1/1|c.1846+1350G>C||||||	GT:PL:DP:AD:GQ	0/1:77,0,251:20:15,5:80
				3841780	C	G	660074	.	DP=20;VDB=0.166534;SGB=-0.616816;RPB=0.207572;MQB=0.996604;BQB=0.947033;MQ0F=0;AF1=0.5;AC1=1;DP4=0,14,0,6;MQ=55;FQ=69.0155;PV4=1,0.434845,1,0.0216782;ANN=T|intron_variant|MODIFIER|V2_02g003640.1|V2_02g003640.1|transcript|V2_02g003640.1.01|protein_coding|1/1|c.1846+1307T>A||||||	GT:PL:DP:AD:GQ	0/1:96,0,159:20:14,6:99
				3841784	A	T	137.0	.	DP=12;VDB=0.102291;SGB=-0.680642;MQ0F=0;AF1=1;AC1=2;DP4=0,0,12,0;MQ=53;FQ=-62.9862;ANN=A|intron_variant|MODIFIER|V2_02g003640.1|V2_02g003640.1|transcript|V2_02g003640.1.01|protein_coding|1/1|c.1846+805C>T||||||	GT:PL:DP:AD:GQ	1/1:170,36,0:12:0,12:69
				3841811	G	T	143.0	.	DP=12;VDB=0.0433325;SGB=-0.680642;MQ0F=0;AF1=1;AC1=2;DP4=0,0,12,0;MQ=53;FQ=-62.9862;ANN=G|intron_variant|MODIFIER|V2_02g003640.1|V2_02g003640.1|transcript|V2_02g003640.1.01|protein_coding|1/1|c.1846+800A>C||||||	GT:PL:DP:AD:GQ	1/1:176,36,0:12:0,12:69
				3841862	T	C	340087	.	DP=16;VDB=0.168287;SGB=-0.556411;RPB=0.0401934;MQB=0.763675;BQB=0.763675;MQ0F=0;AF1=0.5;AC1=1;DP4=7,0,4,0;MQ=57;FQ=37.016;PV4=1,0.0717927,1,1;ANN=A|intron_variant|MODIFIER|V2_02g003640.1|V2_02g003640.1|transcript|V2_02g003640.1.01|protein_coding|1/1|c.1846+780A>T||||||	GT:PL:DP:AD:GQ	0/1:64,0,116:11:7,4:67
				3841910	T	A	320097	.	DP=20;VDB=0.138245;SGB=-0.556411;RPB=0.0249144;MQB=0.793923;BQB=0.594978;MQ0F=0;AF1=0.5;AC1=1;DP4=8,0,4,0;MQ=57;FQ=35.0165;PV4=1,0.0613882,1,1;ANN=A|intron_variant|MODIFIER|V2_02g003640.1|V2_02g003640.1|transcript|V2_02g003640.1.01|protein_coding|1/1|c.1846+775A>T||||||	GT:PL:DP:AD:GQ	0/1:62,0,124:12:8,4:65
				3841991	T	A	135012	.	DP=16;VDB=0.000222625;SGB=-0.683931;RPB=1;MQB=1;BQB=1;MQ0F=0.0625;AF1=1;AC1=2;DP4=1,0,13,0;MQ=52;FQ=-54.9861;PV4=1,0.325084,1,0.354843;ANN=A|intron_variant|MODIFIER|V2_02g003640.1|V2_02g003640.1|transcript|V2_02g003640.1.01|protein_coding|1/1|c.1846+749G>T||||||,T|intron_variant|MODIFIER|V2_02g003640.1|V2_02g003640.1|transcript|V2_02g003640.1.01|protein_coding|1/1|c.1846+749G>A||||||	GT:PL:DP:AD:GQ	1/1:168,28,0,156,12,153:14:1,12,1:53
				3842031	A	T	181001	.	DP=17;VDB=0.000205812;SGB=-0.688148;RPB=1;MQB=1;MQSB=1;BQB=1;MQ0F=0.0588235;AF1=1;AC1=2;DP4=1,0,14,1;MQ=53;FQ=-62.9862;PV4=1,0.346952,1,1;ANN=G|intron_variant|MODIFIER|V2_02g003640.1|V2_02g003640.1|transcript|V2_02g003640.1.01|protein_coding|1/1|c.1846+740T>C||||||	GT:PL:DP:AD:GQ	1/1:214,36,0:16:1,15:69
				3842041	C	G	186999	.	DP=17;VDB=0.000170047;SGB=-0.688148;MQSB=1;MQ0F=0.0588235;AF1=1;AC1=2;DP4=0,0,14,1;MQ=56;FQ=-71.9863;ANN=G|intron_variant|MODIFIER|V2_02g003640.1|V2_02g003640.1|transcript|V2_02g003640.1.01|protein_coding|1/1|c.1846+736T>C||||||	GT:PL:DP:AD:GQ	1/1:220,45,0:15:0,15:87
				3842110	G	T	207009	.	DP=35;VDB=0.103065;SGB=-0.683931;RPB=0.719998;MQB=0.196001;MQSB=0.627572;BQB=0.840502;MQ0F=0;AF1=0.5;AC1=1;DP4=20,0,9,4;MQ=52;FQ=133.016;PV4=0.0174731,1,1,1;ANN=G|intron_variant|MODIFIER|V2_02g003640.1|V2_02g003640.1|transcript|V2_02g003640.1.01|protein_coding|1/1|c.1846+683A>C||||||	GT:PL:DP:AD:GQ	0/1:237,0,160:33:20,13:99
				3842154	C	G	194009	.	DP=36;VDB=0.100009;SGB=-0.683931;RPB=0.730706;MQB=0.196001;MQSB=0.627572;BQB=0.962541;MQ0F=0;AF1=0.5;AC1=1;DP4=20,0,9,4;MQ=52;FQ=133.016;PV4=0.0174731,1,1,1;ANN=A|intron_variant|MODIFIER|V2_02g003640.1|V2_02g003640.1|transcript|V2_02g003640.1.01|protein_coding|1/1|c.1846+680C>T||||||	GT:PL:DP:AD:GQ	0/1:224,0,160:33:20,13:99
				3842178	G	T	126008	.	DP=38;VDB=0.838177;SGB=-0.69168;RPB=0.250631;MQB=0.842125;MQSB=0.997975;BQB=0.421197;MQ0F=0;AF1=0.5;AC1=1;DP4=11,6,19,0;MQ=52;FQ=129.016;PV4=0.00635386,0.0127458,0.235519,1;ANN=G|intron_variant|MODIFIER|V2_02g003640.1|V2_02g003640.1|transcript|V2_02g003640.1.01|protein_coding|1/1|c.1846+674T>C||||||	GT:PL:DP:AD:GQ	0/1:156,0,255:36:17,19:99
				3842197	T	C	549969	.	DP=38;VDB=0.00256352;SGB=-0.693139;MQSB=0.162235;MQ0F=0;AF1=1;AC1=2;DP4=0,0,26,10;MQ=50;FQ=-86.9865;ANN=A|intron_variant|MODIFIER|V2_02g003640.1|V2_02g003640.1|transcript|V2_02g003640.1.01|protein_coding|1/1|c.1846+623A>T||||||	GT:PL:DP:AD:GQ	1/1:255,227,167:36:0,20:99
				3842216	C	A	143008	.	DP=40;VDB=0.0697498;SGB=-0.690438;RPB=0.976051;MQB=0.378208;MQSB=0.138343;BQB=0.340495;MQ0F=0;AF1=0.5;AC1=1;DP4=12,9,16,1;MQ=49;FQ=146.016;PV4=0.0124372,0.0269147,0.192412,0.435266;ANN=A|intron_variant|MODIFIER|V2_02g003640.1|V2_02g003640.1|transcript|V2_02g003640.1.01|protein_coding|1/1|c.1846+620C>T||||||	GT:PL:DP:AD:GQ	0/1:173,0,255:38:21,17:99
				3842259	G	A	225009	.	DP=41;VDB=0.0262427;SGB=-0.692562;RPB=0.555103;MQB=0.562984;MQSB=0.280786;BQB=0.286236;MQ0F=0;AF1=0.5;AC1=1;DP4=18,1,13,9;MQ=50;FQ=157.017;PV4=0.0109021,0.0414602,1,1;ANN=A|intron_variant|MODIFIER|V2_02g003640.1|V2_02g003640.1|transcript|V2_02g003640.1.01|protein_coding|1/1|c.1846+612A>T||||||	GT:PL:DP:AD:GQ	0/1:255,0,184:41:19,22:99
				3842260	C	T	221999	.	DP=38;VDB=0.0113546;SGB=-0.693136;MQSB=0.411409;MQ0F=0;AF1=1;AC1=2;DP4=0,0,25,10;MQ=51;FQ=-131.987;ANN=A|intron_variant|MODIFIER|V2_02g003640.1|V2_02g003640.1|transcript|V2_02g003640.1.01|protein_coding|1/1|c.1846+609A>T||||||	GT:PL:DP:AD:GQ	1/1:255,105,0:35:0,35:99
				3842327	A	C	140008	.	DP=38;VDB=0.0993874;SGB=-0.690438;RPB=0.252669;MQB=0.572066;MQSB=0.289472;BQB=0.0478003;MQ0F=0;AF1=0.5;AC1=1;DP4=12,9,16,1;MQ=50;FQ=143.016;PV4=0.0124372,0.00172676,0.289483,0.305917;ANN=A|intron_variant|MODIFIER|V2_02g003640.1|V2_02g003640.1|transcript|V2_02g003640.1.01|protein_coding|1/1|c.1846+608C>T||||||	GT:PL:DP:AD:GQ	0/1:170,0,255:38:21,17:99
				3842366	A	G	225009	.	DP=39;VDB=0.011058;SGB=-0.692352;RPB=0.177538;MQB=0.707982;MQSB=0.194308;BQB=0.891649;MQ0F=0;AF1=0.5;AC1=1;DP4=16,2,12,9;MQ=50;FQ=175.017;PV4=0.0374891,0.127289,1,1;ANN=A|intron_variant|MODIFIER|V2_02g003640.1|V2_02g003640.1|transcript|V2_02g003640.1.01|protein_coding|1/1|c.1846+607C>T||||||	GT:PL:DP:AD:GQ	0/1:255,0,202:39:18,20:99
				3842392	C	T	169009	.	DP=41;VDB=0.129542;SGB=-0.690438;RPB=0.297234;MQB=0.663189;MQSB=0.267969;BQB=0.851779;MQ0F=0;AF1=0.5;AC1=1;DP4=13,9,15,2;MQ=51;FQ=172.017;PV4=0.0732916,1,0.338607,1;ANN=C|intron_variant|MODIFIER|V2_02g003640.1|V2_02g003640.1|transcript|V2_02g003640.1.01|protein_coding|1/1|c.1846+598A>G||||||	GT:PL:DP:AD:GQ	0/1:199,0,255:39:22,17:99
				3842399	T	A	221999	.	DP=40;VDB=0.114855;SGB=-0.693144;MQSB=0.318993;MQ0F=0;AF1=1;AC1=2;DP4=0,0,29,10;MQ=51;FQ=-143.987;ANN=G|intron_variant|MODIFIER|V2_02g003640.1|V2_02g003640.1|transcript|V2_02g003640.1.01|protein_coding|1/1|c.1846+596T>C||||||	GT:PL:DP:AD:GQ	1/1:255,117,0:39:0,39:99
				3842570	C	A	225009	.	DP=42;VDB=0.801297;SGB=-0.692067;RPB=0.77343;MQB=0.994163;MQSB=0.187455;BQB=0.882309;MQ0F=0;AF1=0.5;AC1=1;DP4=16,4,12,8;MQ=51;FQ=216.685;PV4=0.300845,0.288461,0.307498,0.362934;ANN=A|intron_variant|MODIFIER|V2_02g003640.1|V2_02g003640.1|transcript|V2_02g003640.1.01|protein_coding|1/1|c.1846+574C>T||||||	GT:PL:DP:AD:GQ	0/1:255,0,244:40:20,20:99
				3842693	C	T	225009	.	DP=44;VDB=0.795248;SGB=-0.69168;RPB=0.785471;MQB=0.984476;MQSB=0.066826;BQB=0.243648;MQ0F=0;AF1=0.5;AC1=1;DP4=18,5,11,8;MQ=51;FQ=225.007;PV4=0.192479,1,0.343779,1;ANN=C|intron_variant|MODIFIER|V2_02g003640.1|V2_02g003640.1|transcript|V2_02g003640.1.01|protein_coding|1/1|c.1846+571A>G||||||	GT:PL:DP:AD:GQ	0/1:255,0,255:42:23,19:99
				3842834	C	T	225009	.	DP=45;VDB=0.921712;SGB=-0.692352;RPB=0.690452;MQB=0.972825;MQSB=0.126265;BQB=0.848211;MQ0F=0;AF1=0.5;AC1=1;DP4=17,3,12,9;MQ=51;FQ=212.882;PV4=0.0854934,1,0.390512,0.374978;ANN=G|intron_variant|MODIFIER|V2_02g003640.1|V2_02g003640.1|transcript|V2_02g003640.1.01|protein_coding|1/1|c.1846+563T>C||||||	GT:PL:DP:AD:GQ	0/1:255,0,240:41:20,20:99
				3842888	G	C	221999	.	DP=37;VDB=0.587905;SGB=-0.692562;MQSB=0.0518584;MQ0F=0;AF1=1;AC1=2;DP4=0,0,16,6;MQ=52;FQ=-89.9865;ANN=C|intron_variant|MODIFIER|V2_02g003640.1|V2_02g003640.1|transcript|V2_02g003640.1.01|protein_coding|1/1|c.1846+547A>G||||||	GT:PL:DP:AD:GQ	0/1:255,63,0:22:0,21:99
				3842989	T	G	221999	.	DP=37;VDB=0.645884;SGB=-0.693097;RPB=1;MQB=1;MQSB=0.1239;BQB=1;MQ0F=0;AF1=1;AC1=2;DP4=0,1,20,10;MQ=52;FQ=-103.987;PV4=0.354839,1,0.20426,0.278595;ANN=G|intron_variant|MODIFIER|V2_02g003640.1|V2_02g003640.1|transcript|V2_02g003640.1.01|protein_coding|1/1|c.1846+544T>C||||||	GT:PL:DP:AD:GQ	1/1:255,77,0:31:1,30:99
				3843003	G	T	186009	.	DP=38;VDB=0.844756;SGB=-0.690438;RPB=0.930256;MQB=0.784278;MQSB=0.121405;BQB=0.982089;MQ0F=0;AF1=0.5;AC1=1;DP4=11,8,10,7;MQ=55;FQ=189.016;PV4=1,0.178501,0.0808609,0.295691;ANN=T|intron_variant|MODIFIER|V2_02g003640.1|V2_02g003640.1|transcript|V2_02g003640.1.01|protein_coding|1/1|c.1846+526G>A||||||	GT:PL:DP:AD:GQ	0/1:216,0,255:36:19,16:99
				3843135	C	T	221999	.	DP=36;VDB=0.403371;SGB=-0.693139;MQSB=0.98232;MQ0F=0;AF1=1;AC1=2;DP4=0,0,11,25;MQ=60;FQ=-134.987;ANN=T|intron_variant|MODIFIER|V2_02g003640.1|V2_02g003640.1|transcript|V2_02g003640.1.01|protein_coding|1/1|c.1846+468G>A||||||	GT:PL:DP:AD:GQ	1/1:255,108,0:36:0,36:99
				3843213	G	C	225009	.	DP=36;VDB=0.0738193;SGB=-0.692352;RPB=0.982645;MQB=0.975105;MQSB=0.981001;BQB=0.611542;MQ0F=0;AF1=0.5;AC1=1;DP4=5,7,5,16;MQ=60;FQ=183.017;PV4=0.43343,0.140295,0.22923,1;ANN=G|intron_variant|MODIFIER|V2_02g003640.1|V2_02g003640.1|transcript|V2_02g003640.1.01|protein_coding|1/1|c.1846+465G>C||||||	GT:PL:DP:AD:GQ	0/1:255,0,210:33:12,20:99
				3843228	T	C	221999	.	DP=43;VDB=0.370121;SGB=-0.693146;MQSB=1;MQ0F=0;AF1=1;AC1=2;DP4=0,0,15,27;MQ=60;FQ=-152.987;ANN=G|intron_variant|MODIFIER|V2_02g003640.1|V2_02g003640.1|transcript|V2_02g003640.1.01|protein_coding|1/1|c.1846+384G>C||||||	GT:PL:DP:AD:GQ	1/1:255,126,0:42:0,42:99
				3843716	C	A	197009	.	DP=42;VDB=0.563979;SGB=-0.691153;RPB=0.17466;MQB=1;MQSB=1;BQB=0.634946;MQ0F=0;AF1=0.5;AC1=1;DP4=8,16,8,10;MQ=60;FQ=200.01;PV4=0.531446,0.127716,1,1;ANN=T|intron_variant|MODIFIER|V2_02g003640.1|V2_02g003640.1|transcript|V2_02g003640.1.01|protein_coding|1/1|c.1846+380T>A||||||	GT:PL:DP:AD:GQ	0/1:227,0,255:42:24,17:99
				3843760	T	C	225009	.	DP=39;VDB=0.328587;SGB=-0.691153;RPB=0.810649;MQB=1;MQSB=1;BQB=0.914584;MQ0F=0;AF1=0.5;AC1=1;DP4=10,11,7,11;MQ=60;FQ=225.007;PV4=0.747912,1,1,1;ANN=T|intron_variant|MODIFIER|V2_02g003640.1|V2_02g003640.1|transcript|V2_02g003640.1.01|protein_coding|1/1|c.1846+353C>A||||||	GT:PL:DP:AD:GQ	0/1:255,0,255:39:21,18:99
				3843766	G	A	212009	.	DP=39;VDB=0.590067;SGB=-0.690438;RPB=0.895547;MQB=1;MQSB=1;BQB=0.695989;MQ0F=0;AF1=0.5;AC1=1;DP4=11,10,10,7;MQ=60;FQ=214.805;PV4=0.751732,1,1,0.321799;ANN=C|intron_variant|MODIFIER|V2_02g003640.1|V2_02g003640.1|transcript|V2_02g003640.1.01|protein_coding|1/1|c.1846+302A>G||||||	GT:PL:DP:AD:GQ	0/1:242,0,255:38:21,16:99
				3843836	T	C	202009	.	DP=39;VDB=0.304812;SGB=-0.690438;RPB=0.968035;MQB=1;MQSB=1;BQB=0.611824;MQ0F=0;AF1=0.5;AC1=1;DP4=14,8,10,7;MQ=60;FQ=204.996;PV4=1,0.116004,1,1;ANN=A|intron_variant|MODIFIER|V2_02g003640.1|V2_02g003640.1|transcript|V2_02g003640.1.01|protein_coding|1/1|c.1846+254A>T||||||	GT:PL:DP:AD:GQ	0/1:232,0,255:39:22,17:99
				3843872	G	A	196009	.	DP=33;VDB=0.984684;SGB=-0.690438;RPB=0.682971;MQB=1;MQSB=1;BQB=0.575082;MQ0F=0;AF1=0.5;AC1=1;DP4=7,7,11,6;MQ=60;FQ=153.016;PV4=0.480876,1,1,0.281504;ANN=A|intron_variant|MODIFIER|V2_02g003640.1|V2_02g003640.1|transcript|V2_02g003640.1.01|protein_coding|1/1|c.1846+173A>T||||||	GT:PL:DP:AD:GQ	0/1:226,0,180:31:14,17:99
				3843977	G	C	213009	.	DP=34;VDB=0.122076;SGB=-0.690438;RPB=0.292974;MQB=1;MQSB=1;BQB=0.943128;MQ0F=0;AF1=0.5;AC1=1;DP4=7,9,9,8;MQ=60;FQ=214.253;PV4=0.731857,0.210904,1,1;ANN=T|intron_variant|MODIFIER|V2_02g003640.1|V2_02g003640.1|transcript|V2_02g003640.1.01|protein_coding|1/1|c.1846+133T>A||||||	GT:PL:DP:AD:GQ	0/1:243,0,246:33:16,17:99
				3844004	A	G	225009	.	DP=35;VDB=0.225395;SGB=-0.69168;RPB=0.354893;MQB=1;MQSB=1;BQB=0.831761;MQ0F=0;AF1=0.5;AC1=1;DP4=5,10,12,7;MQ=60;FQ=198.013;PV4=0.16632,1,1,1;ANN=G|intron_variant|MODIFIER|V2_02g003640.1|V2_02g003640.1|transcript|V2_02g003640.1.01|protein_coding|1/1|c.1846+123G>C||||||	GT:PL:DP:AD:GQ	0/1:255,0,225:34:15,19:99
Chr	gene	start (genome)	end (genome)	SNP position	Reference	Alternative
2	V2_02g003650.1.01	3860408	3862336	3860433	AAC	AACGTAC	584663	.	INDEL;IDV=3;IMF=0.375;DP=8;VDB=0.00508321;SGB=-0.511536;MQSB=1;MQ0F=0.25;AF1=0.500003;AC1=1;DP4=3,1,3,0;MQ=35;FQ=15.597;PV4=1,1,1,1;ANN=AACGTAC|frameshift_variant|HIGH|V2_02g003650.1|V2_02g003650.1|transcript|V2_02g003650.1.01|protein_coding|1/2|c.28_29insGTAC|p.His10fs|29/1605|29/1605|10/534||	GT:PL:DP:AD:GQ	1/1:96,0,50:7:4,3:53
				3860740	T	C	410074	.	DP=10;VDB=0.314313;SGB=-0.556411;RPB=0.89338;MQB=0.243649;MQSB=0.809011;BQB=0.487298;MQ0F=0;AF1=0.5;AC1=1;DP4=3,2,3,1;MQ=44;FQ=44.0152;PV4=1,1,0.0450892,1;ANN=G|missense_variant|MODERATE|V2_02g003650.1|V2_02g003650.1|transcript|V2_02g003650.1.01|protein_coding|1/2|c.154T>G|p.Ser52Ala|154/1605|154/1605|52/534||	GT:PL:DP:AD:GQ	0/1:71,0,115:9:5,4:74
				3860795	C	G	350083	.	DP=11;VDB=0.314313;SGB=-0.556411;RPB=0.924449;MQB=0.12058;MQSB=0.683497;BQB=0.643095;MQ0F=0;AF1=0.5;AC1=1;DP4=3,4,3,1;MQ=46;FQ=38.0158;PV4=0.545455,1,0.0172441,1;ANN=T|missense_variant|MODERATE|V2_02g003650.1|V2_02g003650.1|transcript|V2_02g003650.1.01|protein_coding|1/2|c.155C>T|p.Ser52Phe|155/1605|155/1605|52/534||	GT:PL:DP:AD:GQ	0/1:65,0,159:11:7,4:68
				3860878	G	A	103008	.	DP=17;VDB=0.478589;SGB=-0.651104;RPB=1;MQB=0.00352788;MQSB=0.539212;BQB=0.733299;MQ0F=0;AF1=0.5;AC1=1;DP4=2,6,5,3;MQ=46;FQ=106.016;PV4=0.314685,1,7.8034e-05,1;ANN=C|missense_variant|MODERATE|V2_02g003650.1|V2_02g003650.1|transcript|V2_02g003650.1.01|protein_coding|1/2|c.186G>C|p.Gln62His|186/1605|186/1605|62/534||	GT:PL:DP:AD:GQ	0/1:133,0,173:16:8,8:99
				3860904	G	A	412848	.	DP=19;VDB=0.168287;SGB=-0.556411;RPB=0.633328;MQB=0.0506365;MQSB=0.906029;BQB=0.913725;MQ0F=0;AF1=0.499842;AC1=1;DP4=8,6,2,2;MQ=44;FQ=6.20452;PV4=1,1,0.00213674,1;ANN=C|synonymous_variant|LOW|V2_02g003650.1|V2_02g003650.1|transcript|V2_02g003650.1.01|protein_coding|1/2|c.234T>C|p.Asp78Asp|234/1605|234/1605|78/534||	GT:PL:DP:AD:GQ	0/1:32,0,255:18:14,4:31
				3860923	A	G	550072	.	DP=15;VDB=0.837746;SGB=-0.616816;RPB=0.918449;MQB=0.0403538;MQSB=0.808101;BQB=0.534333;MQ0F=0;AF1=0.5;AC1=1;DP4=7,2,4,2;MQ=42;FQ=58.0154;PV4=1,1,0.00812759,1;ANN=C|missense_variant|MODERATE|V2_02g003650.1|V2_02g003650.1|transcript|V2_02g003650.1.01|protein_coding|1/2|c.276G>C|p.Lys92Asn|276/1605|276/1605|92/534||	GT:PL:DP:AD:GQ	0/1:85,0,174:15:9,6:88
				3860956	G	A	780075	.	DP=17;VDB=0.496552;SGB=-0.616816;RPB=0.603475;MQB=0.85832;MQSB=0.25284;BQB=0.807846;MQ0F=0;AF1=0.5;AC1=1;DP4=6,5,5,1;MQ=47;FQ=81.0157;PV4=0.333387,0.356092,1,1;ANN=G|missense_variant|MODERATE|V2_02g003650.1|V2_02g003650.1|transcript|V2_02g003650.1.01|protein_coding|1/2|c.388C>G|p.Pro130Ala|388/1605|388/1605|130/534||	GT:PL:DP:AD:GQ	0/1:108,0,200:17:11,6:99
				3860959	C	G	910077	.	DP=23;VDB=0.610419;SGB=-0.651104;RPB=0.153355;MQB=0.547669;MQSB=0.2069;BQB=0.902954;MQ0F=0;AF1=0.5;AC1=1;DP4=7,8,8,0;MQ=40;FQ=94.0158;PV4=0.0193672,1,1,1;ANN=A|intron_variant|MODIFIER|V2_02g003650.1|V2_02g003650.1|transcript|V2_02g003650.1.01|protein_coding|1/1|c.447+24G>A||||||	GT:PL:DP:AD:GQ	0/1:121,0,242:23:15,8:99
				3860961	C	G	670074	.	DP=29;VDB=0.952594;SGB=-0.651104;RPB=0.970677;MQB=0.89813;MQSB=0.64898;BQB=0.475187;MQ0F=0;AF1=0.5;AC1=1;DP4=10,11,7,1;MQ=48;FQ=70.0155;PV4=0.0925665,0.0768353,1,0.163753;ANN=A|intron_variant|MODIFIER|V2_02g003650.1|V2_02g003650.1|transcript|V2_02g003650.1.01|protein_coding|1/1|c.447+50G>A||||||	GT:PL:DP:AD:GQ	0/1:97,0,255:29:21,8:99
				3860987	C	A	152008	.	DP=26;VDB=0.22965;SGB=-0.670168;RPB=0.927387;MQB=0.993865;MQSB=0.652128;BQB=0.607464;MQ0F=0;AF1=0.5;AC1=1;DP4=7,8,6,4;MQ=52;FQ=155.017;PV4=0.688168,1,0.407556,1;ANN=G|intron_variant|MODIFIER|V2_02g003650.1|V2_02g003650.1|transcript|V2_02g003650.1.01|protein_coding|1/1|c.447+69A>G||||||	GT:PL:DP:AD:GQ	0/1:182,0,255:25:15,10:99
				3861209	A	T	143008	.	DP=28;VDB=0.118298;SGB=-0.662043;RPB=0.826565;MQB=0.988166;MQSB=0.989459;BQB=0.114218;MQ0F=0;AF1=0.5;AC1=1;DP4=8,10,6,3;MQ=57;FQ=146.016;PV4=0.41971,1,0.442893,1;ANN=A|intron_variant|MODIFIER|V2_02g003650.1|V2_02g003650.1|transcript|V2_02g003650.1.01|protein_coding|1/1|c.447+102G>A||||||	GT:PL:DP:AD:GQ	0/1:173,0,255:27:18,9:99
				3861516	C	A	860076	.	DP=26;VDB=0.892439;SGB=-0.636426;RPB=0.716203;MQB=0.955245;MQSB=0.778801;BQB=0.902107;MQ0F=0;AF1=0.5;AC1=1;DP4=11,7,2,5;MQ=58;FQ=89.0158;PV4=0.201556,0.275372,0.282748,0.147108;ANN=G|intron_variant|MODIFIER|V2_02g003650.1|V2_02g003650.1|transcript|V2_02g003650.1.01|protein_coding|1/1|c.447+105C>G||||||	GT:PL:DP:AD:GQ	0/1:116,0,255:25:18,7:99
				3861692	G	C	143008	.	DP=25;VDB=0.248437;SGB=-0.670168;RPB=0.815902;MQB=0.962269;MQSB=0.939413;BQB=0.299346;MQ0F=0;AF1=0.5;AC1=1;DP4=6,9,7,3;MQ=59;FQ=146.016;PV4=0.226195,1,1,1;ANN=G|intron_variant|MODIFIER|V2_02g003650.1|V2_02g003650.1|transcript|V2_02g003650.1.01|protein_coding|1/1|c.447+107C>G||||||	GT:PL:DP:AD:GQ	0/1:173,0,251:25:15,9:99
				3861732	T	C	225009	.	DP=29;VDB=0.184277;SGB=-0.689466;RPB=0.746386;MQB=1;MQSB=1;BQB=0.453074;MQ0F=0;AF1=0.5;AC1=1;DP4=6,5,7,9;MQ=60;FQ=169.017;PV4=0.703567,1,1,1;ANN=A|intron_variant|MODIFIER|V2_02g003650.1|V2_02g003650.1|transcript|V2_02g003650.1.01|protein_coding|1/1|c.447+133C>A||||||	GT:PL:DP:AD:GQ	0/1:255,0,196:27:11,16:99
				3861797	G	A	192009	.	DP=33;VDB=0.727185;SGB=-0.680642;RPB=0.745058;MQB=1;MQSB=1;BQB=0.634221;MQ0F=0;AF1=0.5;AC1=1;DP4=13,8,6,6;MQ=60;FQ=195.015;PV4=0.715694,1,1,0.205814;ANN=T|missense_variant|MODERATE|V2_02g003650.1|V2_02g003650.1|transcript|V2_02g003650.1.01|protein_coding|2/2|c.478A>T|p.Thr160Ser|478/1605|478/1605|160/534||	GT:PL:DP:AD:GQ	0/1:222,0,255:33:21,12:99
				3861880	C	T	216009	.	DP=35;VDB=0.947324;SGB=-0.689466;RPB=0.165201;MQB=1;MQSB=1;BQB=0.637533;MQ0F=0;AF1=0.5;AC1=1;DP4=8,10,8,8;MQ=60;FQ=218.502;PV4=1,0.30799,1,1;ANN=A|missense_variant|MODERATE|V2_02g003650.1|V2_02g003650.1|transcript|V2_02g003650.1.01|protein_coding|2/2|c.785C>A|p.Ala262Asp|785/1605|785/1605|262/534||	GT:PL:DP:AD:GQ	0/1:246,0,255:34:18,16:99
				3861905	G	A	115008	.	DP=33;VDB=0.482258;SGB=-0.662043;RPB=0.933869;MQB=1;MQSB=1;BQB=0.426445;MQ0F=0;AF1=0.5;AC1=1;DP4=9,13,8,1;MQ=60;FQ=118.016;PV4=0.0207193,1,1,1;ANN=C|missense_variant|MODERATE|V2_02g003650.1|V2_02g003650.1|transcript|V2_02g003650.1.01|protein_coding|2/2|c.961G>C|p.Gly321Arg|961/1605|961/1605|321/534||	GT:PL:DP:AD:GQ	0/1:145,0,255:31:22,9:99
				3862135	T	C	144008	.	DP=35;VDB=0.585652;SGB=-0.670168;RPB=0.659241;MQB=1;MQSB=1;BQB=1;MQ0F=0;AF1=0.5;AC1=1;DP4=10,15,4,6;MQ=60;FQ=147.017;PV4=1,0.208942,1,1;ANN=C|missense_variant|MODERATE|V2_02g003650.1|V2_02g003650.1|transcript|V2_02g003650.1.01|protein_coding|2/2|c.1001T>C|p.Leu334Ser|1001/1605|1001/1605|334/534||	GT:PL:DP:AD:GQ	0/1:174,0,255:35:25,10:99
				3862168	T	C	222009	.	DP=44;VDB=0.445056;SGB=-0.689466;RPB=0.242449;MQB=0.943335;MQSB=0.960789;BQB=0.908075;MQ0F=0;AF1=0.5;AC1=1;DP4=11,17,9,7;MQ=60;FQ=223.253;PV4=0.352019,0.302218,0.0945587,1;ANN=A|missense_variant|MODERATE|V2_02g003650.1|V2_02g003650.1|transcript|V2_02g003650.1.01|protein_coding|2/2|c.1066G>A|p.Val356Ile|1066/1605|1066/1605|356/534||	GT:PL:DP:AD:GQ	0/1:252,0,255:44:28,16:99
				3862192	T	C	225009	.	DP=41;VDB=0.0774566;SGB=-0.689466;RPB=0.518744;MQB=1;MQSB=1;BQB=0.247855;MQ0F=0;AF1=0.5;AC1=1;DP4=12,12,5,11;MQ=60;FQ=225.007;PV4=0.332223,1,1,1;ANN=T|synonymous_variant|LOW|V2_02g003650.1|V2_02g003650.1|transcript|V2_02g003650.1.01|protein_coding|2/2|c.1149C>T|p.Asn383Asn|1149/1605|1149/1605|383/534||	GT:PL:DP:AD:GQ	0/1:255,0,255:40:24,16:99
				3862273	G	C	147008	.	DP=42;VDB=0.675773;SGB=-0.676189;RPB=0.994396;MQB=1;MQSB=1;BQB=0.497699;MQ0F=0;AF1=0.5;AC1=1;DP4=10,19,6,5;MQ=60;FQ=150.017;PV4=0.295057,0.18582,1,1;ANN=A|missense_variant|MODERATE|V2_02g003650.1|V2_02g003650.1|transcript|V2_02g003650.1.01|protein_coding|2/2|c.1174G>A|p.Gly392Arg|1174/1605|1174/1605|392/534||	GT:PL:DP:AD:GQ	0/1:177,0,255:40:29,11:99
				3862303	C	G	221999	.	DP=26;VDB=0.62891;SGB=-0.692976;MQSB=1;MQ0F=0;AF1=1;AC1=2;DP4=0,0,12,14;MQ=60;FQ=-101.987;ANN=C|synonymous_variant|LOW|V2_02g003650.1|V2_02g003650.1|transcript|V2_02g003650.1.01|protein_coding|2/2|c.1404T>C|p.Phe468Phe|1404/1605|1404/1605|468/534||	GT:PL:DP:AD:GQ	1/1:255,75,0:26:0,25:99
				3862326	C	G	179009	.	DP=26;VDB=0.861952;SGB=-0.688148;RPB=0.937067;MQB=1;MQSB=1;BQB=0.44315;MQ0F=0;AF1=0.5;AC1=1;DP4=8,2,2,13;MQ=60;FQ=144.016;PV4=0.00241039,0.215434,1,0.10238;ANN=C|synonymous_variant|LOW|V2_02g003650.1|V2_02g003650.1|transcript|V2_02g003650.1.01|protein_coding|2/2|c.1437T>C|p.Asp479Asp|1437/1605|1437/1605|479/534||	GT:PL:DP:AD:GQ	0/1:209,0,171:25:10,15:99
Chr	gene	start (genome)	end (genome)	SNP position	Reference	Alternative
8	V2_08g003420.1.01	3768876	3769760	3768896	G	C	221999	.	DP=51;VDB=0.285814;SGB=-0.693147;MQSB=1;MQ0F=0;AF1=1;AC1=2;DP4=0,0,29,21;MQ=60;FQ=-177.988;ANN=C|synonymous_variant|LOW|V2_08g003420.1|V2_08g003420.1|transcript|V2_08g003420.1.01|protein_coding|1/1|c.21G>C|p.Thr7Thr|21/885|21/885|7/294||	GT:PL:DP:AD:GQ	1/1:255,151,0:50:0,50:99
				3768911	C	A	225009	.	DP=51;VDB=0.28667;SGB=-0.692717;RPB=0.187503;MQB=0.871005;MQSB=0.795827;BQB=0.970833;MQ0F=0;AF1=0.5;AC1=1;DP4=17,10,16,7;MQ=59;FQ=225.007;PV4=0.766637,0.234833,0.0625877,1;ANN=A|synonymous_variant|LOW|V2_08g003420.1|V2_08g003420.1|transcript|V2_08g003420.1.01|protein_coding|1/1|c.36C>A|p.Pro12Pro|36/885|36/885|12/294||	GT:PL:DP:AD:GQ	0/1:255,0,255:50:27,23:99
				3768926	T	C	225009	.	DP=42;VDB=0.362435;SGB=-0.692352;RPB=0.997876;MQB=0.736296;MQSB=0.869979;BQB=0.728759;MQ0F=0;AF1=0.5;AC1=1;DP4=11,9,15,6;MQ=59;FQ=225.007;PV4=0.340792,1,0.0721718,1;ANN=C|synonymous_variant|LOW|V2_08g003420.1|V2_08g003420.1|transcript|V2_08g003420.1.01|protein_coding|1/1|c.51T>C|p.Gly17Gly|51/885|51/885|17/294||	GT:PL:DP:AD:GQ	0/1:255,0,255:41:20,21:99
				3768941	G	C	220009	.	DP=33;VDB=0.241298;SGB=-0.689466;RPB=0.980565;MQB=0.309786;MQSB=0.766223;BQB=0.917776;MQ0F=0;AF1=0.5;AC1=1;DP4=10,7,11,5;MQ=57;FQ=221.824;PV4=0.720682,0.291135,0.0199704,1;ANN=C|synonymous_variant|LOW|V2_08g003420.1|V2_08g003420.1|transcript|V2_08g003420.1.01|protein_coding|1/1|c.66G>C|p.Ala22Ala|66/885|66/885|22/294||	GT:PL:DP:AD:GQ	0/1:250,0,255:33:17,16:99
				3768946	T	G	203009	.	DP=34;VDB=0.261504;SGB=-0.689466;RPB=0.858661;MQB=0.299585;MQSB=0.750989;BQB=0.797448;MQ0F=0;AF1=0.5;AC1=1;DP4=11,7,11,5;MQ=57;FQ=205.99;PV4=0.728897,0.39235,0.0172353,1;ANN=G|missense_variant|MODERATE|V2_08g003420.1|V2_08g003420.1|transcript|V2_08g003420.1.01|protein_coding|1/1|c.71T>G|p.Ile24Arg|71/885|71/885|24/294||	GT:PL:DP:AD:GQ	0/1:233,0,255:34:18,16:99
				3768947	A	C	212009	.	DP=34;VDB=0.284079;SGB=-0.689466;RPB=0.677439;MQB=0.309786;MQSB=0.702619;BQB=0.781374;MQ0F=0;AF1=0.5;AC1=1;DP4=11,6,11,5;MQ=57;FQ=214.805;PV4=1,0.177641,0.0199704,1;ANN=C|synonymous_variant|LOW|V2_08g003420.1|V2_08g003420.1|transcript|V2_08g003420.1.01|protein_coding|1/1|c.72A>C|p.Ile24Ile|72/885|72/885|24/294||	GT:PL:DP:AD:GQ	0/1:242,0,255:33:17,16:99
				3768957	C	A	124008	.	DP=31;VDB=0.00611187;SGB=-0.670168;RPB=1;MQB=0.0853549;MQSB=0.85466;BQB=0.572332;MQ0F=0;AF1=0.5;AC1=1;DP4=11,10,7,3;MQ=57;FQ=127.016;PV4=0.452106,1,0.00125735,1;ANN=A|missense_variant|MODERATE|V2_08g003420.1|V2_08g003420.1|transcript|V2_08g003420.1.01|protein_coding|1/1|c.82C>A|p.Gln28Lys|82/885|82/885|28/294||	GT:PL:DP:AD:GQ	0/1:154,0,255:31:21,10:99
				3768958	A	G	128008	.	DP=29;VDB=0.0065755;SGB=-0.670168;RPB=0.900088;MQB=0.0930145;MQSB=0.836376;BQB=0.464233;MQ0F=0;AF1=0.5;AC1=1;DP4=10,9,7,3;MQ=57;FQ=131.016;PV4=0.449475,1,0.00203771,1;ANN=G|missense_variant|MODERATE|V2_08g003420.1|V2_08g003420.1|transcript|V2_08g003420.1.01|protein_coding|1/1|c.83A>G|p.Gln28Arg|83/885|83/885|28/294||	GT:PL:DP:AD:GQ	0/1:158,0,255:29:19,10:99
				3768959	G	T	124008	.	DP=29;VDB=0.0065755;SGB=-0.670168;RPB=0.900088;MQB=0.0930145;MQSB=0.836376;BQB=0.995798;MQ0F=0;AF1=0.5;AC1=1;DP4=10,9,7,3;MQ=57;FQ=127.016;PV4=0.449475,1,0.00203771,1;ANN=T|missense_variant|MODERATE|V2_08g003420.1|V2_08g003420.1|transcript|V2_08g003420.1.01|protein_coding|1/1|c.84G>T|p.Gln28His|84/885|84/885|28/294||	GT:PL:DP:AD:GQ	0/1:154,0,255:29:19,10:99
				3768968	G	C	129008	.	DP=28;VDB=0.00875563;SGB=-0.670168;RPB=0.515783;MQB=0.0975309;MQSB=0.856268;BQB=0.785318;MQ0F=0;AF1=0.5;AC1=1;DP4=9,9,7,3;MQ=57;FQ=132.016;PV4=0.434325,1,0.00259758,1;ANN=C|synonymous_variant|LOW|V2_08g003420.1|V2_08g003420.1|transcript|V2_08g003420.1.01|protein_coding|1/1|c.93G>C|p.Gly31Gly|93/885|93/885|31/294||	GT:PL:DP:AD:GQ	0/1:159,0,255:28:18,10:99
				3768972	A	G	131008	.	DP=30;VDB=0.00972359;SGB=-0.670168;RPB=0.425283;MQB=0.0930145;MQSB=0.890167;BQB=0.490869;MQ0F=0;AF1=0.5;AC1=1;DP4=9,10,7,3;MQ=57;FQ=134.016;PV4=0.433483,1,0.00203771,1;ANN=G|missense_variant|MODERATE|V2_08g003420.1|V2_08g003420.1|transcript|V2_08g003420.1.01|protein_coding|1/1|c.97A>G|p.Ile33Val|97/885|97/885|33/294||	GT:PL:DP:AD:GQ	0/1:161,0,255:29:19,10:99
				3768974	C	T	122008	.	DP=30;VDB=0.00972359;SGB=-0.670168;RPB=0.43812;MQB=0.0930145;MQSB=0.890167;BQB=0.531612;MQ0F=0;AF1=0.5;AC1=1;DP4=9,10,7,3;MQ=57;FQ=125.016;PV4=0.433483,1,0.00203771,1;ANN=T|synonymous_variant|LOW|V2_08g003420.1|V2_08g003420.1|transcript|V2_08g003420.1.01|protein_coding|1/1|c.99C>T|p.Ile33Ile|99/885|99/885|33/294||	GT:PL:DP:AD:GQ	0/1:152,0,255:29:19,10:99
				3768992	C	A	204009	.	DP=31;VDB=0.00612194;SGB=-0.689466;RPB=0.0290374;MQB=0.217797;MQSB=0.82403;BQB=0.964152;MQ0F=0;AF1=0.5;AC1=1;DP4=5,9,10,6;MQ=56;FQ=206.805;PV4=0.272303,0.114737,0.0149069,1;ANN=A|synonymous_variant|LOW|V2_08g003420.1|V2_08g003420.1|transcript|V2_08g003420.1.01|protein_coding|1/1|c.117C>A|p.Thr39Thr|117/885|117/885|39/294||	GT:PL:DP:AD:GQ	0/1:234,0,247:30:14,16:99
				3768995	A	T	225009	.	DP=32;VDB=0.00869477;SGB=-0.691153;RPB=0.0172759;MQB=0.280067;MQSB=0.833753;BQB=0.343199;MQ0F=0;AF1=0.5;AC1=1;DP4=5,9,11,7;MQ=56;FQ=206.983;PV4=0.285163,1,0.0213565,1;ANN=T|synonymous_variant|LOW|V2_08g003420.1|V2_08g003420.1|transcript|V2_08g003420.1.01|protein_coding|1/1|c.120A>T|p.Pro40Pro|120/885|120/885|40/294||	GT:PL:DP:AD:GQ	0/1:255,0,234:32:14,18:99
				3768998	T	C	225009	.	DP=33;VDB=0.0114122;SGB=-0.691153;RPB=0.0192367;MQB=0.280067;MQSB=0.833753;BQB=0.136882;MQ0F=0;AF1=0.5;AC1=1;DP4=5,9,11,7;MQ=56;FQ=198.013;PV4=0.285163,1,0.0213565,1;ANN=C|synonymous_variant|LOW|V2_08g003420.1|V2_08g003420.1|transcript|V2_08g003420.1.01|protein_coding|1/1|c.123T>C|p.Val41Val|123/885|123/885|41/294||	GT:PL:DP:AD:GQ	0/1:255,0,225:32:14,18:99
				3769010	C	G	225009	.	DP=33;VDB=0.0853893;SGB=-0.692562;RPB=0.167501;MQB=0.45198;MQSB=0.749585;BQB=0.144559;MQ0F=0;AF1=0.5;AC1=1;DP4=2,9,13,9;MQ=56;FQ=162.017;PV4=0.0341769,0.0344844,0.0558773,0.346565;ANN=G|synonymous_variant|LOW|V2_08g003420.1|V2_08g003420.1|transcript|V2_08g003420.1.01|protein_coding|1/1|c.135C>G|p.Val45Val|135/885|135/885|45/294||	GT:PL:DP:AD:GQ	0/1:255,0,189:33:11,22:99
				3769027	T	C	225009	.	DP=41;VDB=0.67159;SGB=-0.693021;RPB=0.332192;MQB=0.928603;MQSB=0.894222;BQB=0.966467;MQ0F=0;AF1=0.5;AC1=1;DP4=4,10,19,8;MQ=59;FQ=196.014;PV4=0.0192114,0.409111,0.156174,1;ANN=C|missense_variant|MODERATE|V2_08g003420.1|V2_08g003420.1|transcript|V2_08g003420.1.01|protein_coding|1/1|c.152T>C|p.Ile51Thr|152/885|152/885|51/294||	GT:PL:DP:AD:GQ	0/1:255,0,223:41:14,27:99
				3769169	C	T	225009	.	DP=59;VDB=0.22674;SGB=-0.693132;RPB=0.622269;MQB=1;MQSB=1;BQB=0.771142;MQ0F=0;AF1=0.5;AC1=1;DP4=14,11,18,16;MQ=60;FQ=225.007;PV4=1,1,1,1;ANN=T|synonymous_variant|LOW|V2_08g003420.1|V2_08g003420.1|transcript|V2_08g003420.1.01|protein_coding|1/1|c.294C>T|p.Leu98Leu|294/885|294/885|98/294||	GT:PL:DP:AD:GQ	0/1:255,0,255:59:25,34:99
				3769184	C	G	225009	.	DP=66;VDB=0.725083;SGB=-0.693139;RPB=0.854093;MQB=0.982211;MQSB=0.984335;BQB=0.556504;MQ0F=0;AF1=0.5;AC1=1;DP4=17,11,21,15;MQ=60;FQ=225.007;PV4=1,0.0867038,0.191037,0.348566;ANN=G|synonymous_variant|LOW|V2_08g003420.1|V2_08g003420.1|transcript|V2_08g003420.1.01|protein_coding|1/1|c.309C>G|p.Val103Val|309/885|309/885|103/294||	GT:PL:DP:AD:GQ	0/1:255,0,255:64:28,36:99
				3769205	G	C	221999	.	DP=64;VDB=0.845067;SGB=-0.693147;MQSB=0.950939;MQ0F=0;AF1=1;AC1=2;DP4=0,0,41,22;MQ=60;FQ=-216.988;ANN=C|missense_variant|MODERATE|V2_08g003420.1|V2_08g003420.1|transcript|V2_08g003420.1.01|protein_coding|1/1|c.330G>C|p.Lys110Asn|330/885|330/885|110/294||	GT:PL:DP:AD:GQ	1/1:255,190,0:63:0,63:99
				3769221	A	G	225009	.	DP=67;VDB=0.896198;SGB=-0.693132;RPB=0.799043;MQB=0.920455;MQSB=0.994199;BQB=0.93234;MQ0F=0;AF1=0.5;AC1=1;DP4=22,9,18,16;MQ=60;FQ=225.007;PV4=0.201913,0.140249,0.117669,0.30177;ANN=G|missense_variant|MODERATE|V2_08g003420.1|V2_08g003420.1|transcript|V2_08g003420.1.01|protein_coding|1/1|c.346A>G|p.Ile116Val|346/885|346/885|116/294||	GT:PL:DP:AD:GQ	0/1:255,0,255:65:31,34:99
				3769229	C	T	225009	.	DP=69;VDB=0.737977;SGB=-0.693132;RPB=0.980069;MQB=0.917925;MQSB=0.996005;BQB=0.929456;MQ0F=0;AF1=0.5;AC1=1;DP4=24,9,16,18;MQ=60;FQ=225.007;PV4=0.0464721,0.490437,0.110304,1;ANN=T|synonymous_variant|LOW|V2_08g003420.1|V2_08g003420.1|transcript|V2_08g003420.1.01|protein_coding|1/1|c.354C>T|p.Asp118Asp|354/885|354/885|118/294||	GT:PL:DP:AD:GQ	0/1:255,0,255:67:33,34:99
				3769237	T	G	225009	.	DP=66;VDB=0.690566;SGB=-0.693127;RPB=0.993799;MQB=0.978203;MQSB=0.96429;BQB=0.998624;MQ0F=0;AF1=0.5;AC1=1;DP4=24,8,16,17;MQ=60;FQ=225.007;PV4=0.0413503,0.300386,0.164319,1;ANN=G|missense_variant|MODERATE|V2_08g003420.1|V2_08g003420.1|transcript|V2_08g003420.1.01|protein_coding|1/1|c.362T>G|p.Leu121Arg|362/885|362/885|121/294||	GT:PL:DP:AD:GQ	0/1:255,0,255:65:32,33:99
				3769277	C	T	225009	.	DP=64;VDB=0.406344;SGB=-0.693097;RPB=0.607896;MQB=1;MQSB=1;BQB=0.781682;MQ0F=0;AF1=0.5;AC1=1;DP4=17,16,21,9;MQ=60;FQ=225.007;PV4=0.197557,0.406546,1,1;ANN=T|synonymous_variant|LOW|V2_08g003420.1|V2_08g003420.1|transcript|V2_08g003420.1.01|protein_coding|1/1|c.402C>T|p.Val134Val|402/885|402/885|134/294||	GT:PL:DP:AD:GQ	0/1:255,0,255:63:33,30:99
				3769310	C	A	225009	.	DP=66;VDB=0.926117;SGB=-0.69312;RPB=0.437711;MQB=1;MQSB=1;BQB=0.0157977;MQ0F=0;AF1=0.5;AC1=1;DP4=21,10,16,16;MQ=60;FQ=225.007;PV4=0.202826,0.00155512,1,0.045774;ANN=A|synonymous_variant|LOW|V2_08g003420.1|V2_08g003420.1|transcript|V2_08g003420.1.01|protein_coding|1/1|c.435C>A|p.Ala145Ala|435/885|435/885|145/294||	GT:PL:DP:AD:GQ	0/1:255,0,255:63:31,32:99
				3769315	A	G	225009	.	DP=72;VDB=0.997341;SGB=-0.693141;RPB=0.334936;MQB=1;MQSB=1;BQB=0.52244;MQ0F=0;AF1=0.5;AC1=1;DP4=23,11,18,19;MQ=60;FQ=225.007;PV4=0.149403,0.0987518,1,0.023442;ANN=G|missense_variant|MODERATE|V2_08g003420.1|V2_08g003420.1|transcript|V2_08g003420.1.01|protein_coding|1/1|c.440A>G|p.Lys147Arg|440/885|440/885|147/294||	GT:PL:DP:AD:GQ	0/1:255,0,255:71:34,37:99
				3769339	C	T	225009	.	DP=61;VDB=0.124108;SGB=-0.693054;RPB=0.574998;MQB=1;MQSB=1;BQB=0.957039;MQ0F=0;AF1=0.5;AC1=1;DP4=23,9,14,14;MQ=60;FQ=225.007;PV4=0.112159,0.183695,1,1;ANN=T|missense_variant|MODERATE|V2_08g003420.1|V2_08g003420.1|transcript|V2_08g003420.1.01|protein_coding|1/1|c.464C>T|p.Ala155Val|464/885|464/885|155/294||	GT:PL:DP:AD:GQ	0/1:255,0,255:60:32,28:99
				3769349	T	G	221999	.	DP=60;VDB=0.0274656;SGB=-0.693147;MQSB=1;MQ0F=0;AF1=1;AC1=2;DP4=0,0,33,23;MQ=60;FQ=-195.988;ANN=G|synonymous_variant|LOW|V2_08g003420.1|V2_08g003420.1|transcript|V2_08g003420.1.01|protein_coding|1/1|c.474T>G|p.Val158Val|474/885|474/885|158/294||	GT:PL:DP:AD:GQ	1/1:255,169,0:56:0,56:99
				3769361	G	C	221999	.	DP=61;VDB=0.316577;SGB=-0.693147;MQSB=1;MQ0F=0;AF1=1;AC1=2;DP4=0,0,35,22;MQ=60;FQ=-198.988;ANN=C|missense_variant|MODERATE|V2_08g003420.1|V2_08g003420.1|transcript|V2_08g003420.1.01|protein_coding|1/1|c.486G>C|p.Lys162Asn|486/885|486/885|162/294||	GT:PL:DP:AD:GQ	1/1:255,172,0:57:0,57:99
				3769493	T	C	221999	.	DP=64;VDB=0.0304112;SGB=-0.693147;MQSB=1;MQ0F=0;AF1=1;AC1=2;DP4=0,0,24,37;MQ=60;FQ=-210.988;ANN=C|synonymous_variant|LOW|V2_08g003420.1|V2_08g003420.1|transcript|V2_08g003420.1.01|protein_coding|1/1|c.618T>C|p.Ser206Ser|618/885|618/885|206/294||	GT:PL:DP:AD:GQ	1/1:255,184,0:61:0,61:99
				3769496	G	A	225009	.	DP=65;VDB=0.00934433;SGB=-0.693127;RPB=0.83857;MQB=1;MQSB=1;BQB=0.554811;MQ0F=0;AF1=0.5;AC1=1;DP4=12,16,12,21;MQ=60;FQ=225.007;PV4=0.792921,1,1,1;ANN=A|synonymous_variant|LOW|V2_08g003420.1|V2_08g003420.1|transcript|V2_08g003420.1.01|protein_coding|1/1|c.621G>A|p.Glu207Glu|621/885|621/885|207/294||	GT:PL:DP:AD:GQ	0/1:255,0,255:61:28,33:99
				3769505	G	A	221999	.	DP=66;VDB=0.0925067;SGB=-0.693147;MQSB=0.987288;MQ0F=0;AF1=1;AC1=2;DP4=0,0,24,42;MQ=60;FQ=-225.988;ANN=A|synonymous_variant|LOW|V2_08g003420.1|V2_08g003420.1|transcript|V2_08g003420.1.01|protein_coding|1/1|c.630G>A|p.Val210Val|630/885|630/885|210/294||	GT:PL:DP:AD:GQ	1/1:255,199,0:66:0,66:99
				3769526	T	C	225009	.	DP=73;VDB=0.363169;SGB=-0.692914;RPB=0.826192;MQB=1;MQSB=1;BQB=0.671422;MQ0F=0;AF1=0.5;AC1=1;DP4=15,29,7,18;MQ=60;FQ=225.007;PV4=0.78879,0.119253,1,1;ANN=C|synonymous_variant|LOW|V2_08g003420.1|V2_08g003420.1|transcript|V2_08g003420.1.01|protein_coding|1/1|c.651T>C|p.Asn217Asn|651/885|651/885|217/294||	GT:PL:DP:AD:GQ	0/1:255,0,255:69:44,25:99
				3769664	T	G	145008	.	DP=48;VDB=0.033192;SGB=-0.692352;RPB=0.896435;MQB=1;MQSB=1;BQB=0.148345;MQ0F=0;AF1=0.5;AC1=1;DP4=10,17,0,21;MQ=60;FQ=148.017;PV4=0.00255708,1,1,1;ANN=G|synonymous_variant|LOW|V2_08g003420.1|V2_08g003420.1|transcript|V2_08g003420.1.01|protein_coding|1/1|c.789T>G|p.Leu263Leu|789/885|789/885|263/294||	GT:PL:DP:AD:GQ	0/1:175,0,255:48:27,21:99
				3769666	G	A	221999	.	DP=50;VDB=0.372179;SGB=-0.693147;MQSB=1;MQ0F=0;AF1=1;AC1=2;DP4=0,0,10,36;MQ=60;FQ=-164.987;ANN=A|missense_variant|MODERATE|V2_08g003420.1|V2_08g003420.1|transcript|V2_08g003420.1.01|protein_coding|1/1|c.791G>A|p.Gly264Glu|791/885|791/885|264/294||	GT:PL:DP:AD:GQ	1/1:255,138,0:46:0,46:99
				3769670	G	T	149008	.	DP=48;VDB=0.444048;SGB=-0.692831;RPB=0.612869;MQB=1;MQSB=1;BQB=0.999758;MQ0F=0;AF1=0.5;AC1=1;DP4=8,14,0,24;MQ=60;FQ=152.017;PV4=0.00122549,0.345067,1,0.236535;ANN=T|synonymous_variant|LOW|V2_08g003420.1|V2_08g003420.1|transcript|V2_08g003420.1.01|protein_coding|1/1|c.795G>T|p.Ala265Ala|795/885|795/885|265/294||	GT:PL:DP:AD:GQ	0/1:179,0,255:46:22,24:99
Chr	gene	start (genome)	end (genome)	SNP position	Reference	Alternative
12	V2_12g010610.1.01	16811702	16813483	16811996	C	A	221999	.	DP=31;VDB=0.279808;SGB=-0.693097;MQSB=1;MQ0F=0;AF1=1;AC1=2;DP4=0,0,11,19;MQ=60;FQ=-116.987;ANN=G|synonymous_variant|LOW|V2_12g010610.1|V2_12g010610.1|transcript|V2_12g010610.1.01|protein_coding|1/1|c.1455T>C|p.Ser485Ser|1455/1782|1455/1782|485/593||	GT:PL:DP:AD:GQ	1/1:255,90,0:30:0,30:99
				16812029	A	G	223009	.	DP=32;VDB=0.245766;SGB=-0.688148;RPB=0.952765;MQB=1;MQSB=1;BQB=0.359202;MQ0F=0;AF1=0.5;AC1=1;DP4=9,6,9,6;MQ=60;FQ=202;PV4=1,1,1,1;ANN=C|missense_variant|MODERATE|V2_12g010610.1|V2_12g010610.1|transcript|V2_12g010610.1.01|protein_coding|1/1|c.1234T>G|p.Cys412Gly|1234/1782|1234/1782|412/593||	GT:PL:DP:AD:GQ	0/1:253,0,229:30:15,15:99
				16812053	C	T	210009	.	DP=28;VDB=0.185218;SGB=-0.686358;RPB=0.887472;MQB=1;MQSB=1;BQB=0.937241;MQ0F=0;AF1=0.5;AC1=1;DP4=6,6,9,5;MQ=60;FQ=184.012;PV4=0.692166,1,1,1;ANN=C|synonymous_variant|LOW|V2_12g010610.1|V2_12g010610.1|transcript|V2_12g010610.1.01|protein_coding|1/1|c.1227A>G|p.Val409Val|1227/1782|1227/1782|409/593||	GT:PL:DP:AD:GQ	0/1:240,0,211:26:12,14:99
				16812257	T	C	144008	.	DP=29;VDB=0.883436;SGB=-0.662043;RPB=0.280505;MQB=1;MQSB=1;BQB=0.452041;MQ0F=0;AF1=0.5;AC1=1;DP4=11,7,4,5;MQ=60;FQ=147.017;PV4=0.447902,0.0483994,1,0.232265;ANN=G|synonymous_variant|LOW|V2_12g010610.1|V2_12g010610.1|transcript|V2_12g010610.1.01|protein_coding|1/1|c.1032T>C|p.Pro344Pro|1032/1782|1032/1782|344/593||	GT:PL:DP:AD:GQ	0/1:174,0,255:27:18,9:99
				16812278	C	T	221999	.	DP=34;VDB=0.150927;SGB=-0.693127;MQSB=1;MQ0F=0;AF1=1;AC1=2;DP4=0,0,13,20;MQ=60;FQ=-125.987;ANN=C|synonymous_variant|LOW|V2_12g010610.1|V2_12g010610.1|transcript|V2_12g010610.1.01|protein_coding|1/1|c.912A>G|p.Thr304Thr|912/1782|912/1782|304/593||	GT:PL:DP:AD:GQ	1/1:255,99,0:33:0,33:99
				16812458	G	T	221999	.	DP=35;VDB=0.00713099;SGB=-0.693132;MQSB=1;MQ0F=0;AF1=1;AC1=2;DP4=0,0,17,17;MQ=60;FQ=-128.987;ANN=C|synonymous_variant|LOW|V2_12g010610.1|V2_12g010610.1|transcript|V2_12g010610.1.01|protein_coding|1/1|c.807A>G|p.Leu269Leu|807/1782|807/1782|269/593||	GT:PL:DP:AD:GQ	1/1:255,102,0:34:0,34:99
				16812572	T	C	225009	.	DP=32;VDB=0.919901;SGB=-0.688148;RPB=0.82403;MQB=1;MQSB=1;BQB=0.317899;MQ0F=0;AF1=0.5;AC1=1;DP4=6,9,7,8;MQ=60;FQ=225.007;PV4=1,0.0603156,1,1;ANN=T|synonymous_variant|LOW|V2_12g010610.1|V2_12g010610.1|transcript|V2_12g010610.1.01|protein_coding|1/1|c.762G>A|p.Pro254Pro|762/1782|762/1782|254/593||	GT:PL:DP:AD:GQ	0/1:255,0,255:30:15,15:99
				16812653	G	C	225009	.	DP=33;VDB=0.118857;SGB=-0.690438;RPB=0.984173;MQB=1;MQSB=1;BQB=0.980497;MQ0F=0;AF1=0.5;AC1=1;DP4=3,11,6,11;MQ=60;FQ=192.016;PV4=0.456403,0.496924,1,0.378121;ANN=G|synonymous_variant|LOW|V2_12g010610.1|V2_12g010610.1|transcript|V2_12g010610.1.01|protein_coding|1/1|c.513T>C|p.Ser171Ser|513/1782|513/1782|171/593||	GT:PL:DP:AD:GQ	0/1:255,0,219:31:14,17:99
				16812677	T	C	133008	.	DP=19;VDB=0.261612;SGB=-0.651104;RPB=0.661993;MQB=1;MQSB=1;BQB=1;MQ0F=0;AF1=0.5;AC1=1;DP4=6,5,6,2;MQ=60;FQ=136.016;PV4=0.633246,0.461425,1,1;ANN=A|synonymous_variant|LOW|V2_12g010610.1|V2_12g010610.1|transcript|V2_12g010610.1.01|protein_coding|1/1|c.426G>T|p.Ala142Ala|426/1782|426/1782|142/593||	GT:PL:DP:AD:GQ	0/1:163,0,234:19:11,8:99
				16813075	G	A	160009	.	DP=23;VDB=0.273656;SGB=-0.662043;RPB=0.980133;MQB=1;MQSB=1;BQB=0.999443;MQ0F=0;AF1=0.5;AC1=1;DP4=9,4,3,6;MQ=60;FQ=163.017;PV4=0.19195,1,1,1;ANN=C|synonymous_variant|LOW|V2_12g010610.1|V2_12g010610.1|transcript|V2_12g010610.1.01|protein_coding|1/1|c.306A>G|p.Lys102Lys|306/1782|306/1782|102/593||	GT:PL:DP:AD:GQ	0/1:190,0,244:22:13,9:99
				16813368	G	A	114008	.	DP=22;VDB=0.445427;SGB=-0.651104;RPB=0.734889;MQB=1;MQSB=1;BQB=1;MQ0F=0;AF1=0.5;AC1=1;DP4=7,7,1,7;MQ=60;FQ=117.016;PV4=0.16732,0.341911,1,1;ANN=C|synonymous_variant|LOW|V2_12g010610.1|V2_12g010610.1|transcript|V2_12g010610.1.01|protein_coding|1/1|c.123A>G|p.Arg41Arg|123/1782|123/1782|41/593||	GT:PL:DP:AD:GQ	0/1:144,0,255:22:14,8:99
				16813414	A	C	221999	.	DP=21;VDB=0.167399;SGB=-0.692067;MQSB=1;MQ0F=0;AF1=1;AC1=2;DP4=0,0,7,13;MQ=60;FQ=-86.9865;ANN=A|missense_variant|MODERATE|V2_12g010610.1|V2_12g010610.1|transcript|V2_12g010610.1.01|protein_coding|1/1|c.116C>T|p.Thr39Ile|116/1782|116/1782|39/593||	GT:PL:DP:AD:GQ	1/1:255,60,0:20:0,20:99
Chr	gene	start (genome)	end (genome)	SNP position	Reference	Alternative
17	V2_17g002880.1.01	3179409	3181226	3179477	G	C	225009	.	DP=28;VDB=0.933158;SGB=-0.690438;RPB=0.91428;MQB=1;MQSB=1;BQB=0.829459;MQ0F=0;AF1=0.5;AC1=1;DP4=6,5,11,6;MQ=60;FQ=199.012;PV4=0.701137,0.134087,1,1;ANN=C|missense_variant|MODERATE|V2_17g002880.1|V2_17g002880.1|transcript|V2_17g002880.1.01|protein_coding|1/1|c.548G>C|p.Gly183Ala|548/1818|548/1818|183/605||	GT:PL:DP:AD:GQ	0/1:255,0,226:28:11,17:99
				3179564	C	T	155008	.	DP=25;VDB=0.554245;SGB=-0.662043;RPB=0.0230606;MQB=1;MQSB=1;BQB=0.560724;MQ0F=0;AF1=0.5;AC1=1;DP4=6,10,5,4;MQ=60;FQ=158.017;PV4=0.434083,1,1,1;ANN=A|missense_variant|MODERATE|V2_17g002880.1|V2_17g002880.1|transcript|V2_17g002880.1.01|protein_coding|1/1|c.614T>A|p.Phe205Tyr|614/1818|614/1818|205/605||	GT:PL:DP:AD:GQ	0/1:185,0,255:25:16,9:99
				3179956	G	C	214458	.	DP=31;VDB=0.0663407;SGB=-0.69311;MQSB=1;MQ0F=0;AF1=1;AC1=2;DP4=0,0,12,19;MQ=60;FQ=-119.987;ANN=G|missense_variant|MODERATE|V2_17g002880.1|V2_17g002880.1|transcript|V2_17g002880.1.01|protein_coding|1/1|c.1132A>G|p.Ile378Val|1132/1818|1132/1818|378/605||	GT:PL:DP:AD:GQ	1/1:255,93,0:31:0,31:99
				3180022	T	A	999976	.	DP=19;VDB=0.171883;SGB=-0.689466;MQSB=1;MQ0F=0;AF1=1;AC1=2;DP4=0,0,5,11;MQ=60;FQ=-74.9863;ANN=T|missense_variant|MODERATE|V2_17g002880.1|V2_17g002880.1|transcript|V2_17g002880.1.01|protein_coding|1/1|c.767C>T|p.Pro256Leu|767/1818|767/1818|256/605||	GT:PL:DP:AD:GQ	1/1:133,48,0:16:0,16:93
				3180083	T	C	221999	.	DP=21;VDB=0.614437;SGB=-0.692067;MQSB=1;MQ0F=0;AF1=1;AC1=2;DP4=0,0,13,7;MQ=60;FQ=-86.9865;ANN=T|synonymous_variant|LOW|V2_17g002880.1|V2_17g002880.1|transcript|V2_17g002880.1.01|protein_coding|1/1|c.810C>T|p.His270His|810/1818|810/1818|270/605||	GT:PL:DP:AD:GQ	1/1:255,60,0:20:0,20:99
				3180165	GATACTA	G	221999	.	INDEL;IDV=18;IMF=0.75;DP=24;VDB=0.169175;SGB=-0.691153;MQSB=1;MQ0F=0;AF1=1;AC1=2;DP4=0,0,7,11;MQ=60;FQ=-88.5256;ANN=G|disruptive_inframe_deletion|MODERATE|V2_17g002880.1|V2_17g002880.1|transcript|V2_17g002880.1.01|protein_coding|1/1|c.758_763delATACTA|p.Asp253_Thr255delinsAla|758/1818|758/1818|253/605||	GT:PL:DP:AD:GQ	1/1:255,54,0:18:0,18:99
				3180175	C	T	221999	.	DP=19;VDB=0.643807;SGB=-0.691153;MQSB=1;MQ0F=0;AF1=1;AC1=2;DP4=0,0,9,9;MQ=60;FQ=-80.9864;ANN=G|missense_variant|MODERATE|V2_17g002880.1|V2_17g002880.1|transcript|V2_17g002880.1.01|protein_coding|1/1|c.986A>G|p.Asp329Gly|986/1818|986/1818|329/605||	GT:PL:DP:AD:GQ	1/1:255,54,0:18:0,18:99
				3180218	C	T	221999	.	DP=24;VDB=0.527285;SGB=-0.692067;MQSB=1;MQ0F=0;AF1=1;AC1=2;DP4=0,0,12,8;MQ=60;FQ=-86.9865;ANN=C|missense_variant|MODERATE|V2_17g002880.1|V2_17g002880.1|transcript|V2_17g002880.1.01|protein_coding|1/1|c.1012A>C|p.Ser338Arg|1012/1818|1012/1818|338/605||	GT:PL:DP:AD:GQ	1/1:255,60,0:20:0,20:99
				3180378	A	G	221999	.	DP=31;VDB=0.0663407;SGB=-0.69311;MQSB=1;MQ0F=0;AF1=1;AC1=2;DP4=0,0,12,19;MQ=60;FQ=-119.987;ANN=G|missense_variant|MODERATE|V2_17g002880.1|V2_17g002880.1|transcript|V2_17g002880.1.01|protein_coding|1/1|c.1132A>G|p.Ile378Val|1132/1818|1132/1818|378/605||	GT:PL:DP:AD:GQ	1/1:255,93,0:31:0,31:99
				3180394	A	G	203009	.	DP=32;VDB=0.676351;SGB=-0.689466;RPB=0.720145;MQB=1;MQSB=1;BQB=0.886895;MQ0F=0;AF1=0.5;AC1=1;DP4=4,12,3,13;MQ=60;FQ=205.99;PV4=1,0.285706,1,1;ANN=T|synonymous_variant|LOW|V2_17g002880.1|V2_17g002880.1|transcript|V2_17g002880.1.01|protein_coding|1/1|c.1191C>T|p.Thr397Thr|1191/1818|1191/1818|397/605||	GT:PL:DP:AD:GQ	0/1:233,0,255:32:16,16:99
				3180420	A	C	221999	.	DP=29;VDB=0.348854;SGB=-0.693054;MQSB=1;MQ0F=0;AF1=1;AC1=2;DP4=0,0,13,15;MQ=60;FQ=-110.987;ANN=A|missense_variant|MODERATE|V2_17g002880.1|V2_17g002880.1|transcript|V2_17g002880.1.01|protein_coding|1/1|c.1241G>A|p.Arg414Lys|1241/1818|1241/1818|414/605||	GT:PL:DP:AD:GQ	1/1:255,84,0:28:0,28:99
				3180540	A	G	225009	.	DP=24;VDB=0.517146;SGB=-0.688148;RPB=0.939778;MQB=1;MQSB=1;BQB=0.657128;MQ0F=0;AF1=0.5;AC1=1;DP4=3,4,10,5;MQ=60;FQ=113.016;PV4=0.376161,1,1,0.345088;ANN=C|synonymous_variant|LOW|V2_17g002880.1|V2_17g002880.1|transcript|V2_17g002880.1.01|protein_coding|1/1|c.1311A>C|p.Ser437Ser|1311/1818|1311/1818|437/605||	GT:PL:DP:AD:GQ	0/1:255,0,140:22:7,15:99
				3180599	C	T	221999	.	DP=31;VDB=0.279848;SGB=-0.693079;MQSB=1;MQ0F=0;AF1=1;AC1=2;DP4=0,0,13,16;MQ=60;FQ=-113.987;ANN=G|synonymous_variant|LOW|V2_17g002880.1|V2_17g002880.1|transcript|V2_17g002880.1.01|protein_coding|1/1|c.1434T>G|p.Val478Val|1434/1818|1434/1818|478/605||	GT:PL:DP:AD:GQ	1/1:255,87,0:29:0,29:99
				3180649	G	A	225009	.	DP=33;VDB=0.316956;SGB=-0.69168;RPB=0.823077;MQB=1;MQSB=1;BQB=0.227249;MQ0F=0;AF1=0.5;AC1=1;DP4=6,5,8,11;MQ=60;FQ=156.017;PV4=0.70652,1,1,1;ANN=C|synonymous_variant|LOW|V2_17g002880.1|V2_17g002880.1|transcript|V2_17g002880.1.01|protein_coding|1/1|c.1530T>C|p.Gly510Gly|1530/1818|1530/1818|510/605||	GT:PL:DP:AD:GQ	0/1:255,0,183:30:11,19:99
				3180704	C	T	221999	.	DP=36;VDB=0.697943;SGB=-0.69312;MQSB=1;MQ0F=0;AF1=1;AC1=2;DP4=0,0,20,12;MQ=60;FQ=-122.987;ANN=A|synonymous_variant|LOW|V2_17g002880.1|V2_17g002880.1|transcript|V2_17g002880.1.01|protein_coding|1/1|c.1578G>A|p.Gly526Gly|1578/1818|1578/1818|526/605||	GT:PL:DP:AD:GQ	1/1:255,96,0:32:0,32:99
				3180719	A	C	221999	.	DP=33;VDB=0.325971;SGB=-0.693127;MQSB=1;MQ0F=0;AF1=1;AC1=2;DP4=0,0,19,14;MQ=60;FQ=-125.987;ANN=A|missense_variant|MODERATE|V2_17g002880.1|V2_17g002880.1|transcript|V2_17g002880.1.01|protein_coding|1/1|c.1639G>A|p.Gly547Ser|1639/1818|1639/1818|547/605||	GT:PL:DP:AD:GQ	1/1:255,99,0:33:0,33:99
				3180842	T	G	186009	.	DP=25;VDB=0.892818;SGB=-0.676189;RPB=0.232106;MQB=1;MQSB=1;BQB=0.909914;MQ0F=0;AF1=0.5;AC1=1;DP4=5,8,6,5;MQ=60;FQ=188.963;PV4=0.682393,1,1,1;ANN=T|synonymous_variant|LOW|V2_17g002880.1|V2_17g002880.1|transcript|V2_17g002880.1.01|protein_coding|1/1|c.1665G>T|p.Thr555Thr|1665/1818|1665/1818|555/605||	GT:PL:DP:AD:GQ	0/1:216,0,235:24:13,11:99
				3180938	T	C	221999	.	DP=29;VDB=0.734023;SGB=-0.693079;MQSB=1;MQ0F=0;AF1=1;AC1=2;DP4=0,0,9,20;MQ=60;FQ=-113.987;ANN=T|missense_variant|MODERATE|V2_17g002880.1|V2_17g002880.1|transcript|V2_17g002880.1.01|protein_coding|1/1|c.1772C>T|p.Thr591Ile|1772/1818|1772/1818|591/605||	GT:PL:DP:AD:GQ	1/1:255,87,0:29:0,29:99
				3180986	G	A	183009	.	DP=18;VDB=0.929401;SGB=-0.670168;RPB=0.393241;MQB=1;MQSB=1;BQB=0.92664;MQ0F=0;AF1=0.5;AC1=1;DP4=1,6,4,6;MQ=60;FQ=111.016;PV4=0.338235,1,1,1;ANN=C|synonymous_variant|LOW|V2_12g010610.1|V2_12g010610.1|transcript|V2_12g010610.1.01|protein_coding|1/1|c.87A>G|p.Ser29Ser|87/1782|87/1782|29/593||	GT:PL:DP:AD:GQ	0/1:213,0,138:17:7,10:99
				3181047	G	A	840076	.	DP=14;VDB=0.828314;SGB=-0.590765;RPB=0.606531;MQB=1;MQSB=1;BQB=1;MQ0F=0;AF1=0.5;AC1=1;DP4=3,6,2,3;MQ=60;FQ=87.0157;PV4=1,0.432117,1,0.455733;ANN=G|synonymous_variant|LOW|V2_12g010610.1|V2_12g010610.1|transcript|V2_12g010610.1.01|protein_coding|1/1|c.63T>C|p.Ser21Ser|63/1782|63/1782|21/593||	GT:PL:DP:AD:GQ	0/1:114,0,196:14:9,5:99
				3181180	C	T	670074	.	DP=15;VDB=0.397076;SGB=-0.556411;RPB=0.816687;MQB=1;MQSB=1;BQB=0.816687;MQ0F=0;AF1=0.5;AC1=1;DP4=4,6,1,3;MQ=60;FQ=70.0155;PV4=1,1,1,1;ANN=G|missense_variant|MODERATE|V2_12g010610.1|V2_12g010610.1|transcript|V2_12g010610.1.01|protein_coding|1/1|c.44G>C|p.Arg15Pro|44/1782|44/1782|15/593||	GT:PL:DP:AD:GQ	0/1:97,0,219:14:10,4:99
Chr	gene	start (genome)	end (genome)	SNP position	Reference	Alternative
17	V2_17g002890.1.01	3195388	3206783	3195525	C	T	192016	.	DP=10;VDB=0.211211;SGB=-0.662043;MQSB=0.924584;MQ0F=0;AF1=1;AC1=2;DP4=0,0,6,3;MQ=60;FQ=-53.9861;ANN=T|synonymous_variant|LOW|V2_17g002890.1|V2_17g002890.1|transcript|V2_17g002890.1.01|protein_coding|1/2|c.75G>T|p.Pro25Pro|75/2592|75/2592|25/863||	GT:PL:DP:AD:GQ	1/1:225,27,0:9:0,9:51
				3195574	A	C	219001	.	DP=14;VDB=0.728304;SGB=-0.680642;MQSB=1;MQ0F=0;AF1=1;AC1=2;DP4=0,0,9,3;MQ=60;FQ=-62.9862;ANN=G|synonymous_variant|LOW|V2_17g002890.1|V2_17g002890.1|transcript|V2_17g002890.1.01|protein_coding|1/2|c.84A>G|p.Leu28Leu|84/2592|84/2592|28/863||	GT:PL:DP:AD:GQ	1/1:252,36,0:12:0,12:69
				3195599	C	T	200009	.	DP=19;VDB=0.213347;SGB=-0.676189;RPB=0.164736;MQB=1;MQSB=1;BQB=0.331361;MQ0F=0;AF1=0.5;AC1=1;DP4=6,2,7,4;MQ=60;FQ=156.017;PV4=1,0.101811,1,0.484083;ANN=T|synonymous_variant|LOW|V2_17g002890.1|V2_17g002890.1|transcript|V2_17g002890.1.01|protein_coding|1/2|c.138C>T|p.Arg46Arg|138/2592|138/2592|46/863||	GT:PL:DP:AD:GQ	0/1:230,0,183:19:8,11:99
				3195661	G	A	140008	.	DP=22;VDB=0.930513;SGB=-0.651104;RPB=0.923738;MQB=1;MQSB=1;BQB=0.845496;MQ0F=0;AF1=0.5;AC1=1;DP4=10,3,5,3;MQ=60;FQ=143.016;PV4=0.631063,0.405426,1,0.300304;ANN=C|missense_variant|MODERATE|V2_17g002890.1|V2_17g002890.1|transcript|V2_17g002890.1.01|protein_coding|1/2|c.187A>C|p.Asn63His|187/2592|187/2592|63/863||	GT:PL:DP:AD:GQ	0/1:170,0,239:21:13,8:99
				3195700	T	C	209009	.	DP=23;VDB=0.420971;SGB=-0.683931;RPB=0.909914;MQB=1;MQSB=1;BQB=0.808631;MQ0F=0;AF1=0.5;AC1=1;DP4=5,3,10,3;MQ=60;FQ=145.016;PV4=0.631063,1,1,1;ANN=G|missense_variant|MODERATE|V2_17g002890.1|V2_17g002890.1|transcript|V2_17g002890.1.01|protein_coding|1/2|c.188A>G|p.Asn63Ser|188/2592|188/2592|63/863||	GT:PL:DP:AD:GQ	0/1:239,0,172:21:8,13:99
				3195852	T	G	119008	.	DP=22;VDB=0.770293;SGB=-0.651104;RPB=1;MQB=1;MQSB=1;BQB=0.86151;MQ0F=0;AF1=0.5;AC1=1;DP4=12,2,6,2;MQ=60;FQ=122.016;PV4=0.601914,0.199839,1,0.269708;ANN=T|missense_variant|MODERATE|V2_17g002890.1|V2_17g002890.1|transcript|V2_17g002890.1.01|protein_coding|1/2|c.212C>T|p.Thr71Ile|212/2592|212/2592|71/863||	GT:PL:DP:AD:GQ	0/1:149,0,224:22:14,8:99
				3195859	G	C	206009	.	DP=23;VDB=0.968614;SGB=-0.680642;RPB=0.743841;MQB=1;MQSB=1;BQB=0.953755;MQ0F=0;AF1=0.5;AC1=1;DP4=7,4,7,5;MQ=60;FQ=198.603;PV4=1,0.243253,1,0.154084;ANN=G|synonymous_variant|LOW|V2_17g002890.1|V2_17g002890.1|transcript|V2_17g002890.1.01|protein_coding|1/2|c.465T>G|p.Pro155Pro|465/2592|465/2592|155/863||	GT:PL:DP:AD:GQ	0/1:236,0,226:23:11,12:99
				3195919	A	C	210009	.	DP=23;VDB=0.97047;SGB=-0.680642;RPB=0.456219;MQB=1;MQSB=1;BQB=0.956933;MQ0F=0;AF1=0.5;AC1=1;DP4=7,3,8,4;MQ=60;FQ=178.016;PV4=1,0.477042,1,0.0490506;ANN=C|missense_variant|MODERATE|V2_17g002890.1|V2_17g002890.1|transcript|V2_17g002890.1.01|protein_coding|1/2|c.472G>C|p.Ala158Pro|472/2592|472/2592|158/863||	GT:PL:DP:AD:GQ	0/1:240,0,205:22:10,12:99
				3195921	C	G	221999	.	DP=23;VDB=0.494958;SGB=-0.692717;MQSB=1;MQ0F=0;AF1=1;AC1=2;DP4=0,0,9,14;MQ=60;FQ=-95.9866;ANN=C|missense_variant|MODERATE|V2_17g002890.1|V2_17g002890.1|transcript|V2_17g002890.1.01|protein_coding|1/2|c.532A>C|p.Asn178His|532/2592|532/2592|178/863||	GT:PL:DP:AD:GQ	1/1:255,69,0:23:0,23:99
				3195932	A	G	221999	.	DP=23;VDB=0.489328;SGB=-0.692717;MQSB=1;MQ0F=0;AF1=1;AC1=2;DP4=0,0,9,14;MQ=60;FQ=-95.9866;ANN=G|missense_variant|MODERATE|V2_17g002890.1|V2_17g002890.1|transcript|V2_17g002890.1.01|protein_coding|1/2|c.534C>G|p.Asn178Lys|534/2592|534/2592|178/863||	GT:PL:DP:AD:GQ	1/1:255,69,0:23:0,23:99
				3196014	T	C	221999	.	DP=23;VDB=0.74394;SGB=-0.692562;MQSB=1;MQ0F=0;AF1=1;AC1=2;DP4=0,0,10,12;MQ=60;FQ=-92.9865;ANN=G|missense_variant|MODERATE|V2_17g002890.1|V2_17g002890.1|transcript|V2_17g002890.1.01|protein_coding|1/2|c.545A>G|p.Gln182Arg|545/2592|545/2592|182/863||	GT:PL:DP:AD:GQ	1/1:255,66,0:22:0,22:99
				3196148	A	C	213009	.	DP=21;VDB=0.896471;SGB=-0.676189;RPB=0.977933;MQB=1;MQSB=1;BQB=0.990132;MQ0F=0;AF1=0.5;AC1=1;DP4=8,2,4,7;MQ=60;FQ=177.016;PV4=0.0804954,1,1,0.217177;ANN=T|synonymous_variant|LOW|V2_17g002890.1|V2_17g002890.1|transcript|V2_17g002890.1.01|protein_coding|1/2|c.597C>T|p.Ala199Ala|597/2592|597/2592|199/863||	GT:PL:DP:AD:GQ	0/1:243,0,204:21:10,11:99
				3196209	C	T	221999	.	DP=23;VDB=0.333141;SGB=-0.69168;MQSB=1;MQ0F=0;AF1=1;AC1=2;DP4=0,0,11,8;MQ=60;FQ=-83.9864;ANN=C|synonymous_variant|LOW|V2_17g002890.1|V2_17g002890.1|transcript|V2_17g002890.1.01|protein_coding|1/2|c.627T>C|p.Ser209Ser|627/2592|627/2592|209/863||	GT:PL:DP:AD:GQ	1/1:255,57,0:19:0,19:99
				3196243	A	G	225009	.	DP=31;VDB=0.706175;SGB=-0.686358;RPB=0.991465;MQB=1;MQSB=1;BQB=0.101605;MQ0F=0;AF1=0.5;AC1=1;DP4=6,9,6,8;MQ=60;FQ=225.007;PV4=1,1,1,1;ANN=T|synonymous_variant|LOW|V2_17g002890.1|V2_17g002890.1|transcript|V2_17g002890.1.01|protein_coding|1/2|c.684C>T|p.Ser228Ser|684/2592|684/2592|228/863||	GT:PL:DP:AD:GQ	0/1:255,0,255:29:15,14:99
				3196248	C	T	221999	.	DP=16;VDB=0.31234;SGB=-0.689466;MQSB=1;MQ0F=0;AF1=1;AC1=2;DP4=0,0,9,7;MQ=60;FQ=-74.9863;ANN=T|synonymous_variant|LOW|V2_17g002890.1|V2_17g002890.1|transcript|V2_17g002890.1.01|protein_coding|1/2|c.822C>T|p.Phe274Phe|822/2592|822/2592|274/863||	GT:PL:DP:AD:GQ	1/1:255,48,0:16:0,16:93
				3196275	A	T	221999	.	DP=20;VDB=0.17304;SGB=-0.689466;MQSB=1;MQ0F=0;AF1=1;AC1=2;DP4=0,0,9,7;MQ=60;FQ=-74.9863;ANN=G|missense_variant|MODERATE|V2_17g002890.1|V2_17g002890.1|transcript|V2_17g002890.1.01|protein_coding|1/2|c.856A>G|p.Asn286Asp|856/2592|856/2592|286/863||	GT:PL:DP:AD:GQ	1/1:255,48,0:16:0,16:93
				3196330	T	C	221999	.	DP=18;VDB=0.17304;SGB=-0.689466;MQSB=1;MQ0F=0;AF1=1;AC1=2;DP4=0,0,9,7;MQ=60;FQ=-74.9863;ANN=T|synonymous_variant|LOW|V2_17g002890.1|V2_17g002890.1|transcript|V2_17g002890.1.01|protein_coding|1/2|c.861C>T|p.Pro287Pro|861/2592|861/2592|287/863||	GT:PL:DP:AD:GQ	1/1:255,48,0:16:0,16:93
				3196472	G	C	221999	.	DP=17;VDB=0.878587;SGB=-0.688148;MQSB=1;MQ0F=0;AF1=1;AC1=2;DP4=0,0,9,6;MQ=60;FQ=-71.9863;ANN=T|missense_variant|MODERATE|V2_17g002890.1|V2_17g002890.1|transcript|V2_17g002890.1.01|protein_coding|1/2|c.888A>T|p.Lys296Asn|888/2592|888/2592|296/863||	GT:PL:DP:AD:GQ	1/1:255,45,0:15:0,15:87
				3196530	A	G	221999	.	DP=22;VDB=0.638855;SGB=-0.692562;MQSB=1;MQ0F=0;AF1=1;AC1=2;DP4=0,0,10,12;MQ=60;FQ=-92.9865;ANN=C|missense_variant|MODERATE|V2_17g002890.1|V2_17g002890.1|transcript|V2_17g002890.1.01|protein_coding|1/2|c.943T>C|p.Ser315Pro|943/2592|943/2592|315/863||	GT:PL:DP:AD:GQ	1/1:255,66,0:22:0,22:99
				3196573	C	A	221999	.	DP=29;VDB=0.777283;SGB=-0.693079;MQSB=1;MQ0F=0;AF1=1;AC1=2;DP4=0,0,13,16;MQ=60;FQ=-113.987;ANN=C|missense_variant|MODERATE|V2_17g002890.1|V2_17g002890.1|transcript|V2_17g002890.1.01|protein_coding|1/2|c.1085G>C|p.Ser362Thr|1085/2592|1085/2592|362/863||	GT:PL:DP:AD:GQ	1/1:255,87,0:29:0,29:99
				3196575	C	T,G	221999	.	DP=29;VDB=0.922092;SGB=-0.692914;MQSB=1;MQ0F=0;AF1=1;AC1=2;DP4=0,0,12,13;MQ=60;FQ=-101.987;ANN=G|synonymous_variant|LOW|V2_17g002890.1|V2_17g002890.1|transcript|V2_17g002890.1.01|protein_coding|1/2|c.1143A>G|p.Pro381Pro|1143/2592|1143/2592|381/863||	GT:PL:DP:AD:GQ	1/1:255,75,0:25:0,25:99
				3196596	T	G	221999	.	DP=29;VDB=0.512035;SGB=-0.692831;MQSB=1;MQ0F=0;AF1=1;AC1=2;DP4=0,0,15,9;MQ=60;FQ=-98.9866;ANN=T|synonymous_variant|LOW|V2_17g002890.1|V2_17g002890.1|transcript|V2_17g002890.1.01|protein_coding|1/2|c.1188C>T|p.Pro396Pro|1188/2592|1188/2592|396/863||	GT:PL:DP:AD:GQ	1/1:255,72,0:24:0,24:99
				3196749	A	G	225009	.	DP=30;VDB=0.509971;SGB=-0.686358;RPB=0.976472;MQB=1;MQSB=1;BQB=0.551431;MQ0F=0;AF1=0.5;AC1=1;DP4=12,3,7,7;MQ=60;FQ=207.974;PV4=0.128136,1,1,1;ANN=T|synonymous_variant|LOW|V2_17g002890.1|V2_17g002890.1|transcript|V2_17g002890.1.01|protein_coding|1/2|c.1197C>T|p.Tyr399Tyr|1197/2592|1197/2592|399/863||	GT:PL:DP:AD:GQ	0/1:255,0,235:29:15,14:99
				3196761	T	C	221999	.	DP=32;VDB=0.833748;SGB=-0.693097;MQSB=1;MQ0F=0;AF1=1;AC1=2;DP4=0,0,19,11;MQ=60;FQ=-116.987;ANN=G|synonymous_variant|LOW|V2_17g002890.1|V2_17g002890.1|transcript|V2_17g002890.1.01|protein_coding|1/2|c.1209T>G|p.Ala403Ala|1209/2592|1209/2592|403/863||	GT:PL:DP:AD:GQ	1/1:255,90,0:30:0,30:99
				3196767	C	T	221999	.	DP=24;VDB=0.965113;SGB=-0.692717;MQSB=1;MQ0F=0;AF1=1;AC1=2;DP4=0,0,16,7;MQ=60;FQ=-95.9866;ANN=G|synonymous_variant|LOW|V2_17g002890.1|V2_17g002890.1|transcript|V2_17g002890.1.01|protein_coding|1/2|c.1362A>G|p.Glu454Glu|1362/2592|1362/2592|454/863||	GT:PL:DP:AD:GQ	1/1:255,69,0:23:0,23:99
				3196815	C	T	221999	.	DP=36;VDB=0.437156;SGB=-0.693136;MQSB=1;MQ0F=0;AF1=1;AC1=2;DP4=0,0,18,17;MQ=60;FQ=-131.987;ANN=T|synonymous_variant|LOW|V2_17g002890.1|V2_17g002890.1|transcript|V2_17g002890.1.01|protein_coding|1/2|c.1428C>T|p.Thr476Thr|1428/2592|1428/2592|476/863||	GT:PL:DP:AD:GQ	1/1:255,105,0:35:0,35:99
				3196822	C	T	225009	.	DP=35;VDB=0.547775;SGB=-0.689466;RPB=0.986948;MQB=1;MQSB=1;BQB=0.937181;MQ0F=0;AF1=0.5;AC1=1;DP4=12,5,5,11;MQ=60;FQ=225.007;PV4=0.0380843,1,1,1;ANN=T|missense_variant|MODERATE|V2_17g002890.1|V2_17g002890.1|transcript|V2_17g002890.1.01|protein_coding|1/2|c.1435C>T|p.Pro479Ser|1435/2592|1435/2592|479/863||	GT:PL:DP:AD:GQ	0/1:255,0,255:33:17,16:99
				3196857	G	T	221999	.	DP=35;VDB=0.602143;SGB=-0.693127;MQSB=1;MQ0F=0;AF1=1;AC1=2;DP4=0,0,16,17;MQ=60;FQ=-125.987;ANN=T|missense_variant|MODERATE|V2_17g002890.1|V2_17g002890.1|transcript|V2_17g002890.1.01|protein_coding|1/2|c.1470G>T|p.Arg490Ser|1470/2592|1470/2592|490/863||	GT:PL:DP:AD:GQ	1/1:255,99,0:33:0,33:99
				3196932	C	A	225009	.	DP=34;VDB=0.196584;SGB=-0.689466;RPB=0.637628;MQB=1;MQSB=1;BQB=0.980658;MQ0F=0;AF1=0.5;AC1=1;DP4=8,7,8,8;MQ=60;FQ=225.007;PV4=1,0.388299,1,0.0613636;ANN=T|synonymous_variant|LOW|V2_17g002890.1|V2_17g002890.1|transcript|V2_17g002890.1.01|protein_coding|1/2|c.1524A>T|p.Leu508Leu|1524/2592|1524/2592|508/863||	GT:PL:DP:AD:GQ	0/1:255,0,255:31:15,16:99
				3197001	G	T	221999	.	DP=32;VDB=0.324971;SGB=-0.69311;RPB=1;MQB=1;MQSB=1;BQB=1;MQ0F=0;AF1=1;AC1=2;DP4=0,1,9,22;MQ=60;FQ=-103.987;PV4=1,1,1,0.246913;ANN=A|missense_variant|MODERATE|V2_17g002890.1|V2_17g002890.1|transcript|V2_17g002890.1.01|protein_coding|1/2|c.1616C>A|p.Thr539Asn|1616/2592|1616/2592|539/863||	GT:PL:DP:AD:GQ	1/1:255,77,0:32:1,31:99
				3197003	C	A	221999	.	DP=32;VDB=0.328831;SGB=-0.69312;MQSB=1;MQ0F=0;AF1=1;AC1=2;DP4=0,0,9,23;MQ=60;FQ=-122.987;ANN=A|synonymous_variant|LOW|V2_17g002890.1|V2_17g002890.1|transcript|V2_17g002890.1.01|protein_coding|1/2|c.1617T>A|p.Thr539Thr|1617/2592|1617/2592|539/863||	GT:PL:DP:AD:GQ	1/1:255,96,0:32:0,32:99
				3197004	T	A	225009	.	DP=34;VDB=0.908598;SGB=-0.692717;RPB=0.899539;MQB=1;MQSB=1;BQB=0.687842;MQ0F=0;AF1=0.5;AC1=1;DP4=4,7,11,12;MQ=60;FQ=169.017;PV4=0.715211,0.391403,1,0.221025;ANN=T|missense_variant|MODERATE|V2_17g002890.1|V2_17g002890.1|transcript|V2_17g002890.1.01|protein_coding|1/2|c.1680G>T|p.Glu560Asp|1680/2592|1680/2592|560/863||	GT:PL:DP:AD:GQ	0/1:255,0,196:34:11,23:99
				3197040	C	T	221999	.	DP=29;VDB=0.969656;SGB=-0.693054;MQSB=1;MQ0F=0;AF1=1;AC1=2;DP4=0,0,11,17;MQ=60;FQ=-110.987;ANN=C|synonymous_variant|LOW|V2_17g002890.1|V2_17g002890.1|transcript|V2_17g002890.1.01|protein_coding|1/2|c.1749G>C|p.Ala583Ala|1749/2592|1749/2592|583/863||	GT:PL:DP:AD:GQ	1/1:255,84,0:28:0,28:99
				3197083	A	T	221999	.	DP=27;VDB=0.721948;SGB=-0.693021;MQSB=1;MQ0F=0;AF1=1;AC1=2;DP4=0,0,9,18;MQ=60;FQ=-107.987;ANN=G|splice_region_variant&intron_variant|LOW|V2_17g002890.1|V2_17g002890.1|transcript|V2_17g002890.1.01|protein_coding|1/1|c.1812+6A>G||||||	GT:PL:DP:AD:GQ	1/1:255,81,0:27:0,27:99
				3197136	G	C	221999	.	DP=27;VDB=0.90242;SGB=-0.692914;MQSB=1;MQ0F=0;AF1=1;AC1=2;DP4=0,0,6,19;MQ=60;FQ=-101.987;ANN=C|intron_variant|MODIFIER|V2_17g002890.1|V2_17g002890.1|transcript|V2_17g002890.1.01|protein_coding|1/1|c.1812+15T>C||||||	GT:PL:DP:AD:GQ	1/1:255,75,0:25:0,25:99
				3197205	A	G	221999	.	DP=21;VDB=0.493794;SGB=-0.692067;MQSB=1;MQ0F=0;AF1=1;AC1=2;DP4=0,0,6,14;MQ=60;FQ=-86.9865;ANN=A|intron_variant|MODIFIER|V2_17g002890.1|V2_17g002890.1|transcript|V2_17g002890.1.01|protein_coding|1/1|c.1812+30T>A||||||	GT:PL:DP:AD:GQ	1/1:255,60,0:20:0,20:99
				3197214	T	C	135973	.	DP=15;VDB=0.0618664;SGB=-0.511536;MQSB=1;MQ0F=0;AF1=1;AC1=2;DP4=0,0,1,2;MQ=60;FQ=-35.9869;ANN=A|intron_variant|MODIFIER|V2_17g002890.1|V2_17g002890.1|transcript|V2_17g002890.1.01|protein_coding|1/1|c.1812+102G>A||||||	GT:PL:DP:AD:GQ	1/1:68,9,0:3:0,3:16
				3197229	T	A	851328	.	DP=17;VDB=0.101965;SGB=-0.616816;MQSB=0.861511;MQ0F=0;AF1=1;AC1=2;DP4=0,0,3,3;MQ=59;FQ=-44.9861;ANN=T|intron_variant|MODIFIER|V2_17g002890.1|V2_17g002890.1|transcript|V2_17g002890.1.01|protein_coding|1/1|c.1812+95C>T||||||	GT:PL:DP:AD:GQ	1/1:118,18,0:6:0,6:33
				3197232	T	C	359731	.	DP=15;VDB=0.0618664;SGB=-0.511536;MQSB=1;MQ0F=0;AF1=1;AC1=2;DP4=0,0,1,2;MQ=60;FQ=-35.9869;ANN=A|intron_variant|MODIFIER|V2_17g002890.1|V2_17g002890.1|transcript|V2_17g002890.1.01|protein_coding|1/1|c.1812+102G>A||||||	GT:PL:DP:AD:GQ	1/1:68,9,0:3:0,3:16
				3197236	A	G	48513	.	DP=4;VDB=0.573211;SGB=-0.556411;MQSB=1;MQ0F=0;AF1=1;AC1=2;DP4=0,0,1,3;MQ=34;FQ=-38.9864;ANN=G|intron_variant|MODIFIER|V2_17g002890.1|V2_17g002890.1|transcript|V2_17g002890.1.01|protein_coding|1/1|c.1812+143C>G||||||	GT:PL:DP:AD:GQ	1/1:81,12,0:4:0,4:21
				3197285	C	CAATATA,CAATA	48513	.	INDEL;IDV=2;IMF=0.117647;DP=17;VDB=0.0949329;SGB=-0.556411;MQSB=1;MQ0F=0;AF1=1;AC1=2;DP4=0,0,2,2;MQ=60;FQ=-46.5252;ANN=CAATA|intron_variant|MODIFIER|V2_17g002890.1|V2_17g002890.1|transcript|V2_17g002890.1.01|protein_coding|1/1|c.1812+86_1812+87insAATA||||||	GT:PL:DP:AD:GQ	1/1:176,12,0:4:0,4:21
				3197294	C	T	48513	.	DP=4;VDB=0.152777;SGB=-0.556411;MQSB=1;MQ0F=0;AF1=1;AC1=2;DP4=0,0,1,3;MQ=34;FQ=-38.9864;ANN=G|intron_variant|MODIFIER|V2_17g002890.1|V2_17g002890.1|transcript|V2_17g002890.1.01|protein_coding|1/1|c.1812+158C>G||||||	GT:PL:DP:AD:GQ	1/1:81,12,0:4:0,4:21
				3197301	G	A	106514	.	DP=4;VDB=0.0058656;SGB=-0.556411;MQSB=1;MQ0F=0;AF1=1;AC1=2;DP4=0,0,1,3;MQ=60;FQ=-38.9864;ANN=A|intron_variant|MODIFIER|V2_17g002890.1|V2_17g002890.1|transcript|V2_17g002890.1.01|protein_coding|1/1|c.1812+210T>A||||||	GT:PL:DP:AD:GQ	1/1:139,12,0:4:0,4:21
				3197342	C	G,A	193.0	.	DP=14;VDB=0.202213;SGB=-0.683931;MQSB=1;MQ0F=0;AF1=1;AC1=2;DP4=0,0,1,12;MQ=56;FQ=-65.9862;ANN=T|intron_variant|MODIFIER|V2_17g002890.1|V2_17g002890.1|transcript|V2_17g002890.1.01|protein_coding|1/1|c.1812+254A>T||||||	GT:PL:DP:AD:GQ	1/1:226,39,0:13:0,13:75
				3197347	A	G	188003	.	DP=13;VDB=0.0754608;SGB=-0.676189;MQSB=1;MQ0F=0;AF1=1;AC1=2;DP4=0,0,1,10;MQ=60;FQ=-59.9861;ANN=G|intron_variant|MODIFIER|V2_17g002890.1|V2_17g002890.1|transcript|V2_17g002890.1.01|protein_coding|1/1|c.1812+259C>G||||||	GT:PL:DP:AD:GQ	1/1:221,33,0:11:0,11:63
				3197450	G	C	194001	.	DP=12;VDB=0.316685;SGB=-0.680642;MQSB=1;MQ0F=0;AF1=1;AC1=2;DP4=0,0,1,11;MQ=60;FQ=-62.9862;ANN=T|intron_variant|MODIFIER|V2_17g002890.1|V2_17g002890.1|transcript|V2_17g002890.1.01|protein_coding|1/1|c.1812+265G>T||||||	GT:PL:DP:AD:GQ	1/1:227,36,0:12:0,12:69
				3197453	A	T	164003	.	DP=11;VDB=0.310584;SGB=-0.676189;MQ0F=0;AF1=1;AC1=2;DP4=0,0,0,11;MQ=60;FQ=-59.9861;ANN=T|intron_variant|MODIFIER|V2_17g002890.1|V2_17g002890.1|transcript|V2_17g002890.1.01|protein_coding|1/1|c.1812+294C>T||||||	GT:PL:DP:AD:GQ	1/1:197,33,0:11:0,11:63
				3197458	C	G	430073	.	DP=12;VDB=0.645206;SGB=-0.511536;RPB=0.824834;MQB=0.916482;BQB=0.916482;MQ0F=0;AF1=0.5;AC1=1;DP4=0,7,0,3;MQ=60;FQ=46.0153;PV4=1,1,1,0.188607;ANN=A|intron_variant|MODIFIER|V2_17g002890.1|V2_17g002890.1|transcript|V2_17g002890.1.01|protein_coding|1/1|c.1812+300T>A||||||	GT:PL:DP:AD:GQ	0/1:73,0,147:10:7,3:76
				3197464	G	T	164.0	.	DP=12;VDB=0.391706;SGB=-0.680642;MQ0F=0;AF1=1;AC1=2;DP4=0,0,0,12;MQ=60;FQ=-62.9862;ANN=T|intron_variant|MODIFIER|V2_17g002890.1|V2_17g002890.1|transcript|V2_17g002890.1.01|protein_coding|1/1|c.1812+306G>T||||||	GT:PL:DP:AD:GQ	1/1:197,36,0:12:0,12:69
				3197493	C	T,A	649722	.	DP=15;VDB=0.0618664;SGB=-0.511536;MQSB=1;MQ0F=0;AF1=1;AC1=2;DP4=0,0,1,2;MQ=60;FQ=-35.9869;ANN=A|intron_variant|MODIFIER|V2_17g002890.1|V2_17g002890.1|transcript|V2_17g002890.1.01|protein_coding|1/1|c.1812+102G>A||||||	GT:PL:DP:AD:GQ	1/1:68,9,0:3:0,3:16
				3197505	G	T	121133	.	DP=6;VDB=0.00740154;SGB=-0.616816;MQ0F=0;AF1=1;AC1=2;DP4=0,0,0,6;MQ=60;FQ=-44.9861;ANN=T|intron_variant|MODIFIER|V2_17g002890.1|V2_17g002890.1|transcript|V2_17g002890.1.01|protein_coding|1/1|c.1812+390G>T||||||	GT:PL:DP:AD:GQ	1/1:154,18,0:6:0,6:33
				3197506	C	A	109133	.	DP=6;VDB=0.00740154;SGB=-0.616816;MQ0F=0;AF1=1;AC1=2;DP4=0,0,0,6;MQ=60;FQ=-44.9861;ANN=C|intron_variant|MODIFIER|V2_17g002890.1|V2_17g002890.1|transcript|V2_17g002890.1.01|protein_coding|1/1|c.1812+394G>C||||||	GT:PL:DP:AD:GQ	1/1:142,18,0:6:0,6:33
				3197509	A	T	105428	.	DP=4;VDB=0.0389723;SGB=-0.511536;RPB=1;MQB=1;BQB=1;MQ0F=0;AF1=0.516263;AC1=1;DP4=1,0,3,0;MQ=29;FQ=-15.1279;PV4=1,0.325216,1,1;ANN=T|intron_variant|MODIFIER|V2_17g002890.1|V2_17g002890.1|transcript|V2_17g002890.1.01|protein_coding|1/1|c.1812+3134C>T||||||	GT:PL:DP:AD:GQ	0/1:40,0,12:4:1,3:16
				3197519	G	C	260177	.	DP=6;VDB=0.131948;SGB=-0.511536;RPB=0.28717;MQB=0.861511;BQB=0.28717;MQ0F=0;AF1=0.499999;AC1=1;DP4=3,0,3,0;MQ=33;FQ=28.9348;PV4=1,0.0124481,0.245256,1;ANN=T|intron_variant|MODIFIER|V2_17g002890.1|V2_17g002890.1|transcript|V2_17g002890.1.01|protein_coding|1/1|c.1812+3152C>T||||||	GT:PL:DP:AD:GQ	0/1:56,0,73:6:3,3:59
				3197589	G	T	843609	.	DP=2;VDB=0.22;SGB=-0.453602;MQ0F=0;AF1=1;AC1=2;DP4=0,0,0,2;MQ=22;FQ=-32.9885;ANN=T|intron_variant|MODIFIER|V2_17g002890.1|V2_17g002890.1|transcript|V2_17g002890.1.01|protein_coding|1/1|c.1812+3569A>T||||||	GT:PL:DP:AD:GQ	1/1:39,6,0:2:0,2:8
				3197593	G	C	124313	.	DP=3;VDB=0.96;SGB=-0.453602;RPB=1;MQB=1;BQB=1;MQ0F=0;AF1=0.520663;AC1=1;DP4=0,1,0,2;MQ=29;FQ=-16.097;PV4=1,0.333333,1,0.166667;ANN=A|intron_variant|MODIFIER|V2_17g002890.1|V2_17g002890.1|transcript|V2_17g002890.1.01|protein_coding|1/1|c.1812+3612G>A||||||	GT:PL:DP:AD:GQ	0/1:42,0,11:3:1,2:14
				3201543	T	C	158779	.	DP=2;VDB=0.72;SGB=-0.453602;MQ0F=0;AF1=1;AC1=2;DP4=0,0,0,2;MQ=29;FQ=-32.988;ANN=T|intron_variant|MODIFIER|V2_17g002890.1|V2_17g002890.1|transcript|V2_17g002890.1.01|protein_coding|1/1|c.1812+3663A>T||||||	GT:PL:DP:AD:GQ	1/1:47,6,0:2:0,2:10
				3201583	A	G	149068	.	DP=2;VDB=0.72;SGB=-0.453602;MQ0F=0;AF1=1;AC1=2;DP4=0,0,0,2;MQ=29;FQ=-32.9881;ANN=C|intron_variant|MODIFIER|V2_17g002890.1|V2_17g002890.1|transcript|V2_17g002890.1.01|protein_coding|1/1|c.1812+3691T>C||||||	GT:PL:DP:AD:GQ	1/1:46,6,0:2:0,2:10
				3201593	T	C	412848	.	DP=13;VDB=0.52;SGB=-0.453602;RPB=0.636364;MQB=0.636364;BQB=0.454545;MQ0F=0.0769231;AF1=0.499842;AC1=1;DP4=11,0,2,0;MQ=56;FQ=6.20452;PV4=1,1,0.372772,1;ANN=A|intron_variant|MODIFIER|V2_17g002890.1|V2_17g002890.1|transcript|V2_17g002890.1.01|protein_coding|1/1|c.1813-4366G>A||||||	GT:PL:DP:AD:GQ	0/1:32,0,148:13:11,2:31
				3201638	G	A	952088	.	DP=10;VDB=0.26;SGB=-0.453602;RPB=0.25;MQB=0.5;BQB=0.9375;MQ0F=0;AF1=0.499969;AC1=1;DP4=8,0,2,0;MQ=58;FQ=12.2797;PV4=1,1,0.0176326,1;ANN=A|intron_variant|MODIFIER|V2_17g002890.1|V2_17g002890.1|transcript|V2_17g002890.1.01|protein_coding|1/1|c.1813-4346G>A||||||	GT:PL:DP:AD:GQ	0/1:39,0,143:10:8,2:41
				3201658	G	A	145008	.	DP=25;VDB=0.0295463;SGB=-0.662043;RPB=0.100897;MQB=0.851535;MQSB=0.875173;BQB=0.544635;MQ0F=0;AF1=0.5;AC1=1;DP4=9,5,6,3;MQ=57;FQ=148.017;PV4=1,0.0972243,1,0.297855;ANN=A|intron_variant|MODIFIER|V2_17g002890.1|V2_17g002890.1|transcript|V2_17g002890.1.01|protein_coding|1/1|c.1813-4223G>A||||||	GT:PL:DP:AD:GQ	0/1:175,0,251:23:14,9:99
				3201723	G	A	460072	.	DP=25;VDB=0.0665622;SGB=-0.556411;RPB=0.142167;MQB=0.953134;MQSB=0.996231;BQB=0.42021;MQ0F=0;AF1=0.5;AC1=1;DP4=11,9,2,2;MQ=58;FQ=49.0153;PV4=1,1,1,1;ANN=G|intron_variant|MODIFIER|V2_17g002890.1|V2_17g002890.1|transcript|V2_17g002890.1.01|protein_coding|1/1|c.1813-4075A>G||||||	GT:PL:DP:AD:GQ	0/1:76,0,255:24:20,4:79
				3201759	A	G	168009	.	DP=26;VDB=0.568713;SGB=-0.670168;RPB=0.286615;MQB=0.962269;MQSB=0.981946;BQB=0.815902;MQ0F=0;AF1=0.5;AC1=1;DP4=3,12,3,7;MQ=59;FQ=171.016;PV4=0.653162,1,1,1;ANN=T|intron_variant|MODIFIER|V2_17g002890.1|V2_17g002890.1|transcript|V2_17g002890.1.01|protein_coding|1/1|c.1813-3985C>T||||||	GT:PL:DP:AD:GQ	0/1:198,0,236:25:15,10:99
				3201781	G	A	160009	.	DP=24;VDB=0.586826;SGB=-0.676189;RPB=1;MQB=0.931547;MQSB=0.970446;BQB=0.999581;MQ0F=0;AF1=0.5;AC1=1;DP4=5,8,3,8;MQ=59;FQ=163.017;PV4=0.679185,0.227508,0.143402,1;ANN=T|intron_variant|MODIFIER|V2_17g002890.1|V2_17g002890.1|transcript|V2_17g002890.1.01|protein_coding|1/1|c.1813-3977C>T||||||	GT:PL:DP:AD:GQ	0/1:190,0,254:24:13,11:99
				3201897	G	A	145008	.	DP=22;VDB=0.536793;SGB=-0.636426;RPB=0.772568;MQB=1;MQSB=1;BQB=1;MQ0F=0;AF1=0.5;AC1=1;DP4=4,8,3,4;MQ=60;FQ=148.017;PV4=1,1,1,1;ANN=G|intron_variant|MODIFIER|V2_17g002890.1|V2_17g002890.1|transcript|V2_17g002890.1.01|protein_coding|1/1|c.1813-3953A>G||||||	GT:PL:DP:AD:GQ	0/1:175,0,255:19:12,7:99
				3201929	A	G	108008	.	DP=20;VDB=0.397713;SGB=-0.616816;RPB=0.757384;MQB=1;MQSB=1;BQB=0.996161;MQ0F=0;AF1=0.5;AC1=1;DP4=5,8,3,3;MQ=60;FQ=111.016;PV4=1,0.365118,1,1;ANN=C|intron_variant|MODIFIER|V2_17g002890.1|V2_17g002890.1|transcript|V2_17g002890.1.01|protein_coding|1/1|c.1813-3930T>C||||||	GT:PL:DP:AD:GQ	0/1:138,0,255:19:13,6:99
				3201965	C	T	810075	.	DP=19;VDB=0.0663189;SGB=-0.616816;RPB=0.732319;MQB=0.850016;MQSB=0.965977;BQB=0.627894;MQ0F=0;AF1=0.5;AC1=1;DP4=4,9,2,4;MQ=59;FQ=84.0157;PV4=1,0.170194,0.0727954,1;ANN=T|intron_variant|MODIFIER|V2_17g002890.1|V2_17g002890.1|transcript|V2_17g002890.1.01|protein_coding|1/1|c.1813-3854A>T||||||	GT:PL:DP:AD:GQ	0/1:111,0,228:19:13,6:99
				3201993	CGAGAGAGAGAG	CGAGAGAGAGAGAGAGAGAG	142008	.	INDEL;IDV=13;IMF=0.722222;DP=18;VDB=0.0787493;SGB=-0.683931;MQSB=0.961166;MQ0F=0;AF1=1;AC1=2;DP4=0,0,7,6;MQ=60;FQ=-61.5253;ANN=ATCTCTCTCTCTCTCTCT|intron_variant|MODIFIER|V2_17g002890.1|V2_17g002890.1|transcript|V2_17g002890.1.01|protein_coding|1/1|c.1813-3728_1813-3727delCT||||||	GT:PL:DP:AD:GQ	1/1:255,131,104:13:0,9:51
				3202019	C	T	133008	.	DP=21;VDB=0.29154;SGB=-0.651104;RPB=0.764448;MQB=0.651439;MQSB=0.791547;BQB=0.993326;MQ0F=0;AF1=0.5;AC1=1;DP4=7,5,2,6;MQ=58;FQ=136.016;PV4=0.196809,1,0.0522455,1;ANN=G|intron_variant|MODIFIER|V2_17g002890.1|V2_17g002890.1|transcript|V2_17g002890.1.01|protein_coding|1/1|c.1813-3788T>G||||||	GT:PL:DP:AD:GQ	0/1:163,0,255:20:12,8:99
				3202027	C	T	129008	.	DP=18;VDB=0.76204;SGB=-0.636426;RPB=0.743558;MQB=1;MQSB=1;BQB=0.995907;MQ0F=0;AF1=0.5;AC1=1;DP4=5,6,3,4;MQ=60;FQ=132.016;PV4=1,0.352154,1,0.249474;ANN=A|intron_variant|MODIFIER|V2_17g002890.1|V2_17g002890.1|transcript|V2_17g002890.1.01|protein_coding|1/1|c.1813-3752G>A||||||	GT:PL:DP:AD:GQ	0/1:159,0,240:18:11,7:99
				3202051	A	G	110474	.	DP=22;VDB=0.536793;SGB=-0.636426;RPB=0.772568;MQB=1;MQSB=1;BQB=1;MQ0F=0;AF1=0.5;AC1=1;DP4=4,8,3,4;MQ=60;FQ=148.017;PV4=1,1,1,1;ANN=G|intron_variant|MODIFIER|V2_17g002890.1|V2_17g002890.1|transcript|V2_17g002890.1.01|protein_coding|1/1|c.1813-3953A>G||||||	GT:PL:DP:AD:GQ	0/1:175,0,255:19:12,7:99
				3202074	T	C	140008	.	DP=16;VDB=0.624012;SGB=-0.636426;RPB=0.816632;MQB=1;MQSB=1;BQB=0.845852;MQ0F=0;AF1=0.5;AC1=1;DP4=2,6,3,4;MQ=60;FQ=142.847;PV4=0.608392,0.362579,1,1;ANN=G|intron_variant|MODIFIER|V2_17g002890.1|V2_17g002890.1|transcript|V2_17g002890.1.01|protein_coding|1/1|c.1813-3703A>G||||||	GT:PL:DP:AD:GQ	0/1:170,0,184:15:8,7:99
				3202150	A	T	107008	.	DP=11;VDB=0.561811;SGB=-0.590765;RPB=0.891517;MQB=0.950952;MQSB=1;BQB=0.0891517;MQ0F=0;AF1=0.5;AC1=1;DP4=1,5,2,3;MQ=60;FQ=93.9081;PV4=0.545455,1,1,1;ANN=G|intron_variant|MODIFIER|V2_17g002890.1|V2_17g002890.1|transcript|V2_17g002890.1.01|protein_coding|1/1|c.1813-3663A>G||||||	GT:PL:DP:AD:GQ	0/1:137,0,121:11:6,5:99
				3202170	C	G,T	990078	.	DP=11;VDB=0.561811;SGB=-0.590765;RPB=0.891517;MQB=0.950952;MQSB=1;BQB=0.475476;MQ0F=0;AF1=0.5;AC1=1;DP4=1,5,2,3;MQ=60;FQ=100.823;PV4=0.545455,1,1,1;ANN=C|intron_variant|MODIFIER|V2_17g002890.1|V2_17g002890.1|transcript|V2_17g002890.1.01|protein_coding|1/1|c.1813-3659T>C||||||	GT:PL:DP:AD:GQ	0/1:129,0,134:11:6,5:99
				3202178	A	T	730074	.	DP=10;VDB=0.548121;SGB=-0.556411;RPB=0.727822;MQB=1.00775;MQSB=0.916482;BQB=0.895781;MQ0F=0;AF1=0.5;AC1=1;DP4=2,4,1,3;MQ=60;FQ=76.0156;PV4=1,0.406044,1,0.265645;ANN=T|intron_variant|MODIFIER|V2_17g002890.1|V2_17g002890.1|transcript|V2_17g002890.1.01|protein_coding|1/1|c.1813-3644C>T||||||	GT:PL:DP:AD:GQ	0/1:103,0,159:10:6,4:99
				3202191	T	C	640073	.	DP=10;VDB=0.230191;SGB=-0.556411;RPB=0.783809;MQB=0.503877;MQSB=0.75;BQB=0.727822;MQ0F=0;AF1=0.5;AC1=1;DP4=1,5,1,3;MQ=56;FQ=67.0155;PV4=1,0.170259,0.0330254,1;ANN=T|intron_variant|MODIFIER|V2_17g002890.1|V2_17g002890.1|transcript|V2_17g002890.1.01|protein_coding|1/1|c.1813-3530C>T||||||	GT:PL:DP:AD:GQ	0/1:94,0,148:10:6,4:97
				3202216	T	G	730074	.	DP=9;VDB=0.0149992;SGB=-0.556411;RPB=0.0812164;MQB=0.487298;MQSB=1;BQB=0.89338;MQ0F=0;AF1=0.5;AC1=1;DP4=0,5,1,3;MQ=56;FQ=75.8804;PV4=0.444444,0.345314,0.0485236,0.3006;ANN=T|intron_variant|MODIFIER|V2_17g002890.1|V2_17g002890.1|transcript|V2_17g002890.1.01|protein_coding|1/1|c.1813-3500C>T||||||	GT:PL:DP:AD:GQ	0/1:103,0,118:9:5,4:99
				3202252	G	A	354557	.	DP=2;VDB=0.06;SGB=-0.453602;MQSB=1;MQ0F=0.5;AF1=1;AC1=2;DP4=0,0,1,1;MQ=24;FQ=-29.9935;ANN=A|intron_variant|MODIFIER|V2_17g002890.1|V2_17g002890.1|transcript|V2_17g002890.1.01|protein_coding|1/1|c.1813-872G>A||||||,T|intron_variant|MODIFIER|V2_17g002890.1|V2_17g002890.1|transcript|V2_17g002890.1.01|protein_coding|1/1|c.1813-872G>T||||||	GT:PL:DP:AD:GQ	0/1:31,3,0,32,1,29:2:0,1,1:4
				3202277	T	TCA	678574	.	DP=2;VDB=0.06;SGB=-0.453602;MQSB=1;MQ0F=0.5;AF1=1;AC1=2;DP4=0,0,1,1;MQ=24;FQ=-32.9888;ANN=G|intron_variant|MODIFIER|V2_17g002890.1|V2_17g002890.1|transcript|V2_17g002890.1.01|protein_coding|1/1|c.1813-848C>G||||||	GT:PL:DP:AD:GQ	1/1:37,6,0:2:0,2:7
				3202281	C	A	389726	.	DP=5;VDB=0.485334;SGB=-0.590765;MQSB=1;MQ0F=0.2;AF1=1;AC1=2;DP4=0,0,4,1;MQ=31;FQ=-35.9869;ANN=C|intron_variant|MODIFIER|V2_17g002890.1|V2_17g002890.1|transcript|V2_17g002890.1.01|protein_coding|1/1|c.1813-831G>C||||||,T|intron_variant|MODIFIER|V2_17g002890.1|V2_17g002890.1|transcript|V2_17g002890.1.01|protein_coding|1/1|c.1813-831G>T||||||	GT:PL:DP:AD:GQ	1/1:98,36,27,68,0,65:5:0,3,1:16
				3202301	A	G	340195	.	DP=5;VDB=0.0532881;SGB=-0.511536;RPB=0;MQB=0.333333;MQSB=1;BQB=0.333333;MQ0F=0.2;AF1=0.501256;AC1=1;DP4=1,1,3,0;MQ=31;FQ=-5.44525;PV4=0.4,0.117532,1,1;ANN=C|intron_variant|MODIFIER|V2_17g002890.1|V2_17g002890.1|transcript|V2_17g002890.1.01|protein_coding|1/1|c.1813-830G>C||||||	GT:PL:DP:AD:GQ	0/1:64,0,23:5:2,3:26
				3202341	A	G	113381	.	DP=5;VDB=0.84;SGB=-0.453602;RPB=0.5;MQB=0;BQB=0;MQ0F=0;AF1=0.49998;AC1=1;DP4=2,0,2,0;MQ=43;FQ=14.1508;PV4=1,0.17031,0.0994259,0.48286;ANN=T|intron_variant|MODIFIER|V2_17g002890.1|V2_17g002890.1|transcript|V2_17g002890.1.01|protein_coding|1/1|c.1813-786G>T||||||	GT:PL:DP:AD:GQ	0/1:41,0,62:4:2,2:43
				3202345	T	C	972638	.	DP=5;VDB=0.570714;SGB=-0.590765;MQ0F=0;AF1=1;AC1=2;DP4=0,0,5,0;MQ=42;FQ=-41.9862;ANN=G|intron_variant|MODIFIER|V2_17g002890.1|V2_17g002890.1|transcript|V2_17g002890.1.01|protein_coding|1/1|c.1813-778A>G||||||	GT:PL:DP:AD:GQ	1/1:130,15,0:5:0,5:27
				3202360	C	T	134252	.	DP=22;VDB=0.536793;SGB=-0.636426;RPB=0.772568;MQB=1;MQSB=1;BQB=1;MQ0F=0;AF1=0.5;AC1=1;DP4=4,8,3,4;MQ=60;FQ=148.017;PV4=1,1,1,1;ANN=G|intron_variant|MODIFIER|V2_17g002890.1|V2_17g002890.1|transcript|V2_17g002890.1.01|protein_coding|1/1|c.1813-3953A>G||||||	GT:PL:DP:AD:GQ	0/1:175,0,255:19:12,7:99
				3202418	C	T	765133	.	DP=4;VDB=0.0949329;SGB=-0.556411;MQ0F=0;AF1=1;AC1=2;DP4=0,0,4,0;MQ=46;FQ=-38.9864;ANN=T|intron_variant|MODIFIER|V2_17g002890.1|V2_17g002890.1|transcript|V2_17g002890.1.01|protein_coding|1/1|c.1813-728A>T||||||	GT:PL:DP:AD:GQ	1/1:109,12,0:4:0,4:21
				3202420	C	A	785133	.	DP=4;VDB=0.714437;SGB=-0.556411;MQ0F=0;AF1=1;AC1=2;DP4=0,0,4,0;MQ=45;FQ=-38.9864;ANN=A|intron_variant|MODIFIER|V2_17g002890.1|V2_17g002890.1|transcript|V2_17g002890.1.01|protein_coding|1/1|c.1813-710G>A||||||	GT:PL:DP:AD:GQ	1/1:111,12,0:4:0,4:21
				3202474	C	T	810618	.	DP=7;VDB=0.986215;SGB=-0.590765;RPB=1;MQB=1;MQSB=1;BQB=1;MQ0F=0;AF1=0.50636;AC1=1;DP4=0,1,5,0;MQ=46;FQ=-11.3185;PV4=0.166667,1,1,0.293724;ANN=A|intron_variant|MODIFIER|V2_17g002890.1|V2_17g002890.1|transcript|V2_17g002890.1.01|protein_coding|1/1|c.1813-695G>A||||||	GT:PL:DP:AD:GQ	0/1:111,0,16:6:1,5:19
				3202504	C	T	560209	.	DP=5;VDB=0.345596;SGB=-0.511536;RPB=1;MQB=1;MQSB=1;BQB=1;MQ0F=0;AF1=0.501582;AC1=1;DP4=0,1,3,0;MQ=47;FQ=-6.18227;PV4=0.25,1,1,0.253129;ANN=A|intron_variant|MODIFIER|V2_17g002890.1|V2_17g002890.1|transcript|V2_17g002890.1.01|protein_coding|1/1|c.1813-646G>A||||||	GT:PL:DP:AD:GQ	0/1:86,0,22:4:1,3:25
				3202510	A	T	439722	.	DP=4;VDB=0.251321;SGB=-0.511536;MQ0F=0;AF1=1;AC1=2;DP4=0,0,3,0;MQ=50;FQ=-35.9869;ANN=A|intron_variant|MODIFIER|V2_17g002890.1|V2_17g002890.1|transcript|V2_17g002890.1.01|protein_coding|1/1|c.1813-629C>A||||||	GT:PL:DP:AD:GQ	1/1:76,9,0:3:0,3:16
				3202568	A	G	35022	.	DP=4;VDB=0.235765;SGB=-0.511536;RPB=1;MQB=1;MQSB=1;BQB=1;MQ0F=0;AF1=0.501582;AC1=1;DP4=0,1,3,0;MQ=47;FQ=-6.18243;PV4=0.25,0.303713,1,1;ANN=A|intron_variant|MODIFIER|V2_17g002890.1|V2_17g002890.1|transcript|V2_17g002890.1.01|protein_coding|1/1|c.1813-626C>A||||||	GT:PL:DP:AD:GQ	0/1:65,0,22:4:1,3:25
				3202601	C	T	209999	.	DP=20;VDB=0.00155977;SGB=-0.692067;MQSB=1;MQ0F=0;AF1=1;AC1=2;DP4=0,0,14,6;MQ=60;FQ=-80.9864;ANN=T|intron_variant|MODIFIER|V2_17g002890.1|V2_17g002890.1|transcript|V2_17g002890.1.01|protein_coding|1/1|c.1813-448C>T||||||	GT:PL:DP:AD:GQ	1/1:255,66,12:20:0,18:99
				3202613	A	G	226.2	.	DP=21;VDB=0.00531528;SGB=-0.69168;RPB=0.421053;MQB=1;MQSB=1;BQB=0.236842;MQ0F=0;AF1=0.730437;AC1=1;DP4=2,0,13,6;MQ=60;FQ=-24.9994;PV4=1,1,1,0.250695;ANN=A|intron_variant|MODIFIER|V2_17g002890.1|V2_17g002890.1|transcript|V2_17g002890.1.01|protein_coding|1/1|c.1813-441T>A||||||	GT:PL:DP:AD:GQ	0/1:255,0,2:21:2,19:5
				3202681	CTAT	CT	221999	.	INDEL;IDV=4;IMF=0.111111;DP=36;VDB=0.302126;SGB=-0.556411;MQSB=1;MQ0F=0;AF1=0.5;AC1=1;DP4=16,8,4,0;MQ=60;FQ=65.4763;PV4=0.29475,0.257871,1,1;ANN=T|intron_variant|MODIFIER|V2_17g002890.1|V2_17g002890.1|transcript|V2_17g002890.1.01|protein_coding|1/1|c.1813-235_1813-218delTTCTACAAGTAGAAAGTC||||||	GT:PL:DP:AD:GQ	0/1:100,0,255:28:24,4:99
				3202796	G	C	222005	.	DP=23;VDB=0.887041;SGB=-0.692562;RPB=1;MQB=1;MQSB=1;BQB=1;MQ0F=0;AF1=1;AC1=2;DP4=1,0,16,6;MQ=60;FQ=-58.9861;PV4=1,0.411773,1,1;ANN=A|intron_variant|MODIFIER|V2_17g002890.1|V2_17g002890.1|transcript|V2_17g002890.1.01|protein_coding|1/1|c.1813-407G>A||||||	GT:PL:DP:AD:GQ	1/1:255,32,0:23:1,22:61
				3202833	T	C	714906	.	DP=22;VDB=0.536793;SGB=-0.636426;RPB=0.772568;MQB=1;MQSB=1;BQB=1;MQ0F=0;AF1=0.5;AC1=1;DP4=4,8,3,4;MQ=60;FQ=148.017;PV4=1,1,1,1;ANN=G|intron_variant|MODIFIER|V2_17g002890.1|V2_17g002890.1|transcript|V2_17g002890.1.01|protein_coding|1/1|c.1813-3953A>G||||||	GT:PL:DP:AD:GQ	0/1:175,0,255:19:12,7:99
				3202894	A	C	30136	.	DP=22;VDB=0.142856;SGB=-0.511536;RPB=0.77303;MQB=0.661633;MQSB=0.84037;BQB=0.690244;MQ0F=0;AF1=0.49975;AC1=1;DP4=14,5,2,1;MQ=59;FQ=4.77417;PV4=1,1,0.0040594,1;ANN=C|intron_variant|MODIFIER|V2_17g002890.1|V2_17g002890.1|transcript|V2_17g002890.1.01|protein_coding|1/1|c.1813-351T>C||||||	GT:PL:DP:AD:GQ	0/1:30,0,254:22:19,3:28
				3202898	C	T	904651	.	DP=22;VDB=0.536793;SGB=-0.636426;RPB=0.772568;MQB=1;MQSB=1;BQB=1;MQ0F=0;AF1=0.5;AC1=1;DP4=4,8,3,4;MQ=60;FQ=148.017;PV4=1,1,1,1;ANN=G|intron_variant|MODIFIER|V2_17g002890.1|V2_17g002890.1|transcript|V2_17g002890.1.01|protein_coding|1/1|c.1813-3953A>G||||||	GT:PL:DP:AD:GQ	0/1:175,0,255:19:12,7:99
				3205127	G	T	161143	.	DP=27;VDB=0.230191;SGB=-0.556411;RPB=0.490017;MQB=0.990726;MQSB=0.829029;BQB=0.877203;MQ0F=0;AF1=0.499994;AC1=1;DP4=17,6,4,0;MQ=59;FQ=19.069;PV4=0.545299,1,1,1;ANN=A|intron_variant|MODIFIER|V2_17g002890.1|V2_17g002890.1|transcript|V2_17g002890.1.01|protein_coding|1/1|c.1813-330T>A||||||	GT:PL:DP:AD:GQ	0/1:46,0,255:27:23,4:49
				3205132	G	T	860076	.	DP=27;VDB=0.508059;SGB=-0.636426;RPB=0.208598;MQB=0.858077;MQSB=0.829029;BQB=0.78729;MQ0F=0;AF1=0.5;AC1=1;DP4=15,5,6,1;MQ=59;FQ=89.0158;PV4=1,0.298503,0.0455958,0.377823;ANN=T|intron_variant|MODIFIER|V2_17g002890.1|V2_17g002890.1|transcript|V2_17g002890.1.01|protein_coding|1/1|c.1813-329C>T||||||	GT:PL:DP:AD:GQ	0/1:116,0,255:27:20,7:99
				3205141	A	C	974738	.	DP=22;VDB=0.536793;SGB=-0.636426;RPB=0.772568;MQB=1;MQSB=1;BQB=1;MQ0F=0;AF1=0.5;AC1=1;DP4=4,8,3,4;MQ=60;FQ=148.017;PV4=1,1,1,1;ANN=G|intron_variant|MODIFIER|V2_17g002890.1|V2_17g002890.1|transcript|V2_17g002890.1.01|protein_coding|1/1|c.1813-3953A>G||||||	GT:PL:DP:AD:GQ	0/1:175,0,255:19:12,7:99
				3205156	C	G	530072	.	DP=28;VDB=0.22253;SGB=-0.651104;RPB=0.987392;MQB=1;MQSB=1;BQB=0.0205336;MQ0F=0;AF1=0.5;AC1=1;DP4=13,6,8,0;MQ=60;FQ=56.0154;PV4=0.135786,0.00317011,1,1;ANN=G|intron_variant|MODIFIER|V2_17g002890.1|V2_17g002890.1|transcript|V2_17g002890.1.01|protein_coding|1/1|c.1813-280A>G||||||	GT:PL:DP:AD:GQ	0/1:83,0,255:27:19,8:86
				3205159	A	G	221999	.	DP=27;VDB=0.375729;SGB=-0.692976;MQSB=1;MQ0F=0;AF1=1;AC1=2;DP4=0,0,20,6;MQ=60;FQ=-104.987;ANN=G|intron_variant|MODIFIER|V2_17g002890.1|V2_17g002890.1|transcript|V2_17g002890.1.01|protein_coding|1/1|c.1813-278A>G||||||	GT:PL:DP:AD:GQ	1/1:255,78,0:26:0,26:99
				3205168	A	G	500072	.	DP=27;VDB=0.22253;SGB=-0.651104;RPB=0.999614;MQB=1;MQSB=1;BQB=0.000796087;MQ0F=0;AF1=0.5;AC1=1;DP4=12,6,8,0;MQ=60;FQ=53.0153;PV4=0.131651,3.50446e-05,1,1;ANN=C|intron_variant|MODIFIER|V2_17g002890.1|V2_17g002890.1|transcript|V2_17g002890.1.01|protein_coding|1/1|c.1813-275A>C||||||	GT:PL:DP:AD:GQ	0/1:80,0,255:26:18,8:83
				3205173	G	T	225009	.	DP=31;VDB=0.411493;SGB=-0.690438;RPB=0.515434;MQB=1;MQSB=1;BQB=0.975788;MQ0F=0;AF1=0.5;AC1=1;DP4=11,1,12,5;MQ=60;FQ=142.016;PV4=0.354385,1,1,1;ANN=G|intron_variant|MODIFIER|V2_17g002890.1|V2_17g002890.1|transcript|V2_17g002890.1.01|protein_coding|1/1|c.1813-270A>G||||||	GT:PL:DP:AD:GQ	0/1:255,0,169:29:12,17:99
				3205218	G	T	624664	.	DP=27;VDB=0.22253;SGB=-0.651104;RPB=0.999614;MQB=1;MQSB=1;BQB=0.000796087;MQ0F=0;AF1=0.5;AC1=1;DP4=12,6,8,0;MQ=60;FQ=53.0153;PV4=0.131651,3.50446e-05,1,1;ANN=C|intron_variant|MODIFIER|V2_17g002890.1|V2_17g002890.1|transcript|V2_17g002890.1.01|protein_coding|1/1|c.1813-275A>C||||||	GT:PL:DP:AD:GQ	0/1:80,0,255:26:18,8:83
				3205226	A	G	225009	.	DP=38;VDB=0.223668;SGB=-0.692352;RPB=0.855927;MQB=1;MQSB=1;BQB=0.79615;MQ0F=0;AF1=0.5;AC1=1;DP4=15,2,11,10;MQ=60;FQ=183.017;PV4=0.0335892,1,1,1;ANN=C|intron_variant|MODIFIER|V2_17g002890.1|V2_17g002890.1|transcript|V2_17g002890.1.01|protein_coding|1/1|c.1813-195T>C||||||	GT:PL:DP:AD:GQ	0/1:255,0,210:38:17,21:99
				3205276	A	T	192009	.	DP=40;VDB=0.328744;SGB=-0.683931;RPB=0.953766;MQB=1;MQSB=1;BQB=0.559965;MQ0F=0;AF1=0.5;AC1=1;DP4=19,6,7,6;MQ=60;FQ=195.015;PV4=0.270066,0.246923,1,1;ANN=T|intron_variant|MODIFIER|V2_17g002890.1|V2_17g002890.1|transcript|V2_17g002890.1.01|protein_coding|1/1|c.1813-193A>T||||||	GT:PL:DP:AD:GQ	0/1:222,0,255:38:25,13:99
				3205294	G	A	225009	.	DP=42;VDB=0.168147;SGB=-0.692352;RPB=0.922194;MQB=1;MQSB=1;BQB=0.482392;MQ0F=0;AF1=0.5;AC1=1;DP4=15,6,6,15;MQ=60;FQ=225.007;PV4=0.0126196,1,1,1;ANN=T|intron_variant|MODIFIER|V2_17g002890.1|V2_17g002890.1|transcript|V2_17g002890.1.01|protein_coding|1/1|c.1813-122C>T||||||	GT:PL:DP:AD:GQ	0/1:255,0,255:42:21,21:99
				3205309	G	A	412848	.	DP=38;VDB=0.106137;SGB=-0.556411;RPB=0.999717;MQB=1;MQSB=1;BQB=0.212536;MQ0F=0;AF1=0.499842;AC1=1;DP4=14,20,3,1;MQ=60;FQ=6.20452;PV4=0.30678,1,1,1;ANN=T|intron_variant|MODIFIER|V2_17g002890.1|V2_17g002890.1|transcript|V2_17g002890.1.01|protein_coding|1/1|c.1813-113C>T||||||	GT:PL:DP:AD:GQ	0/1:32,0,255:38:34,4:31
				3205335	T	C	189009	.	DP=33;VDB=0.532754;SGB=-0.680642;RPB=0.373526;MQB=0.975105;MQSB=0.934379;BQB=0.600193;MQ0F=0;AF1=0.5;AC1=1;DP4=7,14,6,6;MQ=60;FQ=192.016;PV4=0.464973,0.164917,1,1;ANN=C|intron_variant|MODIFIER|V2_17g002890.1|V2_17g002890.1|transcript|V2_17g002890.1.01|protein_coding|1/1|c.1813-72A>C||||||	GT:PL:DP:AD:GQ	0/1:219,0,255:33:21,12:99
				3205375	C	A	221999	.	DP=31;VDB=0.984403;SGB=-0.693079;MQSB=0.931617;MQ0F=0;AF1=1;AC1=2;DP4=0,0,12,17;MQ=60;FQ=-113.987;ANN=C|intron_variant|MODIFIER|V2_17g002890.1|V2_17g002890.1|transcript|V2_17g002890.1.01|protein_coding|1/1|c.1813-64T>C||||||	GT:PL:DP:AD:GQ	1/1:255,87,0:29:0,29:99
				3205378	C	A	221999	.	DP=29;VDB=0.984902;SGB=-0.693079;MQSB=0.931617;MQ0F=0;AF1=1;AC1=2;DP4=0,0,12,17;MQ=60;FQ=-113.987;ANN=A|intron_variant|MODIFIER|V2_17g002890.1|V2_17g002890.1|transcript|V2_17g002890.1.01|protein_coding|1/1|c.1813-62C>A||||||	GT:PL:DP:AD:GQ	1/1:255,87,0:29:0,29:99
				3205534	T	G	930077	.	DP=30;VDB=0.385886;SGB=-0.636426;RPB=0.338935;MQB=0.985381;MQSB=0.929991;BQB=0.763008;MQ0F=0;AF1=0.5;AC1=1;DP4=9,14,3,4;MQ=60;FQ=96.0159;PV4=1,0.480361,1,1;ANN=C|intron_variant|MODIFIER|V2_17g002890.1|V2_17g002890.1|transcript|V2_17g002890.1.01|protein_coding|1/1|c.1813-59T>C||||||	GT:PL:DP:AD:GQ	0/1:123,0,255:30:23,7:99
				3205556	C	T,G	546014	.	DP=31;VDB=0.118267;SGB=-0.556411;RPB=0.0713167;MQB=0.99308;MQSB=0.957006;BQB=0.694185;MQ0F=0;AF1=0.4999;AC1=1;DP4=13,14,3,1;MQ=60;FQ=7.80241;PV4=0.599555,0.140527,1,0.227336;ANN=G|intron_variant|MODIFIER|V2_17g002890.1|V2_17g002890.1|transcript|V2_17g002890.1.01|protein_coding|1/1|c.1813-49T>G||||||	GT:PL:DP:AD:GQ	0/1:34,0,255:31:27,4:34
				3205563	T	A	225009	.	DP=32;VDB=0.0376319;SGB=-0.691153;RPB=0.962849;MQB=0.968257;MQSB=0.968257;BQB=0.897248;MQ0F=0;AF1=0.5;AC1=1;DP4=6,6,12,6;MQ=60;FQ=182.017;PV4=0.458168,1,0.211911,1;ANN=G|intron_variant|MODIFIER|V2_17g002890.1|V2_17g002890.1|transcript|V2_17g002890.1.01|protein_coding|1/1|c.1813-36A>G||||||	GT:PL:DP:AD:GQ	0/1:255,0,209:30:12,18:99
				3205590	C	T	158009	.	DP=23;VDB=0.607679;SGB=-0.662043;RPB=1;MQB=1;MQSB=1;BQB=0.625762;MQ0F=0;AF1=0.5;AC1=1;DP4=6,7,6,3;MQ=60;FQ=161.017;PV4=0.414861,1,1,0.232027;ANN=C|intron_variant|MODIFIER|V2_17g002890.1|V2_17g002890.1|transcript|V2_17g002890.1.01|protein_coding|1/1|c.1813-26A>C||||||	GT:PL:DP:AD:GQ	0/1:188,0,243:22:13,9:99
				3205597	G	A	180009	.	DP=33;VDB=0.256065;SGB=-0.680642;RPB=0.382163;MQB=1;MQSB=1;BQB=0.288205;MQ0F=0;AF1=0.5;AC1=1;DP4=6,7,9,3;MQ=60;FQ=181.253;PV4=0.226195,1,1,0.213782;ANN=G|intron_variant|MODIFIER|V2_17g002890.1|V2_17g002890.1|transcript|V2_17g002890.1.01|protein_coding|1/1|c.1813-9A>G||||||	GT:PL:DP:AD:GQ	0/1:210,0,213:25:13,12:99
				3205603	A	G	222009	.	DP=36;VDB=0.601779;SGB=-0.688148;RPB=0.128207;MQB=1;MQSB=1;BQB=0.917648;MQ0F=0;AF1=0.5;AC1=1;DP4=6,7,11,4;MQ=60;FQ=214.603;PV4=0.24581,0.443508,1,0.106085;ANN=C|splice_region_variant&intron_variant|LOW|V2_17g002890.1|V2_17g002890.1|transcript|V2_17g002890.1.01|protein_coding|1/1|c.1813-4G>C||||||	GT:PL:DP:AD:GQ	0/1:252,0,242:28:13,15:99
				3205622	G	GA	225009	.	DP=43;VDB=0.864724;SGB=-0.69311;RPB=0.174999;MQB=0.988545;MQSB=0.963194;BQB=0.687765;MQ0F=0;AF1=0.5;AC1=1;DP4=2,8,18,13;MQ=60;FQ=108.016;PV4=0.0669522,1,0.288298,1;ANN=A|missense_variant|MODERATE|V2_17g002890.1|V2_17g002890.1|transcript|V2_17g002890.1.01|protein_coding|2/2|c.1831C>A|p.His611Asn|1831/2592|1831/2592|611/863||	GT:PL:DP:AD:GQ	0/1:255,0,135:41:10,31:99
				3205648	A	G	225009	.	DP=41;VDB=0.947913;SGB=-0.691153;RPB=0.998621;MQB=0.955391;MQSB=0.963194;BQB=0.985527;MQ0F=0;AF1=0.5;AC1=1;DP4=10,13,10,8;MQ=60;FQ=225.007;PV4=0.535902,1,0.131768,0.131198;ANN=C|synonymous_variant|LOW|V2_17g002890.1|V2_17g002890.1|transcript|V2_17g002890.1.01|protein_coding|2/2|c.1839T>C|p.His613His|1839/2592|1839/2592|613/863||	GT:PL:DP:AD:GQ	0/1:255,0,255:41:23,18:99
				3205653	T	C	189009	.	DP=37;VDB=0.0742138;SGB=-0.683931;RPB=0.731694;MQB=1;MQSB=1;BQB=0.936483;MQ0F=0;AF1=0.5;AC1=1;DP4=9,14,6,7;MQ=60;FQ=192.016;PV4=0.735553,1,1,1;ANN=A|missense_variant|MODERATE|V2_17g002890.1|V2_17g002890.1|transcript|V2_17g002890.1.01|protein_coding|2/2|c.1859G>A|p.Arg620His|1859/2592|1859/2592|620/863||	GT:PL:DP:AD:GQ	0/1:219,0,255:36:23,13:99
				3205665	G	A	212009	.	DP=36;VDB=0.84325;SGB=-0.689466;RPB=0.170673;MQB=1;MQSB=1;BQB=0.239508;MQ0F=0;AF1=0.5;AC1=1;DP4=6,12,7,9;MQ=60;FQ=214.805;PV4=0.725376,0.0191629,1,0.207334;ANN=T|synonymous_variant|LOW|V2_17g002890.1|V2_17g002890.1|transcript|V2_17g002890.1.01|protein_coding|2/2|c.1869C>T|p.Val623Val|1869/2592|1869/2592|623/863||	GT:PL:DP:AD:GQ	0/1:242,0,255:34:18,16:99
				3205674	T	A	225009	.	DP=47;VDB=0.841092;SGB=-0.692914;RPB=0.900912;MQB=1;MQSB=1;BQB=0.910124;MQ0F=0;AF1=0.5;AC1=1;DP4=9,11,10,15;MQ=60;FQ=225.007;PV4=0.769723,1,1,1;ANN=C|synonymous_variant|LOW|V2_17g002890.1|V2_17g002890.1|transcript|V2_17g002890.1.01|protein_coding|2/2|c.1899T>C|p.Asp633Asp|1899/2592|1899/2592|633/863||	GT:PL:DP:AD:GQ	0/1:255,0,255:45:20,25:99
				3205675	C	T	221999	.	DP=47;VDB=0.694107;SGB=-0.693145;MQSB=1;MQ0F=0;AF1=1;AC1=2;DP4=0,0,18,22;MQ=60;FQ=-146.987;ANN=A|synonymous_variant|LOW|V2_17g002890.1|V2_17g002890.1|transcript|V2_17g002890.1.01|protein_coding|2/2|c.1905C>A|p.Thr635Thr|1905/2592|1905/2592|635/863||	GT:PL:DP:AD:GQ	1/1:255,120,0:40:0,40:99
				3205724	A	G	225009	.	DP=45;VDB=0.0641074;SGB=-0.692562;RPB=0.786834;MQB=1;MQSB=1;BQB=0.947437;MQ0F=0;AF1=0.5;AC1=1;DP4=11,11,9,13;MQ=60;FQ=225.007;PV4=0.762554,0.206813,1,1;ANN=G|missense_variant|MODERATE|V2_17g002890.1|V2_17g002890.1|transcript|V2_17g002890.1.01|protein_coding|2/2|c.1910A>G|p.Glu637Gly|1910/2592|1910/2592|637/863||	GT:PL:DP:AD:GQ	0/1:255,0,255:44:22,22:99
				3205726	A	G,T	143008	.	DP=48;VDB=0.0669708;SGB=-0.692562;RPB=0.155452;MQB=1;MQSB=1;BQB=0.852483;MQ0F=0;AF1=0.5;AC1=1;DP4=16,9,9,13;MQ=60;FQ=146.016;PV4=0.148373,0.313788,1,1;ANN=C|missense_variant|MODERATE|V2_17g002890.1|V2_17g002890.1|transcript|V2_17g002890.1.01|protein_coding|2/2|c.1922A>C|p.Lys641Thr|1922/2592|1922/2592|641/863||	GT:PL:DP:AD:GQ	0/1:173,0,255:47:25,12:99
				3205729	A	C	225009	.	DP=48;VDB=0.0430691;SGB=-0.692562;RPB=0.377171;MQB=1;MQSB=1;BQB=0.656897;MQ0F=0;AF1=0.5;AC1=1;DP4=16,9,9,13;MQ=60;FQ=225.007;PV4=0.148373,1,1,1;ANN=A|synonymous_variant|LOW|V2_17g002890.1|V2_17g002890.1|transcript|V2_17g002890.1.01|protein_coding|2/2|c.1926T>A|p.Pro642Pro|1926/2592|1926/2592|642/863||	GT:PL:DP:AD:GQ	0/1:255,0,255:47:25,22:99
				3205734	A	G	221999	.	DP=46;VDB=0.0320405;SGB=-0.693146;MQSB=1;MQ0F=0;AF1=1;AC1=2;DP4=0,0,25,19;MQ=60;FQ=-158.987;ANN=C|missense_variant|MODERATE|V2_17g002890.1|V2_17g002890.1|transcript|V2_17g002890.1.01|protein_coding|2/2|c.1936A>C|p.Lys646Gln|1936/2592|1936/2592|646/863||	GT:PL:DP:AD:GQ	1/1:255,132,0:44:0,44:99
				3205768	TTTCTACAAGTAGAAAGTC	T	225009	.	INDEL;IDV=9;IMF=0.236842;DP=38;VDB=0.0513891;SGB=-0.556411;MQSB=1;MQ0F=0;AF1=0.5;AC1=1;DP4=12,8,3,1;MQ=60;FQ=108.477;PV4=1,1,1,1;ANN=CCCGGTGCTGCTCTGTCC|conservative_inframe_insertion|MODERATE|V2_17g002890.1|V2_17g002890.1|transcript|V2_17g002890.1.01|protein_coding|2/2|c.2031_2032insGGTGCTGCTCTGTCC|p.Pro677_Asn678insGlyAlaAlaLeuSer|2032/2592|2032/2592|678/863||	GT:PL:DP:AD:GQ	0/1:143,0,255:24:20,4:99
				3205800	A	C	890077	.	DP=52;VDB=0.448352;SGB=-0.670168;RPB=0.451448;MQB=0.992674;MQSB=0.953146;BQB=0.697471;MQ0F=0;AF1=0.5;AC1=1;DP4=24,16,7,3;MQ=60;FQ=92.0158;PV4=0.722182,0.0424331,1,0.460344;ANN=A|synonymous_variant|LOW|V2_17g002890.1|V2_17g002890.1|transcript|V2_17g002890.1.01|protein_coding|2/2|c.1974G>A|p.Arg658Arg|1974/2592|1974/2592|658/863||	GT:PL:DP:AD:GQ	0/1:119,0,255:50:40,10:99
				3205809	T	C	225009	.	DP=55;VDB=0.623515;SGB=-0.692562;RPB=0.431503;MQB=0.856952;MQSB=0.995662;BQB=0.118545;MQ0F=0;AF1=0.5;AC1=1;DP4=21,9,10,12;MQ=60;FQ=225.007;PV4=0.0926016,0.0511143,0.0279609,1;ANN=T|synonymous_variant|LOW|V2_17g002890.1|V2_17g002890.1|transcript|V2_17g002890.1.01|protein_coding|2/2|c.1984C>T|p.Leu662Leu|1984/2592|1984/2592|662/863||	GT:PL:DP:AD:GQ	0/1:255,0,255:52:30,22:99
				3205810	A	T	225009	.	DP=54;VDB=0.5939;SGB=-0.692562;RPB=0.549939;MQB=0.858904;MQSB=0.996298;BQB=0.391588;MQ0F=0;AF1=0.5;AC1=1;DP4=20,9,10,12;MQ=60;FQ=225.007;PV4=0.150385,0.196589,0.0301174,1;ANN=C|synonymous_variant|LOW|V2_17g002890.1|V2_17g002890.1|transcript|V2_17g002890.1.01|protein_coding|2/2|c.1986G>C|p.Leu662Leu|1986/2592|1986/2592|662/863||	GT:PL:DP:AD:GQ	0/1:255,0,255:51:29,22:99
				3205811	A	T	225009	.	DP=53;VDB=0.760385;SGB=-0.692976;RPB=0.435025;MQB=0.892965;MQSB=0.995662;BQB=0.476837;MQ0F=0;AF1=0.5;AC1=1;DP4=18,8,13,13;MQ=60;FQ=225.007;PV4=0.258143,0.0845866,0.0516722,0.328048;ANN=C|missense_variant|MODERATE|V2_17g002890.1|V2_17g002890.1|transcript|V2_17g002890.1.01|protein_coding|2/2|c.1993A>C|p.Ile665Leu|1993/2592|1993/2592|665/863||	GT:PL:DP:AD:GQ	0/1:255,0,255:52:26,26:99
				3205819	G	A	161009	.	DP=48;VDB=0.292292;SGB=-0.686358;RPB=0.6416;MQB=0.744798;MQSB=0.992782;BQB=0.201057;MQ0F=0;AF1=0.5;AC1=1;DP4=22,11,7,7;MQ=60;FQ=164.017;PV4=0.33621,0.0740258,0.00524376,1;ANN=T|synonymous_variant|LOW|V2_17g002890.1|V2_17g002890.1|transcript|V2_17g002890.1.01|protein_coding|2/2|c.2010C>T|p.Leu670Leu|2010/2592|2010/2592|670/863||	GT:PL:DP:AD:GQ	0/1:191,0,255:47:33,14:99
				3205852	TGTATGTTTACTGTCACACGTA	TGTA	630073	.	INDEL;IDV=9;IMF=0.236842;DP=38;VDB=0.0513891;SGB=-0.556411;MQSB=1;MQ0F=0;AF1=0.5;AC1=1;DP4=12,8,3,1;MQ=60;FQ=108.477;PV4=1,1,1,1;ANN=CCCGGTGCTGCTCTGTCC|conservative_inframe_insertion|MODERATE|V2_17g002890.1|V2_17g002890.1|transcript|V2_17g002890.1.01|protein_coding|2/2|c.2031_2032insGGTGCTGCTCTGTCC|p.Pro677_Asn678insGlyAlaAlaLeuSer|2032/2592|2032/2592|678/863||	GT:PL:DP:AD:GQ	0/1:143,0,255:24:20,4:99
				3205882	C	T	225009	.	DP=41;VDB=0.183541;SGB=-0.691153;RPB=0.558873;MQB=0.959189;MQSB=0.959189;BQB=0.714219;MQ0F=0;AF1=0.5;AC1=1;DP4=12,7,7,11;MQ=60;FQ=225.007;PV4=0.193876,1,0.0970126,1;ANN=T|missense_variant|MODERATE|V2_17g002890.1|V2_17g002890.1|transcript|V2_17g002890.1.01|protein_coding|2/2|c.2018C>T|p.Ala673Val|2018/2592|2018/2592|673/863||	GT:PL:DP:AD:GQ	0/1:255,0,255:37:19,18:99
				3205932	A	C	138008	.	DP=38;VDB=0.543076;SGB=-0.670168;RPB=0.149569;MQB=0.898904;MQSB=0.959189;BQB=0.996352;MQ0F=0;AF1=0.5;AC1=1;DP4=16,11,3,7;MQ=60;FQ=141.016;PV4=0.151026,1,0.0170343,0.34712;ANN=C|synonymous_variant|LOW|V2_17g002890.1|V2_17g002890.1|transcript|V2_17g002890.1.01|protein_coding|2/2|c.2022T>C|p.Phe674Phe|2022/2592|2022/2592|674/863||	GT:PL:DP:AD:GQ	0/1:168,0,255:37:27,10:99
				3205940	T	C	105467	.	DP=54;VDB=0.5939;SGB=-0.692562;RPB=0.549939;MQB=0.858904;MQSB=0.996298;BQB=0.391588;MQ0F=0;AF1=0.5;AC1=1;DP4=20,9,10,12;MQ=60;FQ=225.007;PV4=0.150385,0.196589,0.0301174,1;ANN=C|synonymous_variant|LOW|V2_17g002890.1|V2_17g002890.1|transcript|V2_17g002890.1.01|protein_coding|2/2|c.1986G>C|p.Leu662Leu|1986/2592|1986/2592|662/863||	GT:PL:DP:AD:GQ	0/1:255,0,255:51:29,22:99
				3205942	C	A	225009	.	DP=41;VDB=0.383205;SGB=-0.691153;RPB=0.481042;MQB=0.95627;MQSB=0.96037;BQB=0.496943;MQ0F=0;AF1=0.5;AC1=1;DP4=13,9,8,10;MQ=60;FQ=225.007;PV4=0.525388,0.148099,0.0974118,1;ANN=T|synonymous_variant|LOW|V2_17g002890.1|V2_17g002890.1|transcript|V2_17g002890.1.01|protein_coding|2/2|c.2059C>T|p.Leu687Leu|2059/2592|2059/2592|687/863||	GT:PL:DP:AD:GQ	0/1:255,0,255:40:22,18:99
				3205945	T	C	191009	.	DP=29;VDB=0.512353;SGB=-0.676189;RPB=0.939662;MQB=0.967085;MQSB=0.956162;BQB=0.805047;MQ0F=0;AF1=0.5;AC1=1;DP4=7,10,6,5;MQ=60;FQ=194.015;PV4=0.700038,1,1,0.204477;ANN=T|missense_variant|MODERATE|V2_17g002890.1|V2_17g002890.1|transcript|V2_17g002890.1.01|protein_coding|2/2|c.2074C>T|p.Arg692Cys|2074/2592|2074/2592|692/863||	GT:PL:DP:AD:GQ	0/1:221,0,255:28:17,11:99
				3205968	A	G	211009	.	DP=30;VDB=1.73434e-05;SGB=-0.683931;RPB=0.352607;MQB=0.938685;MQSB=0.958545;BQB=0.799155;MQ0F=0;AF1=0.5;AC1=1;DP4=9,8,5,8;MQ=60;FQ=213.848;PV4=0.483652,1,0.12996,1;ANN=C|missense_variant|MODERATE|V2_17g002890.1|V2_17g002890.1|transcript|V2_17g002890.1.01|protein_coding|2/2|c.2083G>C|p.Val695Leu|2083/2592|2083/2592|695/863||	GT:PL:DP:AD:GQ	0/1:241,0,255:30:17,13:99
				3205978	A	C	208009	.	DP=29;VDB=1.14272e-05;SGB=-0.683931;RPB=0.190899;MQB=0.940317;MQSB=0.954405;BQB=0.850016;MQ0F=0;AF1=0.5;AC1=1;DP4=9,7,5,8;MQ=60;FQ=210.932;PV4=0.462137,1,0.137513,1;ANN=A|synonymous_variant|LOW|V2_17g002890.1|V2_17g002890.1|transcript|V2_17g002890.1.01|protein_coding|2/2|c.2085C>A|p.Val695Val|2085/2592|2085/2592|695/863||	GT:PL:DP:AD:GQ	0/1:238,0,255:29:16,13:99
				3205980	G	A	216009	.	DP=30;VDB=1.33125e-05;SGB=-0.683931;RPB=0.0815357;MQB=0.938685;MQSB=0.952765;BQB=0.945492;MQ0F=0;AF1=0.5;AC1=1;DP4=10,7,5,8;MQ=60;FQ=218.502;PV4=0.462137,1,0.12996,1;ANN=A|missense_variant|MODERATE|V2_17g002890.1|V2_17g002890.1|transcript|V2_17g002890.1.01|protein_coding|2/2|c.2093G>A|p.Ser698Asn|2093/2592|2093/2592|698/863||	GT:PL:DP:AD:GQ	0/1:246,0,255:30:17,13:99
				3205995	A	G,T	221999	.	DP=29;VDB=0.630806;SGB=-0.692976;MQSB=0.937241;MQ0F=0;AF1=1;AC1=2;DP4=0,0,14,12;MQ=60;FQ=-104.987;ANN=C|synonymous_variant|LOW|V2_17g002890.1|V2_17g002890.1|transcript|V2_17g002890.1.01|protein_coding|2/2|c.2100A>C|p.Gly700Gly|2100/2592|2100/2592|700/863||	GT:PL:DP:AD:GQ	1/1:255,78,0:26:0,26:99
				3205997	C	T	180009	.	DP=28;VDB=3.90512e-07;SGB=-0.676189;RPB=0.00368668;MQB=0.927041;MQSB=0.937241;BQB=0.996974;MQ0F=0;AF1=0.5;AC1=1;DP4=10,5,4,7;MQ=60;FQ=183.017;PV4=0.232858,0.196614,0.125428,0.3447;ANN=C|synonymous_variant|LOW|V2_17g002890.1|V2_17g002890.1|transcript|V2_17g002890.1.01|protein_coding|2/2|c.2103G>C|p.Leu701Leu|2103/2592|2103/2592|701/863||	GT:PL:DP:AD:GQ	0/1:210,0,255:26:15,11:99
				3206000	G	C	225009	.	DP=40;VDB=0.512531;SGB=-0.692562;RPB=0.999017;MQB=1;MQSB=1;BQB=0.24171;MQ0F=0;AF1=0.5;AC1=1;DP4=8,8,15,7;MQ=60;FQ=223.253;PV4=0.323517,1,1,0.255083;ANN=C|missense_variant|MODERATE|V2_17g002890.1|V2_17g002890.1|transcript|V2_17g002890.1.01|protein_coding|2/2|c.2135A>C|p.Lys712Thr|2135/2592|2135/2592|712/863||	GT:PL:DP:AD:GQ	0/1:255,0,252:38:16,22:99
				3206022	C	A	225009	.	DP=44;VDB=0.100036;SGB=-0.691153;RPB=0.986137;MQB=1;MQSB=1;BQB=0.197108;MQ0F=0;AF1=0.5;AC1=1;DP4=16,10,11,7;MQ=60;FQ=225.007;PV4=1,0.0381693,1,1;ANN=G|missense_variant|MODERATE|V2_17g002890.1|V2_17g002890.1|transcript|V2_17g002890.1.01|protein_coding|2/2|c.2143A>G|p.Lys715Glu|2143/2592|2143/2592|715/863||	GT:PL:DP:AD:GQ	0/1:255,0,255:44:26,18:99
				3206030	T	C	221999	.	DP=49;VDB=0.15675;SGB=-0.693147;MQSB=1;MQ0F=0;AF1=1;AC1=2;DP4=0,0,27,19;MQ=60;FQ=-164.987;ANN=A|synonymous_variant|LOW|V2_17g002890.1|V2_17g002890.1|transcript|V2_17g002890.1.01|protein_coding|2/2|c.2154C>A|p.Pro718Pro|2154/2592|2154/2592|718/863||	GT:PL:DP:AD:GQ	1/1:255,138,0:46:0,46:99
				3206050	G	A	221999	.	DP=65;VDB=0.342481;SGB=-0.693147;MQSB=1;MQ0F=0;AF1=1;AC1=2;DP4=0,0,35,29;MQ=60;FQ=-219.988;ANN=G|missense_variant|MODERATE|V2_17g002890.1|V2_17g002890.1|transcript|V2_17g002890.1.01|protein_coding|2/2|c.2185A>G|p.Lys729Glu|2185/2592|2185/2592|729/863||	GT:PL:DP:AD:GQ	1/1:255,193,0:64:0,64:99
				3206060	C	T	195009	.	DP=65;VDB=0.772785;SGB=-0.691153;RPB=0.302393;MQB=1;MQSB=1;BQB=0.808324;MQ0F=0;AF1=0.5;AC1=1;DP4=23,24,13,5;MQ=60;FQ=198.013;PV4=0.104393,1,1,0.0187082;ANN=T|missense_variant|MODERATE|V2_17g002890.1|V2_17g002890.1|transcript|V2_17g002890.1.01|protein_coding|2/2|c.2192C>T|p.Pro731Leu|2192/2592|2192/2592|731/863||	GT:PL:DP:AD:GQ	0/1:225,0,255:65:47,18:99
				3206090	T	C	225009	.	DP=67;VDB=0.708491;SGB=-0.693132;RPB=0.998036;MQB=1;MQSB=1;BQB=0.619742;MQ0F=0;AF1=0.5;AC1=1;DP4=15,18,21,13;MQ=60;FQ=225.007;PV4=0.224235,0.107076,1,0.388757;ANN=G|synonymous_variant|LOW|V2_17g002890.1|V2_17g002890.1|transcript|V2_17g002890.1.01|protein_coding|2/2|c.2250C>G|p.Thr750Thr|2250/2592|2250/2592|750/863||	GT:PL:DP:AD:GQ	0/1:255,0,255:67:33,34:99
				3206096	C	A	225009	.	DP=61;VDB=0.13495;SGB=-0.693021;RPB=0.994605;MQB=1;MQSB=1;BQB=0.771304;MQ0F=0;AF1=0.5;AC1=1;DP4=16,17,16,11;MQ=60;FQ=225.007;PV4=0.445516,0.0850089,1,1;ANN=C|missense_variant|MODERATE|V2_17g002890.1|V2_17g002890.1|transcript|V2_17g002890.1.01|protein_coding|2/2|c.2266A>C|p.Lys756Gln|2266/2592|2266/2592|756/863||	GT:PL:DP:AD:GQ	0/1:255,0,255:60:33,27:99
				3206100	G	A	221999	.	DP=60;VDB=0.347889;SGB=-0.693147;MQSB=1;MQ0F=0;AF1=1;AC1=2;DP4=0,0,31,28;MQ=60;FQ=-204.988;ANN=T|missense_variant|MODERATE|V2_17g002890.1|V2_17g002890.1|transcript|V2_17g002890.1.01|protein_coding|2/2|c.2268G>T|p.Lys756Asn|2268/2592|2268/2592|756/863||	GT:PL:DP:AD:GQ	1/1:255,178,0:59:0,59:99
				3206101	A	G	123008	.	DP=63;VDB=0.863259;SGB=-0.683931;RPB=0.631018;MQB=1;MQSB=1;BQB=0.493254;MQ0F=0;AF1=0.5;AC1=1;DP4=27,23,5,8;MQ=60;FQ=126.016;PV4=0.36492,0.0681126,1,0.462112;ANN=A|missense_variant|MODERATE|V2_17g002890.1|V2_17g002890.1|transcript|V2_17g002890.1.01|protein_coding|2/2|c.2275G>A|p.Glu759Lys|2275/2592|2275/2592|759/863||	GT:PL:DP:AD:GQ	0/1:153,0,255:63:50,13:99
				3206113	A	C	225009	.	DP=59;VDB=0.141462;SGB=-0.692562;RPB=0.256091;MQB=1;MQSB=1;BQB=0.919897;MQ0F=0;AF1=0.5;AC1=1;DP4=17,19,9,13;MQ=60;FQ=225.007;PV4=0.786658,1,1,1;ANN=T|synonymous_variant|LOW|V2_17g002890.1|V2_17g002890.1|transcript|V2_17g002890.1.01|protein_coding|2/2|c.2334G>T|p.Val778Val|2334/2592|2334/2592|778/863||	GT:PL:DP:AD:GQ	0/1:255,0,255:58:36,22:99
				3206117	T	A	221999	.	DP=50;VDB=0.785514;SGB=-0.693147;MQSB=1;MQ0F=0;AF1=1;AC1=2;DP4=0,0,24,23;MQ=60;FQ=-167.987;ANN=G|synonymous_variant|LOW|V2_17g002890.1|V2_17g002890.1|transcript|V2_17g002890.1.01|protein_coding|2/2|c.2370A>G|p.Thr790Thr|2370/2592|2370/2592|790/863||	GT:PL:DP:AD:GQ	1/1:255,141,0:47:0,47:99
				3206127	A	C	225009	.	DP=41;VDB=0.750627;SGB=-0.691153;RPB=0.265423;MQB=1;MQSB=1;BQB=0.871076;MQ0F=0;AF1=0.5;AC1=1;DP4=14,9,8,10;MQ=60;FQ=225.007;PV4=0.35496,0.174082,1,0.32428;ANN=G|synonymous_variant|LOW|V2_17g002890.1|V2_17g002890.1|transcript|V2_17g002890.1.01|protein_coding|2/2|c.2430A>G|p.Glu810Glu|2430/2592|2430/2592|810/863||	GT:PL:DP:AD:GQ	0/1:255,0,255:41:23,18:99
				3206128	A	C	860076	.	DP=48;VDB=0.796373;SGB=-0.676189;RPB=0.632798;MQB=1;MQSB=1;BQB=0.996321;MQ0F=0;AF1=0.5;AC1=1;DP4=13,24,1,10;MQ=60;FQ=89.0158;PV4=0.138781,0.410344,1,1;ANN=A|stop_gained|HIGH|V2_17g002890.1|V2_17g002890.1|transcript|V2_17g002890.1.01|protein_coding|2/2|c.2508C>A|p.Tyr836*|2508/2592|2508/2592|836/863||	GT:PL:DP:AD:GQ	0/1:116,0,255:48:37,11:99
				3206161	A	G	153033	.	DP=8;VDB=0.0417971;SGB=-0.651104;MQSB=0.868321;MQ0F=0;AF1=1;AC1=2;DP4=0,0,4,4;MQ=56;FQ=-50.986;ANN=C|synonymous_variant|LOW|V2_17g002890.1|V2_17g002890.1|transcript|V2_17g002890.1.01|protein_coding|2/2|c.2100A>C|p.Gly700Gly|2100/2592|2100/2592|700/863||	GT:PL:DP:AD:GQ	1/1:186,24,0:8:0,8:45
				3206175	C	T	510072	.	DP=14;VDB=0.922998;SGB=-0.556411;RPB=0.913931;MQB=1;MQSB=1;BQB=0.977751;MQ0F=0;AF1=0.5;AC1=1;DP4=7,3,1,3;MQ=60;FQ=54.0154;PV4=0.244755,1,1,0.432565;ANN=C|synonymous_variant|LOW|V2_17g002890.1|V2_17g002890.1|transcript|V2_17g002890.1.01|protein_coding|2/2|c.2130T>C|p.Asn710Asn|2130/2592|2130/2592|710/863||	GT:PL:DP:AD:GQ	0/1:81,0,187:14:10,4:84
				3206177	G	C	630073	.	DP=14;VDB=0.918297;SGB=-0.556411;RPB=0.98568;MQB=1;MQSB=0.95494;BQB=0.793923;MQ0F=0;AF1=0.5;AC1=1;DP4=6,2,1,3;MQ=60;FQ=66.0155;PV4=0.222222,0.0834448,1,1;ANN=C|missense_variant|MODERATE|V2_17g002890.1|V2_17g002890.1|transcript|V2_17g002890.1.01|protein_coding|2/2|c.2135A>C|p.Lys712Thr|2135/2592|2135/2592|712/863||	GT:PL:DP:AD:GQ	0/1:93,0,182:12:8,4:96
				3206184	A	C	205009	.	DP=19;VDB=0.722159;SGB=-0.686358;RPB=0.758573;MQB=1;MQSB=1;BQB=0.965369;MQ0F=0;AF1=0.5;AC1=1;DP4=1,3,10,4;MQ=60;FQ=49.0153;PV4=0.245098,0.242219,1,0.0820256;ANN=G|missense_variant|MODERATE|V2_17g002890.1|V2_17g002890.1|transcript|V2_17g002890.1.01|protein_coding|2/2|c.2143A>G|p.Lys715Glu|2143/2592|2143/2592|715/863||	GT:PL:DP:AD:GQ	0/1:235,0,76:18:4,14:79
				3206209	C	T	221999	.	DP=18;VDB=0.580763;SGB=-0.689466;MQSB=1;MQ0F=0;AF1=1;AC1=2;DP4=0,0,11,5;MQ=60;FQ=-74.9863;ANN=A|synonymous_variant|LOW|V2_17g002890.1|V2_17g002890.1|transcript|V2_17g002890.1.01|protein_coding|2/2|c.2154C>A|p.Pro718Pro|2154/2592|2154/2592|718/863||	GT:PL:DP:AD:GQ	1/1:255,48,0:16:0,16:93
				3206220	CCC	CCCGGTGCTGCTCTGTCC	221999	.	INDEL;IDV=7;IMF=0.259259;DP=27;VDB=0.113056;SGB=-0.651104;MQSB=1;MQ0F=0;AF1=0.5;AC1=1;DP4=15,3,6,2;MQ=60;FQ=217.468;PV4=0.62785,0.322124,1,1;ANN=TT|frameshift_variant|HIGH|V2_17g002890.1|V2_17g002890.1|transcript|V2_17g002890.1.01|protein_coding|2/2|c.2338_2357delGTCAATGACAAAGACAATGT|p.Val780fs|2338/2592|2338/2592|780/863||;LOF=(V2_17g002890.1|V2_17g002890.1|1|1,00)	GT:PL:DP:AD:GQ	0/1:255,0,255:26:18,8:99
				3206250	C	T	129008	.	DP=27;VDB=0.00754644;SGB=-0.662043;RPB=0.0181133;MQB=1;MQSB=1;BQB=0.956529;MQ0F=0;AF1=0.5;AC1=1;DP4=8,7,6,3;MQ=60;FQ=132.016;PV4=0.678456,0.439248,1,1;ANN=G|synonymous_variant|LOW|V2_17g002890.1|V2_17g002890.1|transcript|V2_17g002890.1.01|protein_coding|2/2|c.2250C>G|p.Thr750Thr|2250/2592|2250/2592|750/863||	GT:PL:DP:AD:GQ	0/1:159,0,251:24:15,9:99
				3206265	C	T	125008	.	DP=28;VDB=0.461975;SGB=-0.651104;RPB=0.135335;MQB=1;MQSB=1;BQB=0.856997;MQ0F=0;AF1=0.5;AC1=1;DP4=10,8,5,3;MQ=60;FQ=128.016;PV4=1,1,1,1;ANN=C|missense_variant|MODERATE|V2_17g002890.1|V2_17g002890.1|transcript|V2_17g002890.1.01|protein_coding|2/2|c.2266A>C|p.Lys756Gln|2266/2592|2266/2592|756/863||	GT:PL:DP:AD:GQ	0/1:155,0,255:26:18,8:99
				3206274	G	C	221999	.	DP=30;VDB=0.910268;SGB=-0.693054;MQSB=1;MQ0F=0;AF1=1;AC1=2;DP4=0,0,17,11;MQ=60;FQ=-110.987;ANN=T|missense_variant|MODERATE|V2_17g002890.1|V2_17g002890.1|transcript|V2_17g002890.1.01|protein_coding|2/2|c.2268G>T|p.Lys756Asn|2268/2592|2268/2592|756/863||	GT:PL:DP:AD:GQ	1/1:255,84,0:28:0,28:99
				3206276	C	A	217468	.	DP=28;VDB=0.461975;SGB=-0.651104;RPB=0.135335;MQB=1;MQSB=1;BQB=0.856997;MQ0F=0;AF1=0.5;AC1=1;DP4=10,8,5,3;MQ=60;FQ=128.016;PV4=1,1,1,1;ANN=C|missense_variant|MODERATE|V2_17g002890.1|V2_17g002890.1|transcript|V2_17g002890.1.01|protein_coding|2/2|c.2266A>C|p.Lys756Gln|2266/2592|2266/2592|756/863||	GT:PL:DP:AD:GQ	0/1:155,0,255:26:18,8:99
				3206284	G	A	221999	.	DP=28;VDB=0.130751;SGB=-0.693021;MQSB=1;MQ0F=0;AF1=1;AC1=2;DP4=0,0,21,6;MQ=60;FQ=-107.987;ANN=G|synonymous_variant|LOW|V2_17g002890.1|V2_17g002890.1|transcript|V2_17g002890.1.01|protein_coding|2/2|c.2370A>G|p.Thr790Thr|2370/2592|2370/2592|790/863||	GT:PL:DP:AD:GQ	1/1:255,81,0:27:0,27:99
				3206291	A	C	225009	.	DP=28;VDB=0.795822;SGB=-0.691153;RPB=0.945647;MQB=1;MQSB=1;BQB=0.727755;MQ0F=0;AF1=0.5;AC1=1;DP4=6,3,11,7;MQ=60;FQ=127.016;PV4=1,1,1,0.299446;ANN=G|synonymous_variant|LOW|V2_17g002890.1|V2_17g002890.1|transcript|V2_17g002890.1.01|protein_coding|2/2|c.2430A>G|p.Glu810Glu|2430/2592|2430/2592|810/863||	GT:PL:DP:AD:GQ	0/1:255,0,154:27:9,17:99
				3206294	G	C	161009	.	DP=33;VDB=0.268133;SGB=-0.680642;RPB=0.963559;MQB=1;MQSB=1;BQB=0.738577;MQ0F=0;AF1=0.5;AC1=1;DP4=10,10,3,9;MQ=60;FQ=164.017;PV4=0.267253,0.284715,1,1;ANN=G|synonymous_variant|LOW|V2_17g002890.1|V2_17g002890.1|transcript|V2_17g002890.1.01|protein_coding|2/2|c.2553C>G|p.Thr851Thr|2553/2592|2553/2592|851/863||	GT:PL:DP:AD:GQ	0/1:191,0,255:32:20,12:99
				3206326	A	C	225009	.	DP=41;VDB=0.485679;SGB=-0.692562;RPB=0.138897;MQB=1;MQSB=1;BQB=0.20591;MQ0F=0;AF1=0.5;AC1=1;DP4=6,13,11,11;MQ=60;FQ=225.007;PV4=0.342156,0.0178624,1,0.419157;ANN=C|missense_variant|MODERATE|V2_17g002890.1|V2_17g002890.1|transcript|V2_17g002890.1.01|protein_coding|2/2|c.2572G>C|p.Glu858Gln|2572/2592|2572/2592|858/863||	GT:PL:DP:AD:GQ	0/1:255,0,255:41:19,21:99
				3206334	A	G	112008	.	DP=29;VDB=0.672105;SGB=-0.670168;RPB=0.785318;MQB=1;MQSB=1;BQB=0.602362;MQ0F=0;AF1=0.5;AC1=1;DP4=5,13,4,6;MQ=60;FQ=115.016;PV4=0.67747,0.164716,1,1;ANN=A|missense_variant|MODERATE|V2_17g002900.1|V2_17g002900.1|transcript|V2_17g002900.1.01|protein_coding|1/1|c.347C>T|p.Ala116Val|347/1791|347/1791|116/596||	GT:PL:DP:AD:GQ	0/1:142,0,245:28:18,10:99
				3206345	C	A	155008	.	DP=29;VDB=0.841906;SGB=-0.651104;RPB=0.434598;MQB=1;MQSB=1;BQB=0.00287391;MQ0F=0;AF1=0.5;AC1=1;DP4=3,12,3,5;MQ=60;FQ=140.931;PV4=0.621385,1,1,1;ANN=A|missense_variant|MODERATE|V2_17g002900.1|V2_17g002900.1|transcript|V2_17g002900.1.01|protein_coding|1/1|c.345A>T|p.Lys115Asn|345/1791|345/1791|115/596||	GT:PL:DP:AD:GQ	0/1:185,0,168:23:15,8:99
				3206376	A	G	144008	.	DP=29;VDB=0.548442;SGB=-0.662043;RPB=1;MQB=1;MQSB=1;BQB=0.510999;MQ0F=0;AF1=0.5;AC1=1;DP4=4,13,3,6;MQ=60;FQ=147.016;PV4=0.661344,1,1,1;ANN=C|missense_variant|MODERATE|V2_17g002900.1|V2_17g002900.1|transcript|V2_17g002900.1.01|protein_coding|1/1|c.343A>G|p.Lys115Glu|343/1791|343/1791|115/596||	GT:PL:DP:AD:GQ	0/1:174,0,228:26:17,9:99
				3206441	C	G	156008	.	DP=37;VDB=0.973394;SGB=-0.683931;RPB=0.694739;MQB=1;MQSB=1;BQB=0.431067;MQ0F=0;AF1=0.5;AC1=1;DP4=8,14,5,8;MQ=60;FQ=159.017;PV4=1,0.0595916,1,1;ANN=T|missense_variant|MODERATE|V2_17g002900.1|V2_17g002900.1|transcript|V2_17g002900.1.01|protein_coding|1/1|c.327T>A|p.Asn109Lys|327/1791|327/1791|109/596||	GT:PL:DP:AD:GQ	0/1:186,0,255:35:22,13:99
				3206457	A	C	139008	.	DP=30;VDB=0.257671;SGB=-0.676189;RPB=0.841243;MQB=1;MQSB=1;BQB=0.613901;MQ0F=0;AF1=0.5;AC1=1;DP4=6,11,3,8;MQ=60;FQ=142.016;PV4=1,0.0405562,1,1;ANN=T|synonymous_variant|LOW|V2_17g002900.1|V2_17g002900.1|transcript|V2_17g002900.1.01|protein_coding|1/1|c.312G>A|p.Ser104Ser|312/1791|312/1791|104/596||	GT:PL:DP:AD:GQ	0/1:169,0,255:28:17,11:99
				3206459	G	T	168009	.	DP=28;VDB=0.376267;SGB=-0.680642;RPB=0.737299;MQB=1;MQSB=1;BQB=0.976181;MQ0F=0;AF1=0.5;AC1=1;DP4=5,10,4,8;MQ=60;FQ=171.015;PV4=1,1,1,0.389144;ANN=G|synonymous_variant|LOW|V2_17g002900.1|V2_17g002900.1|transcript|V2_17g002900.1.01|protein_coding|1/1|c.306T>C|p.Asp102Asp|306/1791|306/1791|102/596||	GT:PL:DP:AD:GQ	0/1:198,0,233:27:15,12:99
				3206527	TTGTCAATGACAAAGACAATGT	TT	156008	.	DP=27;VDB=0.130593;SGB=-0.676189;RPB=0.495941;MQB=1;MQSB=1;BQB=0.97002;MQ0F=0;AF1=0.5;AC1=1;DP4=6,10,4,7;MQ=60;FQ=159.017;PV4=1,0.262266,1,1;ANN=A|synonymous_variant|LOW|V2_17g002900.1|V2_17g002900.1|transcript|V2_17g002900.1.01|protein_coding|1/1|c.297C>T|p.Val99Val|297/1791|297/1791|99/596||	GT:PL:DP:AD:GQ	0/1:186,0,255:27:16,11:99
				3206561	A	G	730074	.	DP=28;VDB=0.162254;SGB=-0.616816;RPB=0.949855;MQB=1;MQSB=1;BQB=0.896871;MQ0F=0;AF1=0.5;AC1=1;DP4=7,14,2,4;MQ=60;FQ=76.0156;PV4=1,1,1,1;ANN=A|missense_variant|MODERATE|V2_17g002900.1|V2_17g002900.1|transcript|V2_17g002900.1.01|protein_coding|1/1|c.286G>T|p.Ala96Ser|286/1791|286/1791|96/596||	GT:PL:DP:AD:GQ	0/1:103,0,255:27:21,6:99
				3206621	A	G	164009	.	DP=31;VDB=0.794121;SGB=-0.662043;RPB=0.466776;MQB=1;MQSB=1;BQB=0.852099;MQ0F=0;AF1=0.5;AC1=1;DP4=7,11,5,4;MQ=60;FQ=167.017;PV4=0.447902,1,1,0.37512;ANN=C|synonymous_variant|LOW|V2_17g002900.1|V2_17g002900.1|transcript|V2_17g002900.1.01|protein_coding|1/1|c.252C>G|p.Ala84Ala|252/1791|252/1791|84/596||	GT:PL:DP:AD:GQ	0/1:194,0,255:27:18,9:99
				3206699	C	A	153008	.	DP=30;VDB=0.035217;SGB=-0.676189;RPB=0.381806;MQB=1;MQSB=1;BQB=0.895261;MQ0F=0;AF1=0.5;AC1=1;DP4=13,4,6,5;MQ=60;FQ=156.017;PV4=0.408696,0.173282,1,1;ANN=G|missense_variant|MODERATE|V2_17g002900.1|V2_17g002900.1|transcript|V2_17g002900.1.01|protein_coding|1/1|c.187A>C|p.Ile63Leu|187/1791|187/1791|63/596||	GT:PL:DP:AD:GQ	0/1:183,0,255:28:17,11:99
				3206704	T	G	157009	.	DP=28;VDB=0.267186;SGB=-0.662043;RPB=0.913799;MQB=1;MQSB=1;BQB=0.746718;MQ0F=0;AF1=0.5;AC1=1;DP4=9,7,7,2;MQ=60;FQ=160.017;PV4=0.401344,1,1,0.372446;ANN=C|missense_variant|MODERATE|V2_17g002900.1|V2_17g002900.1|transcript|V2_17g002900.1.01|protein_coding|1/1|c.184A>G|p.Ile62Val|184/1791|184/1791|62/596||	GT:PL:DP:AD:GQ	0/1:187,0,255:25:16,9:99
				3206744	C	G	161009	.	DP=31;VDB=0.215477;SGB=-0.662043;RPB=0.381255;MQB=1;MQSB=1;BQB=0.236815;MQ0F=0;AF1=0.5;AC1=1;DP4=11,7,7,2;MQ=60;FQ=164.017;PV4=0.667285,1,1,1;ANN=C|synonymous_variant|LOW|V2_17g002900.1|V2_17g002900.1|transcript|V2_17g002900.1.01|protein_coding|1/1|c.150A>G|p.Arg50Arg|150/1791|150/1791|50/596||	GT:PL:DP:AD:GQ	0/1:191,0,251:27:18,9:99
Chr	gene	start (genome)	end (genome)	SNP position	Reference	Alternative
17	V2_17g002900.1.01	3212811	3214601	3212842	G	C	12272	.	DP=36;VDB=0.133454;SGB=-0.662043;RPB=0.752089;MQB=1;MQSB=1;BQB=0.0516564;MQ0F=0;AF1=0.499984;AC1=1;DP4=11,15,6,3;MQ=60;FQ=15.1496;PV4=0.264233,0.00701178,1,1;ANN=A|synonymous_variant|LOW|V2_17g002900.1|V2_17g002900.1|transcript|V2_17g002900.1.01|protein_coding|1/1|c.21G>T|p.Pro7Pro|21/1791|21/1791|7/596||	GT:PL:DP:AD:GQ	0/1:42,0,255:35:26,8:44
				3212846	T	C	225009	.	DP=56;VDB=0.0248488;SGB=-0.693144;RPB=0.998323;MQB=1;MQSB=1;BQB=0.5864;MQ0F=0;AF1=0.5;AC1=1;DP4=12,3,34,5;MQ=60;FQ=164.017;PV4=0.670748,1,1,0.462352;ANN=C|missense_variant|MODERATE|V2_17g002900.1|V2_17g002900.1|transcript|V2_17g002900.1.01|protein_coding|1/1|c.1756A>G|p.Ile586Val|1756/1791|1756/1791|586/596||	GT:PL:DP:AD:GQ	0/1:255,0,191:54:15,39:99
				3212850	C	A	225009	.	DP=56;VDB=0.0202843;SGB=-0.693143;RPB=0.621337;MQB=1;MQSB=1;BQB=0.782209;MQ0F=0;AF1=0.5;AC1=1;DP4=12,4,34,4;MQ=60;FQ=194.015;PV4=0.217376,0.192701,1,1;ANN=A|synonymous_variant|LOW|V2_17g002900.1|V2_17g002900.1|transcript|V2_17g002900.1.01|protein_coding|1/1|c.1752G>T|p.Gly584Gly|1752/1791|1752/1791|584/596||	GT:PL:DP:AD:GQ	0/1:255,0,221:54:16,38:99
				3212893	T	A	225009	.	DP=61;VDB=0.63402;SGB=-0.693079;RPB=0.589498;MQB=1;MQSB=1;BQB=0.522725;MQ0F=0;AF1=0.5;AC1=1;DP4=16,15,20,9;MQ=60;FQ=225.007;PV4=0.196805,1,1,1;ANN=C|missense_variant|MODERATE|V2_17g002900.1|V2_17g002900.1|transcript|V2_17g002900.1.01|protein_coding|1/1|c.1639A>G|p.Lys547Glu|1639/1791|1639/1791|547/596||	GT:PL:DP:AD:GQ	0/1:255,0,255:60:31,29:99
				3212963	T	C	225009	.	DP=61;VDB=0.624985;SGB=-0.693021;RPB=0.486573;MQB=1;MQSB=1;BQB=0.755833;MQ0F=0;AF1=0.5;AC1=1;DP4=17,14,20,7;MQ=60;FQ=225.007;PV4=0.173607,1,1,1;ANN=C|missense_variant|MODERATE|V2_17g002900.1|V2_17g002900.1|transcript|V2_17g002900.1.01|protein_coding|1/1|c.1634A>G|p.Lys545Arg|1634/1791|1634/1791|545/596||	GT:PL:DP:AD:GQ	0/1:255,0,255:58:31,26:99
				3212968	T	C	560072	.	DP=68;VDB=0.960694;SGB=-0.676189;RPB=0.886509;MQB=1;MQSB=1;BQB=0.24914;MQ0F=0;AF1=0.5;AC1=1;DP4=23,33,4,7;MQ=60;FQ=59.0154;PV4=1,0.162568,1,0.334449;ANN=G|synonymous_variant|LOW|V2_17g002900.1|V2_17g002900.1|transcript|V2_17g002900.1.01|protein_coding|1/1|c.1533T>C|p.Tyr511Tyr|1533/1791|1533/1791|511/596||	GT:PL:DP:AD:GQ	0/1:86,0,255:67:56,11:89
				3212979	T	G	225009	.	DP=66;VDB=0.841816;SGB=-0.693143;RPB=0.825648;MQB=1;MQSB=1;BQB=0.775994;MQ0F=0;AF1=0.5;AC1=1;DP4=14,13,11,27;MQ=60;FQ=225.007;PV4=0.0747403,0.193848,1,0.0917174;ANN=T|synonymous_variant|LOW|V2_17g002900.1|V2_17g002900.1|transcript|V2_17g002900.1.01|protein_coding|1/1|c.1416C>A|p.Leu472Leu|1416/1791|1416/1791|472/596||	GT:PL:DP:AD:GQ	0/1:255,0,255:65:27,38:99
				3213033	G	A	225009	.	DP=65;VDB=0.301875;SGB=-0.692831;RPB=0.00874874;MQB=1;MQSB=1;BQB=0.620079;MQ0F=0;AF1=0.5;AC1=1;DP4=14,26,11,13;MQ=60;FQ=225.007;PV4=0.435636,0.315865,1,1;ANN=T|missense_variant|MODERATE|V2_17g002900.1|V2_17g002900.1|transcript|V2_17g002900.1.01|protein_coding|1/1|c.1414C>A|p.Leu472Ile|1414/1791|1414/1791|472/596||	GT:PL:DP:AD:GQ	0/1:255,0,255:64:40,24:99
				3213069	A	G	225009	.	DP=61;VDB=0.585925;SGB=-0.693136;RPB=0.72492;MQB=1;MQSB=1;BQB=0.778683;MQ0F=0;AF1=0.5;AC1=1;DP4=12,14,11,24;MQ=60;FQ=225.007;PV4=0.291095,0.14007,1,0.228262;ANN=G|missense_variant|MODERATE|V2_17g002900.1|V2_17g002900.1|transcript|V2_17g002900.1.01|protein_coding|1/1|c.1408G>C|p.Val470Leu|1408/1791|1408/1791|470/596||	GT:PL:DP:AD:GQ	0/1:255,0,255:61:26,30:99
				3213186	G	T	225009	.	DP=47;VDB=0.21929;SGB=-0.693021;RPB=0.353766;MQB=1;MQSB=1;BQB=0.547669;MQ0F=0;AF1=0.5;AC1=1;DP4=8,12,15,12;MQ=60;FQ=225.007;PV4=0.380129,1,1,1;ANN=G|synonymous_variant|LOW|V2_17g002900.1|V2_17g002900.1|transcript|V2_17g002900.1.01|protein_coding|1/1|c.1384A>C|p.Arg462Arg|1384/1791|1384/1791|462/596||	GT:PL:DP:AD:GQ	0/1:255,0,255:47:20,27:99
				3213188	G	T	225009	.	DP=70;VDB=0.831449;SGB=-0.693139;RPB=0.737919;MQB=1;MQSB=1;BQB=0.704942;MQ0F=0;AF1=0.5;AC1=1;DP4=15,16,24,12;MQ=60;FQ=225.007;PV4=0.14546,1,1,0.1665;ANN=C|missense_variant|MODERATE|V2_17g002900.1|V2_17g002900.1|transcript|V2_17g002900.1.01|protein_coding|1/1|c.1346A>G|p.Lys449Arg|1346/1791|1346/1791|449/596||	GT:PL:DP:AD:GQ	0/1:255,0,255:67:31,36:99
				3213194	C	G	225009	.	DP=71;VDB=0.614597;SGB=-0.693139;RPB=0.88151;MQB=1;MQSB=1;BQB=0.533865;MQ0F=0;AF1=0.5;AC1=1;DP4=14,16,25,11;MQ=60;FQ=225.007;PV4=0.0803832,1,1,0.081663;ANN=A|missense_variant|MODERATE|V2_17g002900.1|V2_17g002900.1|transcript|V2_17g002900.1.01|protein_coding|1/1|c.1340C>T|p.Ser447Phe|1340/1791|1340/1791|447/596||	GT:PL:DP:AD:GQ	0/1:255,0,255:66:30,36:99
				3213218	T	G	225009	.	DP=80;VDB=0.504104;SGB=-0.693143;RPB=0.991898;MQB=1;MQSB=1;BQB=0.869035;MQ0F=0;AF1=0.5;AC1=1;DP4=20,21,19,19;MQ=60;FQ=225.007;PV4=1,1,1,1;ANN=T|missense_variant|MODERATE|V2_17g002900.1|V2_17g002900.1|transcript|V2_17g002900.1.01|protein_coding|1/1|c.1277G>A|p.Arg426Gln|1277/1791|1277/1791|426/596||	GT:PL:DP:AD:GQ	0/1:255,0,255:79:41,38:99
				3213256	T	C	225009	.	DP=74;VDB=0.616241;SGB=-0.693147;RPB=0.998278;MQB=1;MQSB=1;BQB=0.983572;MQ0F=0;AF1=0.5;AC1=1;DP4=14,10,21,28;MQ=60;FQ=225.007;PV4=0.318645,1,1,1;ANN=A|synonymous_variant|LOW|V2_17g002900.1|V2_17g002900.1|transcript|V2_17g002900.1.01|protein_coding|1/1|c.1269G>T|p.Leu423Leu|1269/1791|1269/1791|423/596||	GT:PL:DP:AD:GQ	0/1:255,0,255:73:24,49:99
				3213262	G	A	225009	.	DP=74;VDB=0.540971;SGB=-0.693132;RPB=0.919698;MQB=1;MQSB=1;BQB=0.968171;MQ0F=0;AF1=0.5;AC1=1;DP4=19,20,16,18;MQ=60;FQ=225.007;PV4=1,1,1,1;ANN=C|missense_variant|MODERATE|V2_17g002900.1|V2_17g002900.1|transcript|V2_17g002900.1.01|protein_coding|1/1|c.1268T>G|p.Leu423Arg|1268/1791|1268/1791|423/596||	GT:PL:DP:AD:GQ	0/1:255,0,255:73:39,34:99
				3213325	C	T	225009	.	DP=68;VDB=0.886289;SGB=-0.693132;RPB=0.596925;MQB=1;MQSB=1;BQB=0.927211;MQ0F=0;AF1=0.5;AC1=1;DP4=17,16,13,21;MQ=60;FQ=225.007;PV4=0.330183,0.312516,1,0.182221;ANN=C|synonymous_variant|LOW|V2_17g002900.1|V2_17g002900.1|transcript|V2_17g002900.1.01|protein_coding|1/1|c.1254T>G|p.Val418Val|1254/1791|1254/1791|418/596||	GT:PL:DP:AD:GQ	0/1:255,0,255:67:33,34:99
				3213333	C	A	225009	.	DP=69;VDB=0.908521;SGB=-0.693127;RPB=0.911844;MQB=1;MQSB=1;BQB=0.645182;MQ0F=0;AF1=0.5;AC1=1;DP4=17,16,14,19;MQ=60;FQ=225.007;PV4=0.622208,0.128621,1,0.127426;ANN=C|synonymous_variant|LOW|V2_17g002900.1|V2_17g002900.1|transcript|V2_17g002900.1.01|protein_coding|1/1|c.1248C>G|p.Val416Val|1248/1791|1248/1791|416/596||	GT:PL:DP:AD:GQ	0/1:255,0,255:66:33,33:99
				3213334	A	C	225009	.	DP=66;VDB=0.0782629;SGB=-0.693097;RPB=0.384987;MQB=1;MQSB=1;BQB=0.446527;MQ0F=0;AF1=0.5;AC1=1;DP4=19,16,17,13;MQ=60;FQ=225.007;PV4=1,0.0498662,1,1;ANN=C|missense_variant|MODERATE|V2_17g002900.1|V2_17g002900.1|transcript|V2_17g002900.1.01|protein_coding|1/1|c.1232A>G|p.Lys411Arg|1232/1791|1232/1791|411/596||	GT:PL:DP:AD:GQ	0/1:255,0,255:65:35,30:99
				3213348	A	C	225009	.	DP=66;VDB=0.0775485;SGB=-0.693097;RPB=0.522338;MQB=1;MQSB=1;BQB=0.462014;MQ0F=0;AF1=0.5;AC1=1;DP4=19,17,17,13;MQ=60;FQ=225.007;PV4=0.807361,0.0206789,1,1;ANN=C|missense_variant|MODERATE|V2_17g002900.1|V2_17g002900.1|transcript|V2_17g002900.1.01|protein_coding|1/1|c.1230C>G|p.Asn410Lys|1230/1791|1230/1791|410/596||	GT:PL:DP:AD:GQ	0/1:255,0,255:66:36,30:99
				3213354	G	C	225009	.	DP=71;VDB=0.834405;SGB=-0.693127;RPB=0.871468;MQB=1;MQSB=1;BQB=0.994632;MQ0F=0;AF1=0.5;AC1=1;DP4=22,16,17,16;MQ=60;FQ=225.007;PV4=0.638102,0.424304,1,1;ANN=G|missense_variant|MODERATE|V2_17g002900.1|V2_17g002900.1|transcript|V2_17g002900.1.01|protein_coding|1/1|c.1189T>C|p.Ser397Pro|1189/1791|1189/1791|397/596||	GT:PL:DP:AD:GQ	0/1:255,0,255:71:38,33:99
				3213370	T	C	225009	.	DP=59;VDB=0.174227;SGB=-0.692914;RPB=0.809031;MQB=1;MQSB=1;BQB=0.79587;MQ0F=0;AF1=0.5;AC1=1;DP4=19,12,16,9;MQ=60;FQ=225.007;PV4=1,0.0711138,1,0.390874;ANN=T|missense_variant|MODERATE|V2_17g002900.1|V2_17g002900.1|transcript|V2_17g002900.1.01|protein_coding|1/1|c.1166G>A|p.Gly389Glu|1166/1791|1166/1791|389/596||	GT:PL:DP:AD:GQ	0/1:255,0,255:56:31,25:99
				3213372	G	C	225009	.	DP=65;VDB=0.688585;SGB=-0.693079;RPB=0.824758;MQB=1;MQSB=1;BQB=0.673691;MQ0F=0;AF1=0.5;AC1=1;DP4=17,16,15,14;MQ=60;FQ=225.007;PV4=1,1,1,1;ANN=C|synonymous_variant|LOW|V2_17g002900.1|V2_17g002900.1|transcript|V2_17g002900.1.01|protein_coding|1/1|c.1146T>G|p.Ser382Ser|1146/1791|1146/1791|382/596||	GT:PL:DP:AD:GQ	0/1:255,0,255:62:33,29:99
				3213413	A	G	225009	.	DP=62;VDB=0.859297;SGB=-0.693132;RPB=0.390076;MQB=1;MQSB=1;BQB=0.50503;MQ0F=0;AF1=0.5;AC1=1;DP4=12,15,17,17;MQ=60;FQ=225.007;PV4=0.79737,1,1,1;ANN=A|synonymous_variant|LOW|V2_17g002900.1|V2_17g002900.1|transcript|V2_17g002900.1.01|protein_coding|1/1|c.1131C>T|p.Val377Val|1131/1791|1131/1791|377/596||	GT:PL:DP:AD:GQ	0/1:255,0,255:61:27,34:99
				3213417	G	A	225009	.	DP=62;VDB=0.632257;SGB=-0.693145;RPB=0.19192;MQB=1;MQSB=1;BQB=0.833663;MQ0F=0;AF1=0.5;AC1=1;DP4=8,14,21,19;MQ=60;FQ=225.007;PV4=0.290497,1,1,0.269015;ANN=A|synonymous_variant|LOW|V2_17g002900.1|V2_17g002900.1|transcript|V2_17g002900.1.01|protein_coding|1/1|c.1110C>T|p.Phe370Phe|1110/1791|1110/1791|370/596||	GT:PL:DP:AD:GQ	0/1:255,0,255:62:22,40:99
				3213436	C	T	225009	.	DP=68;VDB=0.189812;SGB=-0.693147;RPB=0.364182;MQB=1;MQSB=1;BQB=0.748925;MQ0F=0;AF1=0.5;AC1=1;DP4=9,11,23,22;MQ=60;FQ=225.007;PV4=0.789294,0.0874137,1,1;ANN=G|synonymous_variant|LOW|V2_17g002900.1|V2_17g002900.1|transcript|V2_17g002900.1.01|protein_coding|1/1|c.1089A>C|p.Ser363Ser|1089/1791|1089/1791|363/596||	GT:PL:DP:AD:GQ	0/1:255,0,255:65:20,45:99
				3213456	A	C	225009	.	DP=63;VDB=0.006289;SGB=-0.693145;RPB=0.265526;MQB=1;MQSB=1;BQB=0.977134;MQ0F=0;AF1=0.5;AC1=1;DP4=9,11,22,19;MQ=60;FQ=225.007;PV4=0.592092,0.408935,1,1;ANN=C|missense_variant|MODERATE|V2_17g002900.1|V2_17g002900.1|transcript|V2_17g002900.1.01|protein_coding|1/1|c.1057T>G|p.Leu353Val|1057/1791|1057/1791|353/596||	GT:PL:DP:AD:GQ	0/1:255,0,255:61:20,41:99
				3213471	G	A	225009	.	DP=48;VDB=0.00889618;SGB=-0.692717;RPB=0.144056;MQB=1;MQSB=1;BQB=0.929257;MQ0F=0;AF1=0.5;AC1=1;DP4=11,13,9,14;MQ=60;FQ=225.007;PV4=0.77016,0.233645,1,1;ANN=T|missense_variant|MODERATE|V2_17g002900.1|V2_17g002900.1|transcript|V2_17g002900.1.01|protein_coding|1/1|c.989G>A|p.Arg330His|989/1791|989/1791|330/596||	GT:PL:DP:AD:GQ	0/1:255,0,255:47:24,23:99
				3213492	G	A	225009	.	DP=50;VDB=0.00889618;SGB=-0.692717;RPB=0.528717;MQB=1;MQSB=1;BQB=0.994286;MQ0F=0;AF1=0.5;AC1=1;DP4=12,15,9,14;MQ=60;FQ=225.007;PV4=0.778453,0.246591,1,1;ANN=T|missense_variant|MODERATE|V2_17g002900.1|V2_17g002900.1|transcript|V2_17g002900.1.01|protein_coding|1/1|c.988C>A|p.Arg330Ser|988/1791|988/1791|330/596||	GT:PL:DP:AD:GQ	0/1:255,0,255:50:27,23:99
				3213513	T	G	225009	.	DP=54;VDB=0.0438647;SGB=-0.692976;RPB=0.141801;MQB=1;MQSB=1;BQB=0.445345;MQ0F=0;AF1=0.5;AC1=1;DP4=12,14,10,16;MQ=60;FQ=225.007;PV4=0.779349,0.072824,1,1;ANN=A|missense_variant|MODERATE|V2_17g002900.1|V2_17g002900.1|transcript|V2_17g002900.1.01|protein_coding|1/1|c.982C>T|p.Pro328Ser|982/1791|982/1791|328/596||	GT:PL:DP:AD:GQ	0/1:255,0,255:52:26,26:99
				3213545	A	C	225009	.	DP=54;VDB=0.0550497;SGB=-0.693021;RPB=0.163;MQB=1;MQSB=1;BQB=0.986507;MQ0F=0;AF1=0.5;AC1=1;DP4=11,14,10,17;MQ=60;FQ=225.007;PV4=0.778023,1,1,1;ANN=T|missense_variant|MODERATE|V2_17g002900.1|V2_17g002900.1|transcript|V2_17g002900.1.01|protein_coding|1/1|c.979G>A|p.Glu327Lys|979/1791|979/1791|327/596||	GT:PL:DP:AD:GQ	0/1:255,0,255:52:25,26:99
				3213613	C	T	225009	.	DP=53;VDB=0.198954;SGB=-0.693021;RPB=0.9894;MQB=1;MQSB=1;BQB=0.879795;MQ0F=0;AF1=0.5;AC1=1;DP4=8,15,11,16;MQ=60;FQ=225.007;PV4=0.773266,1,1,1;ANN=T|missense_variant|MODERATE|V2_17g002900.1|V2_17g002900.1|transcript|V2_17g002900.1.01|protein_coding|1/1|c.882C>A|p.Asp294Glu|882/1791|882/1791|294/596||	GT:PL:DP:AD:GQ	0/1:255,0,255:50:23,27:99
				3213614	G	T	225009	.	DP=56;VDB=0.398756;SGB=-0.693097;RPB=0.952283;MQB=1;MQSB=1;BQB=0.979639;MQ0F=0;AF1=0.5;AC1=1;DP4=9,16,11,19;MQ=60;FQ=225.007;PV4=1,0.380853,1,1;ANN=T|missense_variant|MODERATE|V2_17g002900.1|V2_17g002900.1|transcript|V2_17g002900.1.01|protein_coding|1/1|c.872G>A|p.Ser291Asn|872/1791|872/1791|291/596||	GT:PL:DP:AD:GQ	0/1:255,0,255:55:25,30:99
				3213620	G	A	225009	.	DP=57;VDB=0.446376;SGB=-0.693097;RPB=0.76058;MQB=1;MQSB=1;BQB=0.637604;MQ0F=0;AF1=0.5;AC1=1;DP4=10,14,13,17;MQ=60;FQ=225.007;PV4=1,0.169671,1,0.467064;ANN=T|missense_variant|MODERATE|V2_17g002900.1|V2_17g002900.1|transcript|V2_17g002900.1.01|protein_coding|1/1|c.856C>A|p.Gln286Lys|856/1791|856/1791|286/596||	GT:PL:DP:AD:GQ	0/1:255,0,255:54:24,30:99
				3213623	C	T	225009	.	DP=55;VDB=0.524613;SGB=-0.69311;RPB=0.651979;MQB=1;MQSB=1;BQB=0.0336016;MQ0F=0;AF1=0.5;AC1=1;DP4=10,14,13,18;MQ=60;FQ=225.007;PV4=1,0.00934184,1,0.395293;ANN=A|synonymous_variant|LOW|V2_17g002900.1|V2_17g002900.1|transcript|V2_17g002900.1.01|protein_coding|1/1|c.855C>T|p.Gly285Gly|855/1791|855/1791|285/596||	GT:PL:DP:AD:GQ	0/1:255,0,255:55:24,31:99
				3213720	G	T	121008	.	DP=63;VDB=0.628582;SGB=-0.680642;RPB=0.269631;MQB=1;MQSB=1;BQB=0.999962;MQ0F=0;AF1=0.5;AC1=1;DP4=22,29,6,6;MQ=60;FQ=124.016;PV4=0.752331,0.487176,1,0.068909;ANN=A|synonymous_variant|LOW|V2_17g002900.1|V2_17g002900.1|transcript|V2_17g002900.1.01|protein_coding|1/1|c.841C>T|p.Leu281Leu|841/1791|841/1791|281/596||	GT:PL:DP:AD:GQ	0/1:151,0,255:63:51,12:99
				3213730	C	T	225009	.	DP=60;VDB=0.0824935;SGB=-0.693145;RPB=0.89553;MQB=1;MQSB=1;BQB=0.41161;MQ0F=0;AF1=0.5;AC1=1;DP4=10,7,18,23;MQ=60;FQ=186.017;PV4=0.390185,1,1,1;ANN=G|missense_variant|MODERATE|V2_17g002900.1|V2_17g002900.1|transcript|V2_17g002900.1.01|protein_coding|1/1|c.780A>C|p.Glu260Asp|780/1791|780/1791|260/596||	GT:PL:DP:AD:GQ	0/1:255,0,213:58:17,41:99
				3213746	G	T	225009	.	DP=45;VDB=0.932057;SGB=-0.692717;RPB=0.841531;MQB=1;MQSB=1;BQB=0.713078;MQ0F=0;AF1=0.5;AC1=1;DP4=12,9,10,13;MQ=60;FQ=225.007;PV4=0.546695,0.0453454,1,0.455378;ANN=T|missense_variant|MODERATE|V2_17g002900.1|V2_17g002900.1|transcript|V2_17g002900.1.01|protein_coding|1/1|c.695G>A|p.Ser232Asn|695/1791|695/1791|232/596||	GT:PL:DP:AD:GQ	0/1:255,0,255:44:21,23:99
				3213747	G	A	225009	.	DP=49;VDB=0.403066;SGB=-0.692976;RPB=0.654479;MQB=1;MQSB=1;BQB=0.989565;MQ0F=0;AF1=0.5;AC1=1;DP4=8,14,13,13;MQ=60;FQ=225.007;PV4=0.392895,1,1,1;ANN=A|synonymous_variant|LOW|V2_17g002900.1|V2_17g002900.1|transcript|V2_17g002900.1.01|protein_coding|1/1|c.534C>T|p.Arg178Arg|534/1791|534/1791|178/596||	GT:PL:DP:AD:GQ	0/1:255,0,255:48:22,26:99
				3213761	G	A	225009	.	DP=40;VDB=0.589201;SGB=-0.691153;RPB=0.96372;MQB=1;MQSB=1;BQB=0.37526;MQ0F=0;AF1=0.5;AC1=1;DP4=9,13,11,7;MQ=60;FQ=225.007;PV4=0.340644,1,1,1;ANN=T|missense_variant|MODERATE|V2_17g002900.1|V2_17g002900.1|transcript|V2_17g002900.1.01|protein_coding|1/1|c.479C>A|p.Ala160Asp|479/1791|479/1791|160/596||	GT:PL:DP:AD:GQ	0/1:255,0,255:40:22,18:99
				3213822	T	G	225009	.	DP=42;VDB=0.595453;SGB=-0.691153;RPB=0.999655;MQB=1;MQSB=1;BQB=0.686756;MQ0F=0;AF1=0.5;AC1=1;DP4=9,14,11,7;MQ=60;FQ=225.007;PV4=0.214603,1,1,1;ANN=T|missense_variant|MODERATE|V2_17g002900.1|V2_17g002900.1|transcript|V2_17g002900.1.01|protein_coding|1/1|c.478G>A|p.Ala160Thr|478/1791|478/1791|160/596||	GT:PL:DP:AD:GQ	0/1:255,0,255:41:23,18:99
				3213907	C	T	225009	.	DP=43;VDB=0.649445;SGB=-0.692352;RPB=0.370895;MQB=1;MQSB=1;BQB=0.619826;MQ0F=0;AF1=0.5;AC1=1;DP4=6,14,15,6;MQ=60;FQ=225.007;PV4=0.0126196,0.160035,1,0.221519;ANN=T|missense_variant|MODERATE|V2_17g002900.1|V2_17g002900.1|transcript|V2_17g002900.1.01|protein_coding|1/1|c.467C>A|p.Pro156Gln|467/1791|467/1791|156/596||	GT:PL:DP:AD:GQ	0/1:255,0,255:41:20,21:99
				3214068	G	A	225009	.	DP=40;VDB=0.237711;SGB=-0.692352;RPB=0.135282;MQB=1;MQSB=1;BQB=0.961094;MQ0F=0;AF1=0.5;AC1=1;DP4=5,13,15,6;MQ=60;FQ=225.007;PV4=0.0103867,0.464125,1,1;ANN=A|synonymous_variant|LOW|V2_17g002900.1|V2_17g002900.1|transcript|V2_17g002900.1.01|protein_coding|1/1|c.453C>T|p.Ala151Ala|453/1791|453/1791|151/596||	GT:PL:DP:AD:GQ	0/1:255,0,255:39:18,21:99
				3214123	G	T	225009	.	DP=41;VDB=0.300594;SGB=-0.692914;RPB=0.0616403;MQB=1;MQSB=1;BQB=0.988265;MQ0F=0;AF1=0.5;AC1=1;DP4=5,10,16,9;MQ=60;FQ=212.882;PV4=0.10178,0.317053,1,1;ANN=C|synonymous_variant|LOW|V2_17g002900.1|V2_17g002900.1|transcript|V2_17g002900.1.01|protein_coding|1/1|c.447A>G|p.Pro149Pro|447/1791|447/1791|149/596||	GT:PL:DP:AD:GQ	0/1:255,0,240:40:15,25:99
				3214124	C	T	225009	.	DP=38;VDB=0.284549;SGB=-0.693054;RPB=0.406067;MQB=1;MQSB=1;BQB=0.853174;MQ0F=0;AF1=0.5;AC1=1;DP4=2,8,18,10;MQ=60;FQ=132.016;PV4=0.0265228,0.159648,1,0.296184;ANN=G|missense_variant|MODERATE|V2_17g002900.1|V2_17g002900.1|transcript|V2_17g002900.1.01|protein_coding|1/1|c.426G>C|p.Glu142Asp|426/1791|426/1791|142/596||	GT:PL:DP:AD:GQ	0/1:255,0,159:38:10,28:99
				3214135	G	T	225009	.	DP=41;VDB=0.768806;SGB=-0.692831;RPB=0.652681;MQB=1;MQSB=1;BQB=0.809825;MQ0F=0;AF1=0.5;AC1=1;DP4=3,12,15,9;MQ=60;FQ=161.017;PV4=0.0194961,1,1,1;ANN=C|missense_variant|MODERATE|V2_17g002900.1|V2_17g002900.1|transcript|V2_17g002900.1.01|protein_coding|1/1|c.389A>G|p.Asp130Gly|389/1791|389/1791|130/596||	GT:PL:DP:AD:GQ	0/1:255,0,188:39:15,24:99
				3214149	G	A	225009	.	DP=36;VDB=0.648571;SGB=-0.69168;RPB=0.119892;MQB=1;MQSB=1;BQB=0.140699;MQ0F=0;AF1=0.5;AC1=1;DP4=6,11,10,9;MQ=60;FQ=222.562;PV4=0.335115,1,1,1;ANN=C|missense_variant|MODERATE|V2_17g002900.1|V2_17g002900.1|transcript|V2_17g002900.1.01|protein_coding|1/1|c.372C>G|p.Ser124Arg|372/1791|372/1791|124/596||	GT:PL:DP:AD:GQ	0/1:255,0,251:36:17,19:99
				3214155	T	C	225009	.	DP=36;VDB=0.662306;SGB=-0.691153;RPB=0.181217;MQB=1;MQSB=1;BQB=0.474429;MQ0F=0;AF1=0.5;AC1=1;DP4=6,11,9,9;MQ=60;FQ=225.007;PV4=0.499792,1,1,1;ANN=T|missense_variant|MODERATE|V2_17g002900.1|V2_17g002900.1|transcript|V2_17g002900.1.01|protein_coding|1/1|c.371G>A|p.Ser124Asn|371/1791|371/1791|124/596||	GT:PL:DP:AD:GQ	0/1:255,0,255:35:17,18:99
				3214176	C	G	214009	.	DP=36;VDB=0.171659;SGB=-0.686358;RPB=0.990971;MQB=1;MQSB=1;BQB=0.999858;MQ0F=0;AF1=0.5;AC1=1;DP4=7,14,7,7;MQ=60;FQ=216.685;PV4=0.482953,1,1,1;ANN=A|missense_variant|MODERATE|V2_17g002900.1|V2_17g002900.1|transcript|V2_17g002900.1.01|protein_coding|1/1|c.347C>T|p.Ala116Val|347/1791|347/1791|116/596||	GT:PL:DP:AD:GQ	0/1:244,0,255:35:21,14:99
				3214213	T	C	225009	.	DP=34;VDB=0.171659;SGB=-0.686358;RPB=0.996181;MQB=1;MQSB=1;BQB=0.743545;MQ0F=0;AF1=0.5;AC1=1;DP4=6,14,7,7;MQ=60;FQ=225.007;PV4=0.296203,1,1,1;ANN=A|missense_variant|MODERATE|V2_17g002900.1|V2_17g002900.1|transcript|V2_17g002900.1.01|protein_coding|1/1|c.345A>T|p.Lys115Asn|345/1791|345/1791|115/596||	GT:PL:DP:AD:GQ	0/1:255,0,255:34:20,14:99
				3214230	G	C	221009	.	DP=34;VDB=0.174829;SGB=-0.686358;RPB=0.854931;MQB=1;MQSB=1;BQB=0.915611;MQ0F=0;AF1=0.5;AC1=1;DP4=6,14,7,7;MQ=60;FQ=222.562;PV4=0.296203,1,1,1;ANN=C|missense_variant|MODERATE|V2_17g002900.1|V2_17g002900.1|transcript|V2_17g002900.1.01|protein_coding|1/1|c.343A>G|p.Lys115Glu|343/1791|343/1791|115/596||	GT:PL:DP:AD:GQ	0/1:251,0,255:34:20,14:99
				3214231	C	T	225009	.	DP=47;VDB=0.62507;SGB=-0.69168;RPB=0.824908;MQB=1;MQSB=1;BQB=0.998351;MQ0F=0;AF1=0.5;AC1=1;DP4=11,15,10,9;MQ=60;FQ=225.007;PV4=0.55527,0.496388,1,1;ANN=T|missense_variant|MODERATE|V2_17g002900.1|V2_17g002900.1|transcript|V2_17g002900.1.01|protein_coding|1/1|c.327T>A|p.Asn109Lys|327/1791|327/1791|109/596||	GT:PL:DP:AD:GQ	0/1:255,0,255:45:26,19:99
				3214255	G	A	225009	.	DP=49;VDB=0.895623;SGB=-0.692831;RPB=0.99359;MQB=1;MQSB=1;BQB=0.999522;MQ0F=0;AF1=0.5;AC1=1;DP4=12,12,13,11;MQ=60;FQ=225.007;PV4=1,1,1,0.113883;ANN=T|synonymous_variant|LOW|V2_17g002900.1|V2_17g002900.1|transcript|V2_17g002900.1.01|protein_coding|1/1|c.312G>A|p.Ser104Ser|312/1791|312/1791|104/596||	GT:PL:DP:AD:GQ	0/1:255,0,255:48:24,24:99
				3214257	T	A	225009	.	DP=50;VDB=0.703333;SGB=-0.692717;RPB=0.689745;MQB=1;MQSB=1;BQB=0.72728;MQ0F=0;AF1=0.5;AC1=1;DP4=12,12,13,10;MQ=60;FQ=225.007;PV4=0.772482,1,1,0.332107;ANN=G|synonymous_variant|LOW|V2_17g002900.1|V2_17g002900.1|transcript|V2_17g002900.1.01|protein_coding|1/1|c.306T>C|p.Asp102Asp|306/1791|306/1791|102/596||	GT:PL:DP:AD:GQ	0/1:255,0,255:47:24,23:99
				3214259	T	C	225009	.	DP=46;VDB=0.0660654;SGB=-0.692562;RPB=0.225394;MQB=1;MQSB=1;BQB=0.443372;MQ0F=0;AF1=0.5;AC1=1;DP4=14,10,11,11;MQ=60;FQ=225.007;PV4=0.767536,1,1,1;ANN=A|synonymous_variant|LOW|V2_17g002900.1|V2_17g002900.1|transcript|V2_17g002900.1.01|protein_coding|1/1|c.297C>T|p.Val99Val|297/1791|297/1791|99/596||	GT:PL:DP:AD:GQ	0/1:255,0,255:46:24,22:99
				3214275	A	T	225009	.	DP=56;VDB=0.845833;SGB=-0.693139;RPB=0.590407;MQB=1;MQSB=1;BQB=0.856049;MQ0F=0;AF1=0.5;AC1=1;DP4=12,7,16,20;MQ=60;FQ=225.007;PV4=0.258769,0.421912,1,0.0866876;ANN=G|missense_variant|MODERATE|V2_17g002900.1|V2_17g002900.1|transcript|V2_17g002900.1.01|protein_coding|1/1|c.187A>C|p.Ile63Leu|187/1791|187/1791|63/596||	GT:PL:DP:AD:GQ	0/1:255,0,255:55:19,36:99
				3214290	C	T	225009	.	DP=35;VDB=0.783941;SGB=-0.692352;RPB=0.968615;MQB=1;MQSB=1;BQB=0.0815169;MQ0F=0;AF1=0.5;AC1=1;DP4=9,5,8,13;MQ=60;FQ=203.004;PV4=0.175583,0.0563442,1,0.247279;ANN=T|missense_variant|MODERATE|V2_17g002900.1|V2_17g002900.1|transcript|V2_17g002900.1.01|protein_coding|1/1|c.70G>A|p.Ala24Thr|70/1791|70/1791|24/596||	GT:PL:DP:AD:GQ	0/1:255,0,230:35:14,21:99
				3214296	A	G	225009	.	DP=38;VDB=0.880738;SGB=-0.692562;RPB=0.817069;MQB=1;MQSB=1;BQB=0.558625;MQ0F=0;AF1=0.5;AC1=1;DP4=9,7,8,14;MQ=60;FQ=225.007;PV4=0.324262,0.0797082,1,0.436488;ANN=C|missense_variant|MODERATE|V2_17g002900.1|V2_17g002900.1|transcript|V2_17g002900.1.01|protein_coding|1/1|c.67T>G|p.Phe23Val|67/1791|67/1791|23/596||	GT:PL:DP:AD:GQ	0/1:255,0,255:38:16,22:99
				3214305	G	A	464663	.	DP=28;VDB=0.461975;SGB=-0.651104;RPB=0.135335;MQB=1;MQSB=1;BQB=0.856997;MQ0F=0;AF1=0.5;AC1=1;DP4=10,8,5,3;MQ=60;FQ=128.016;PV4=1,1,1,1;ANN=C|missense_variant|MODERATE|V2_17g002890.1|V2_17g002890.1|transcript|V2_17g002890.1.01|protein_coding|2/2|c.2266A>C|p.Lys756Gln|2266/2592|2266/2592|756/863||	GT:PL:DP:AD:GQ	0/1:155,0,255:26:18,8:99
				3214316	C	A	185009	.	DP=43;VDB=0.189211;SGB=-0.686358;RPB=0.986487;MQB=1;MQSB=1;BQB=0.537999;MQ0F=0;AF1=0.5;AC1=1;DP4=11,16,9,5;MQ=60;FQ=188.017;PV4=0.197108,1,1,1;ANN=C|synonymous_variant|LOW|V2_17g002900.1|V2_17g002900.1|transcript|V2_17g002900.1.01|protein_coding|1/1|c.150A>G|p.Arg50Arg|150/1791|150/1791|50/596||	GT:PL:DP:AD:GQ	0/1:215,0,255:41:27,14:99
				3214350	G	C	137008	.	DP=41;VDB=0.372756;SGB=-0.670168;RPB=0.64533;MQB=1;MQSB=1;BQB=0.843831;MQ0F=0;AF1=0.5;AC1=1;DP4=19,7,4,6;MQ=60;FQ=140.016;PV4=0.119377,1,1,1;ANN=G|missense_variant|MODERATE|V2_17g002900.1|V2_17g002900.1|transcript|V2_17g002900.1.01|protein_coding|1/1|c.101A>C|p.Lys34Thr|101/1791|101/1791|34/596||	GT:PL:DP:AD:GQ	0/1:167,0,255:36:26,10:99
				3214415	T	G	144008	.	DP=41;VDB=0.396446;SGB=-0.683931;RPB=0.985783;MQB=1;MQSB=1;BQB=0.980199;MQ0F=0;AF1=0.5;AC1=1;DP4=19,6,7,6;MQ=60;FQ=147.017;PV4=0.270066,1,1,1;ANN=A|synonymous_variant|LOW|V2_17g002900.1|V2_17g002900.1|transcript|V2_17g002900.1.01|protein_coding|1/1|c.75C>T|p.Thr25Thr|75/1791|75/1791|25/596||	GT:PL:DP:AD:GQ	0/1:174,0,255:38:25,11:99
				3214418	T	C	900077	.	DP=42;VDB=0.737168;SGB=-0.680642;RPB=0.969022;MQB=1;MQSB=1;BQB=0.0497654;MQ0F=0;AF1=0.5;AC1=1;DP4=20,8,7,5;MQ=60;FQ=93.0158;PV4=0.475951,7.75334e-05,1,1;ANN=T|missense_variant|MODERATE|V2_17g002900.1|V2_17g002900.1|transcript|V2_17g002900.1.01|protein_coding|1/1|c.70G>A|p.Ala24Thr|70/1791|70/1791|24/596||	GT:PL:DP:AD:GQ	0/1:120,0,255:40:28,12:99
				3214452	T	C	183009	.	DP=43;VDB=0.580208;SGB=-0.683931;RPB=0.892697;MQB=1;MQSB=1;BQB=0.276861;MQ0F=0;AF1=0.5;AC1=1;DP4=20,7,7,6;MQ=60;FQ=186.017;PV4=0.283559,1,1,1;ANN=C|missense_variant|MODERATE|V2_17g002900.1|V2_17g002900.1|transcript|V2_17g002900.1.01|protein_coding|1/1|c.67T>G|p.Phe23Val|67/1791|67/1791|23/596||	GT:PL:DP:AD:GQ	0/1:213,0,255:40:27,13:99
				3214532	C	T	800075	.	DP=40;VDB=0.792905;SGB=-0.680642;RPB=0.810158;MQB=1;MQSB=1;BQB=0.191949;MQ0F=0;AF1=0.5;AC1=1;DP4=14,11,4,8;MQ=60;FQ=83.0157;PV4=0.295296,0.141213,1,0.206391;ANN=A|synonymous_variant|LOW|V2_17g002900.1|V2_17g002900.1|transcript|V2_17g002900.1.01|protein_coding|1/1|c.21G>T|p.Pro7Pro|21/1791|21/1791|7/596||	GT:PL:DP:AD:GQ	0/1:110,0,255:37:25,11:99
				3214535	A	C	225009	.	DP=38;VDB=0.880738;SGB=-0.692562;RPB=0.817069;MQB=1;MQSB=1;BQB=0.558625;MQ0F=0;AF1=0.5;AC1=1;DP4=9,7,8,14;MQ=60;FQ=225.007;PV4=0.324262,0.0797082,1,0.436488;ANN=C|missense_variant|MODERATE|V2_17g002900.1|V2_17g002900.1|transcript|V2_17g002900.1.01|protein_coding|1/1|c.67T>G|p.Phe23Val|67/1791|67/1791|23/596||	GT:PL:DP:AD:GQ	0/1:255,0,255:38:16,22:99
Chr	gene	start (genome)	end (genome)	SNP position	Reference	Alternative
	V2_ScYrq3g_1694g000100.1.01	2494	2931	2532	G	C	130008	.	DP=16;VDB=0.0677205;SGB=-0.670168;RPB=0.0445223;MQB=1;MQSB=1;BQB=0.836992;MQ0F=0;AF1=0.5;AC1=1;DP4=3,3,10,0;MQ=60;FQ=126.043;PV4=0.0357143,0.225573,1,0.291532;ANN=T|missense_variant|MODERATE|V2_ScYrq3g_1694g000100.1|V2_ScYrq3g_1694g000100.1|transcript|V2_ScYrq3g_1694g000100.1.01|protein_coding|1/1|c.363T>A|p.His121Gln|363/438|363/438|121/145||	GT:PL:DP:AD:GQ	0/1:160,0,154:16:6,10:99
				2677	C	T	880076	.	DP=29;VDB=0.213268;SGB=-0.636426;RPB=0.429437;MQB=1;MQSB=1;BQB=0.999617;MQ0F=0;AF1=0.5;AC1=1;DP4=9,11,5,2;MQ=60;FQ=91.0158;PV4=0.384541,0.290091,1,1;ANN=G|missense_variant|MODERATE|V2_ScYrq3g_1694g000100.1|V2_ScYrq3g_1694g000100.1|transcript|V2_ScYrq3g_1694g000100.1.01|protein_coding|1/1|c.226G>C|p.Ala76Pro|226/438|226/438|76/145||	GT:PL:DP:AD:GQ	0/1:118,0,255:27:20,7:99
				2706	C	G	950077	.	DP=25;VDB=0.542521;SGB=-0.636426;RPB=0.982013;MQB=1;MQSB=1;BQB=0.982013;MQ0F=0;AF1=0.5;AC1=1;DP4=7,10,4,3;MQ=60;FQ=98.0159;PV4=0.659134,1,1,0.254359;ANN=A|synonymous_variant|LOW|V2_ScYrq3g_1694g000100.1|V2_ScYrq3g_1694g000100.1|transcript|V2_ScYrq3g_1694g000100.1.01|protein_coding|1/1|c.213A>T|p.Gly71Gly|213/438|213/438|71/145||	GT:PL:DP:AD:GQ	0/1:125,0,255:24:17,7:99
				2719	T	A	225009	.	DP=29;VDB=0.295495;SGB=-0.688148;RPB=0.435252;MQB=1;MQSB=1;BQB=0.515236;MQ0F=0;AF1=0.5;AC1=1;DP4=7,6,6,9;MQ=60;FQ=215.752;PV4=0.705079,1,1,1;ANN=T|synonymous_variant|LOW|V2_ScYrq3g_1694g000100.1|V2_ScYrq3g_1694g000100.1|transcript|V2_ScYrq3g_1694g000100.1.01|protein_coding|1/1|c.180C>A|p.Ile60Ile|180/438|180/438|60/145||	GT:PL:DP:AD:GQ	0/1:255,0,243:28:13,15:99
				2824	C	T	209009	.	DP=28;VDB=0.0288131;SGB=-0.680642;RPB=0.342519;MQB=1;MQSB=1;BQB=0.737299;MQ0F=0;AF1=0.5;AC1=1;DP4=6,9,6,6;MQ=60;FQ=211.91;PV4=0.706825,0.21012,1,1;ANN=T|missense_variant|MODERATE|V2_ScYrq3g_1694g000100.1|V2_ScYrq3g_1694g000100.1|transcript|V2_ScYrq3g_1694g000100.1.01|protein_coding|1/1|c.160G>A|p.Val54Met|160/438|160/438|54/145||	GT:PL:DP:AD:GQ	0/1:239,0,255:27:15,12:99
				2899	G	A	196009	.	DP=27;VDB=0.541747;SGB=-0.683931;RPB=0.395797;MQB=1;MQSB=1;BQB=0.493953;MQ0F=0;AF1=0.5;AC1=1;DP4=5,6,6,7;MQ=60;FQ=186.751;PV4=1,0.231694,1,1;ANN=T|synonymous_variant|LOW|V2_ScYrq3g_1694g000100.1|V2_ScYrq3g_1694g000100.1|transcript|V2_ScYrq3g_1694g000100.1.01|protein_coding|1/1|c.108G>A|p.Glu36Glu|108/438|108/438|36/145||	GT:PL:DP:AD:GQ	0/1:226,0,214:24:11,13:99
				2919	A	G	225009	.	DP=20;VDB=0.366444;SGB=-0.686358;RPB=0.760115;MQB=1;MQSB=1;BQB=0.998929;MQ0F=0;AF1=0.5;AC1=1;DP4=3,2,5,9;MQ=60;FQ=72.0156;PV4=0.602683,1,1,1;ANN=T|missense_variant|MODERATE|V2_ScYrq3g_1694g000100.1|V2_ScYrq3g_1694g000100.1|transcript|V2_ScYrq3g_1694g000100.1.01|protein_coding|1/1|c.79G>A|p.Ala27Thr|79/438|79/438|27/145||	GT:PL:DP:AD:GQ	0/1:255,0,99:19:5,14:99

## Sheet: Violetto di Sicilia
TITLE Structural and functional analysis of polyphenol oxidases involved in globe artichoke (C. cardunculus var. scolymus L.) tissue browning AUTHORS Valerio Pompili, Elena Mazzocchi, Andrea Moglia, Alberto Acquadro, Cinzia Comino, Giuseppe Leonardo Rotino, Sergio Lanteri
Supplementary Data S3. Summary of SNP/Indels analysis in PPO genes of Violetto di Sicilia (VS) varietal type. High impact variants are highlighted in yellow. These data are related to Figure 3 and Table 1.
Chr	gene	start (genome)	end (genome)	SNP position	Reference	Alternative
2	V2_02g003610.1.01	3791255	3792244	3791585	A	T	340087	.	DP=12;VDB=0.397076;SGB=-0.556411;RPB=0.697274;MQB=0.493254;MQSB=0.8;BQB=0.838046;MQ0F=0;AF1=0.5;AC1=1;DP4=7,1,3,1;MQ=29;FQ=36.9987;PV4=1,1,1,1;ANN=T|synonymous_variant|LOW|V2_02g003610.1|V2_02g003610.1|transcript|V2_02g003610.1.01|protein_coding|1/1|c.331A>T|p.???111???|331/990|331/990|111/329||	GT:PL:DP:AD:GQ	0/1:64,0,88:12:8,4:67
				3791863	A	G	500072	.	DP=15;VDB=0.975378;SGB=-0.556411;RPB=0.697617;MQB=0.872525;MQSB=0.161524;BQB=0.997872;MQ0F=0;AF1=0.5;AC1=1;DP4=6,5,2,2;MQ=49;FQ=53.0153;PV4=1,0.325244,1,0.0346372;ANN=G|synonymous_variant|LOW|V2_02g003610.1|V2_02g003610.1|transcript|V2_02g003610.1.01|protein_coding|1/1|c.609A>G|p.Thr203Thr|609/990|609/990|203/329||	GT:PL:DP:AD:GQ	0/1:80,0,196:15:11,4:83
				3791896	G	C	860076	.	DP=14;VDB=0.0883928;SGB=-0.636426;RPB=0.777382;MQB=0.0285802;MQSB=0.0253494;BQB=0.966012;MQ0F=0;AF1=0.5;AC1=1;DP4=6,1,2,5;MQ=46;FQ=88.9475;PV4=0.102564,0.405317,0.00420822,1;ANN=C|missense_variant|MODERATE|V2_02g003610.1|V2_02g003610.1|transcript|V2_02g003610.1.01|protein_coding|1/1|c.642G>C|p.Lys214Asn|642/990|642/990|214/329||	GT:PL:DP:AD:GQ	0/1:116,0,134:14:7,7:99
				3791932	A	G	139008	.	DP=16;VDB=0.791324;SGB=-0.662043;RPB=0.711573;MQB=0.534333;MQSB=0.0891522;BQB=0.984496;MQ0F=0;AF1=0.5;AC1=1;DP4=4,2,4,5;MQ=43;FQ=85.0157;PV4=0.608392,0.459924,0.30947,1;ANN=G|synonymous_variant|LOW|V2_02g003610.1|V2_02g003610.1|transcript|V2_02g003610.1.01|protein_coding|1/1|c.678A>G|p.Leu226Leu|678/990|678/990|226/329||	GT:PL:DP:AD:GQ	0/1:169,0,112:15:6,9:99
				3791991	T	A	779563	.	DP=22;VDB=0.036866;SGB=-0.556411;RPB=0.554105;MQB=0.751477;MQSB=0.280067;BQB=0.946781;MQ0F=0.0454545;AF1=0.49995;AC1=1;DP4=11,5,0,4;MQ=46;FQ=10.4274;PV4=0.0260062,0.260783,1,1;ANN=A|missense_variant|MODERATE|V2_02g003610.1|V2_02g003610.1|transcript|V2_02g003610.1.01|protein_coding|1/1|c.737T>A|p.Val246Glu|737/990|737/990|246/329||	GT:PL:DP:AD:GQ	0/1:37,0,207:20:16,4:39
				3811919	A	C	138008	.	DP=31;VDB=0.657473;SGB=-0.680642;RPB=0.334339;MQB=0.122794;MQSB=0.606045;BQB=0.524801;MQ0F=0;AF1=0.5;AC1=1;DP4=11,8,2,10;MQ=45;FQ=141.016;PV4=0.0317035,1,0.0108154,0.402511;ANN=C|synonymous_variant|LOW|V2_02g003620.1|V2_02g003620.1|transcript|V2_02g003620.1.01|protein_coding|1/1|c.1782T>G|p.Val594Val|1782/1851|1782/1851|594/616||	GT:PL:DP:AD:GQ	0/1:168,0,247:31:19,12:99
				3812015	A	G	185999	.	DP=15;VDB=0.585101;SGB=-0.688148;MQSB=1;MQ0F=0;AF1=1;AC1=2;DP4=0,0,1,14;MQ=37;FQ=-71.9863;ANN=G|synonymous_variant|LOW|V2_02g003620.1|V2_02g003620.1|transcript|V2_02g003620.1.01|protein_coding|1/1|c.1686T>C|p.His562His|1686/1851|1686/1851|562/616||	GT:PL:DP:AD:GQ	1/1:219,45,0:15:0,15:87
				3812066	T	C	202999	.	DP=18;VDB=0.0134843;SGB=-0.690438;MQSB=0.605689;MQ0F=0.0555556;AF1=1;AC1=2;DP4=0,0,5,12;MQ=33;FQ=-77.9863;ANN=C|synonymous_variant|LOW|V2_02g003620.1|V2_02g003620.1|transcript|V2_02g003620.1.01|protein_coding|1/1|c.1635A>G|p.Thr545Thr|1635/1851|1635/1851|545/616||	GT:PL:DP:AD:GQ	1/1:236,51,0:17:0,17:99
				3812155	C	T	600073	.	DP=36;VDB=0.682643;SGB=-0.683931;RPB=0.988269;MQB=0.0575283;MQSB=0.993307;BQB=0.509839;MQ0F=0.0555556;AF1=0.5;AC1=1;DP4=13,9,3,10;MQ=39;FQ=63.0154;PV4=0.0775691,0.0377016,0.00631585,1;ANN=T|missense_variant|MODERATE|V2_02g003620.1|V2_02g003620.1|transcript|V2_02g003620.1.01|protein_coding|1/1|c.1546G>A|p.Val516Ile|1546/1851|1546/1851|516/616||	GT:PL:DP:AD:GQ	0/1:90,0,255:35:22,12:93
				3812162	T	C	590073	.	DP=34;VDB=0.293805;SGB=-0.676189;RPB=0.964899;MQB=0.105804;MQSB=0.995862;BQB=1;MQ0F=0.0588235;AF1=0.5;AC1=1;DP4=12,10,2,9;MQ=41;FQ=62.0154;PV4=0.0674131,1,0.0102676,1;ANN=C|synonymous_variant|LOW|V2_02g003620.1|V2_02g003620.1|transcript|V2_02g003620.1.01|protein_coding|1/1|c.1539A>G|p.Leu513Leu|1539/1851|1539/1851|513/616||	GT:PL:DP:AD:GQ	0/1:89,0,250:33:22,11:92
				3812231	T	C	230285	.	DP=28;VDB=0.355905;SGB=-0.636426;RPB=0.229714;MQB=0.84472;MQSB=0.844049;BQB=0.802191;MQ0F=0.0357143;AF1=0.499999;AC1=1;DP4=11,9,3,4;MQ=41;FQ=26.0258;PV4=0.677617,0.146087,0.303584,0.00870234;ANN=C|synonymous_variant|LOW|V2_02g003620.1|V2_02g003620.1|transcript|V2_02g003620.1.01|protein_coding|1/1|c.1470A>G|p.Thr490Thr|1470/1851|1470/1851|490/616||	GT:PL:DP:AD:GQ	0/1:53,0,227:27:20,6:56
Chr	gene	start (genome)	end (genome)	SNP position	Reference	Alternative
2	V2_02g003620.1.01	3811850	3813700	3812249	A	T	109008	.	DP=24;VDB=0.166711;SGB=-0.676189;RPB=0.522986;MQB=0.0859022;MQSB=0.597127;BQB=0.923099;MQ0F=0.0416667;AF1=0.5;AC1=1;DP4=8,4,3,8;MQ=42;FQ=112.013;PV4=0.0995327,1,0.0108007,0.0322387;ANN=T|synonymous_variant|LOW|V2_02g003620.1|V2_02g003620.1|transcript|V2_02g003620.1.01|protein_coding|1/1|c.1452T>A|p.Pro484Pro|1452/1851|1452/1851|484/616||	GT:PL:DP:AD:GQ	0/1:139,0,171:23:12,11:99
				3812357	C	A	220341	.	DP=16;VDB=0.161792;SGB=-0.590765;RPB=0.606531;MQB=0.486752;MQSB=0.416667;BQB=0.249352;MQ0F=0.25;AF1=0.499998;AC1=1;DP4=1,8,1,4;MQ=30;FQ=25.0286;PV4=1,1,0.23081,1;ANN=A|synonymous_variant|LOW|V2_02g003620.1|V2_02g003620.1|transcript|V2_02g003620.1.01|protein_coding|1/1|c.1344G>T|p.Pro448Pro|1344/1851|1344/1851|448/616||	GT:PL:DP:AD:GQ	0/1:52,0,103:14:9,5:55
				3812509	T	A	370079	.	DP=13;VDB=0.962096;SGB=-0.556411;RPB=0.746718;MQB=0.94394;MQSB=0.304946;BQB=0.543691;MQ0F=0.307692;AF1=0.5;AC1=1;DP4=4,4,2,2;MQ=29;FQ=40.0149;PV4=1,0.05778,1,0.0047008;ANN=A|missense_variant|MODERATE|V2_02g003620.1|V2_02g003620.1|transcript|V2_02g003620.1.01|protein_coding|1/1|c.1192A>T|p.Met398Leu|1192/1851|1192/1851|398/616||	GT:PL:DP:AD:GQ	0/1:67,0,105:12:8,4:70
				3812663	G	A	161143	.	DP=11;VDB=0.539554;SGB=-0.511536;RPB=0.829029;MQB=0.309786;MQSB=0.0297172;BQB=0.979382;MQ0F=0.363636;AF1=0.499994;AC1=1;DP4=3,5,3,0;MQ=30;FQ=19.0689;PV4=0.181818,0.196712,1,0.470185;ANN=A|synonymous_variant|LOW|V2_02g003620.1|V2_02g003620.1|transcript|V2_02g003620.1.01|protein_coding|1/1|c.1038C>T|p.Ile346Ile|1038/1851|1038/1851|346/616||	GT:PL:DP:AD:GQ	0/1:46,0,90:11:8,3:49
				3812711	G	A	750075	.	DP=20;VDB=0.310584;SGB=-0.676189;RPB=0.659954;MQB=0.333737;MQSB=0.00247875;BQB=0.434285;MQ0F=0.25;AF1=0.5;AC1=1;DP4=8,1,6,5;MQ=35;FQ=77.6837;PV4=0.157121,1,0.0534677,1;ANN=A|synonymous_variant|LOW|V2_02g003620.1|V2_02g003620.1|transcript|V2_02g003620.1.01|protein_coding|1/1|c.990C>T|p.Phe330Phe|990/1851|990/1851|330/616||	GT:PL:DP:AD:GQ	0/1:105,0,116:20:9,8:99
				3812812	C	T	660074	.	DP=28;VDB=0.49048;SGB=-0.651104;RPB=0.961639;MQB=0.88985;MQSB=0.942308;BQB=0.830102;MQ0F=0.0357143;AF1=0.5;AC1=1;DP4=18,2,8,0;MQ=40;FQ=69.0155;PV4=1,0.194862,1,1;ANN=T|missense_variant|MODERATE|V2_02g003620.1|V2_02g003620.1|transcript|V2_02g003620.1.01|protein_coding|1/1|c.889G>A|p.Asp297Asn|889/1851|889/1851|297/616||	GT:PL:DP:AD:GQ	0/1:96,0,183:28:20,8:99
				3812855	G	T	159009	.	DP=30;VDB=0.211443;SGB=-0.692352;RPB=0.306895;MQB=0.0425345;MQSB=0.22313;BQB=0.985523;MQ0F=0;AF1=0.5;AC1=1;DP4=5,3,19,2;MQ=49;FQ=97.0159;PV4=0.111877,1,0.0041976,1;ANN=T|synonymous_variant|LOW|V2_02g003620.1|V2_02g003620.1|transcript|V2_02g003620.1.01|protein_coding|1/1|c.846C>A|p.Pro282Pro|846/1851|846/1851|282/616||	GT:PL:DP:AD:GQ	0/1:189,0,124:29:8,21:99
				3812879	G	T	221999	.	DP=35;VDB=0.283737;SGB=-0.693127;MQSB=0.378164;MQ0F=0;AF1=1;AC1=2;DP4=0,0,24,9;MQ=50;FQ=-122.987;ANN=T|synonymous_variant|LOW|V2_02g003620.1|V2_02g003620.1|transcript|V2_02g003620.1.01|protein_coding|1/1|c.822C>A|p.Ala274Ala|822/1851|822/1851|274/616||	GT:PL:DP:AD:GQ	1/1:255,96,0:33:0,32:99
				3812898	G	A	151417	.	DP=34;VDB=0.200927;SGB=-0.616816;RPB=0.998835;MQB=0.281048;MQSB=0.552148;BQB=0.0313723;MQ0F=0;AF1=0.499992;AC1=1;DP4=16,10,4,2;MQ=53;FQ=18.0829;PV4=1,0.00884283,0.0467134,1;ANN=A|missense_variant|MODERATE|V2_02g003620.1|V2_02g003620.1|transcript|V2_02g003620.1.01|protein_coding|1/1|c.803C>T|p.Pro268Leu|803/1851|803/1851|268/616||	GT:PL:DP:AD:GQ	0/1:45,0,255:32:26,6:48
				3812906	TGAGTTGGAGTTGG	TGAGTTGG	118467	.	INDEL;IDV=6;IMF=0.176471;DP=34;VDB=0.186034;SGB=-0.590765;MQSB=0.342519;MQ0F=0;AF1=0.5;AC1=1;DP4=11,8,3,2;MQ=54;FQ=121.477;PV4=1,0.0135629,1,1;ANN=TGAGTTGG|conservative_inframe_deletion|MODERATE|V2_02g003620.1|V2_02g003620.1|transcript|V2_02g003620.1.01|protein_coding|1/1|c.782_787delCCAACT|p.Asn262_Ser263del|787/1851|782/1851|261/616||	GT:PL:DP:AD:GQ	0/1:156,0,255:24:19,5:99
				3812926	A	T	580073	.	DP=37;VDB=0.473837;SGB=-0.651104;RPB=0.951817;MQB=0.546108;MQSB=0.740233;BQB=0.453789;MQ0F=0;AF1=0.5;AC1=1;DP4=14,13,4,4;MQ=56;FQ=61.0154;PV4=1,0.0515341,1,1;ANN=T|missense_variant|MODERATE|V2_02g003620.1|V2_02g003620.1|transcript|V2_02g003620.1.01|protein_coding|1/1|c.775T>A|p.Tyr259Asn|775/1851|775/1851|259/616||	GT:PL:DP:AD:GQ	0/1:88,0,255:35:27,8:91
				3813002	A	G	350083	.	DP=49;VDB=0.832832;SGB=-0.636426;RPB=0.925189;MQB=1;MQSB=1;BQB=0.471134;MQ0F=0;AF1=0.5;AC1=1;DP4=21,20,2,5;MQ=60;FQ=38.0158;PV4=0.41912,1,1,1;ANN=G|synonymous_variant|LOW|V2_02g003620.1|V2_02g003620.1|transcript|V2_02g003620.1.01|protein_coding|1/1|c.699T>C|p.Asp233Asp|699/1851|699/1851|233/616||	GT:PL:DP:AD:GQ	0/1:65,0,255:48:41,7:68
				3813140	G	A	225009	.	DP=50;VDB=0.867446;SGB=-0.692831;RPB=0.947053;MQB=1;MQSB=1;BQB=0.996139;MQ0F=0;AF1=0.5;AC1=1;DP4=15,7,17,7;MQ=60;FQ=225.007;PV4=1,0.34152,1,1;ANN=A|synonymous_variant|LOW|V2_02g003620.1|V2_02g003620.1|transcript|V2_02g003620.1.01|protein_coding|1/1|c.561C>T|p.Cys187Cys|561/1851|561/1851|187/616||	GT:PL:DP:AD:GQ	0/1:255,0,255:46:22,24:99
				3813178	C	T	178009	.	DP=48;VDB=0.0294018;SGB=-0.69168;RPB=0.885103;MQB=1;MQSB=1;BQB=0.00679228;MQ0F=0;AF1=0.5;AC1=1;DP4=16,10,10,9;MQ=60;FQ=181.017;PV4=0.760512,0.000439919,1,1;ANN=T|missense_variant|MODERATE|V2_02g003620.1|V2_02g003620.1|transcript|V2_02g003620.1.01|protein_coding|1/1|c.523G>A|p.Asp175Asn|523/1851|523/1851|175/616||	GT:PL:DP:AD:GQ	0/1:208,0,255:45:26,19:99
				3813203	C	T	102008	.	DP=51;VDB=0.43896;SGB=-0.680642;RPB=0.994542;MQB=1;MQSB=1;BQB=0.291878;MQ0F=0;AF1=0.5;AC1=1;DP4=17,20,6,6;MQ=60;FQ=105.016;PV4=1,0.00589229,1,1;ANN=T|synonymous_variant|LOW|V2_02g003620.1|V2_02g003620.1|transcript|V2_02g003620.1.01|protein_coding|1/1|c.498G>A|p.Ala166Ala|498/1851|498/1851|166/616||	GT:PL:DP:AD:GQ	0/1:132,0,255:49:37,11:99
				3813213	G	T	198009	.	DP=52;VDB=0.214574;SGB=-0.692352;RPB=0.995636;MQB=1;MQSB=1;BQB=0.0232169;MQ0F=0;AF1=0.5;AC1=1;DP4=11,16,10,11;MQ=60;FQ=201.009;PV4=0.771014,0.00665696,1,1;ANN=T|missense_variant|MODERATE|V2_02g003620.1|V2_02g003620.1|transcript|V2_02g003620.1.01|protein_coding|1/1|c.488C>A|p.Ala163Glu|488/1851|488/1851|163/616||	GT:PL:DP:AD:GQ	0/1:228,0,255:48:27,20:99
				3813214	C	T	225009	.	DP=52;VDB=0.187617;SGB=-0.692831;RPB=0.869705;MQB=1;MQSB=1;BQB=0.813963;MQ0F=0;AF1=0.5;AC1=1;DP4=11,16,12,12;MQ=60;FQ=225.007;PV4=0.579599,0.112698,1,1;ANN=T|missense_variant|MODERATE|V2_02g003620.1|V2_02g003620.1|transcript|V2_02g003620.1.01|protein_coding|1/1|c.487G>A|p.Ala163Thr|487/1851|487/1851|163/616||	GT:PL:DP:AD:GQ	0/1:255,0,255:51:27,23:99
				3813567	C	G	860076	.	DP=17;VDB=0.471814;SGB=-0.590765;RPB=0.309786;MQB=0.692463;MQSB=0.508203;BQB=0.912219;MQ0F=0;AF1=0.5;AC1=1;DP4=3,7,2,3;MQ=53;FQ=89.0158;PV4=1,1,0.180902,0.294665;ANN=G|missense_variant|MODERATE|V2_02g003620.1|V2_02g003620.1|transcript|V2_02g003620.1.01|protein_coding|1/1|c.134G>C|p.Ser45Thr|134/1851|134/1851|45/616||	GT:PL:DP:AD:GQ	0/1:116,0,192:15:10,5:99
				3813590	A	T	760075	.	DP=20;VDB=0.638458;SGB=-0.616816;RPB=0.850016;MQB=0.307929;MQSB=0.996435;BQB=0.999039;MQ0F=0;AF1=0.5;AC1=1;DP4=4,9,3,3;MQ=52;FQ=79.0156;PV4=0.616873,0.45598,0.0320957,1;ANN=T|synonymous_variant|LOW|V2_02g003620.1|V2_02g003620.1|transcript|V2_02g003620.1.01|protein_coding|1/1|c.111T>A|p.Arg37Arg|111/1851|111/1851|37/616||	GT:PL:DP:AD:GQ	0/1:106,0,210:19:13,6:99
				3813608	C	A	221999	.	DP=18;VDB=0.107561;SGB=-0.688148;MQSB=0.810528;MQ0F=0;AF1=1;AC1=2;DP4=0,0,6,9;MQ=53;FQ=-71.9863;ANN=A|missense_variant|MODERATE|V2_02g003620.1|V2_02g003620.1|transcript|V2_02g003620.1.01|protein_coding|1/1|c.93G>T|p.Leu31Phe|93/1851|93/1851|31/616||	GT:PL:DP:AD:GQ	1/1:255,45,0:15:0,15:87
Chr	gene	start (genome)	end (genome)	SNP position	Reference	Alternative
2	V2_02g003630.1.01	3822577	3823984	3822777	C	G	700074	.	DP=11;VDB=0.37035;SGB=-0.590765;RPB=0.683497;MQB=0.950952;BQB=0.8618;MQ0F=0;AF1=0.5;AC1=1;DP4=0,6,0,5;MQ=40;FQ=72.9724;PV4=1,0.148333,1,0.165574;ANN=G|intron_variant|MODIFIER|V2_02g003630.1|V2_02g003630.1|transcript|V2_02g003630.1.01|protein_coding|1/1|c.137+64C>G||||||	GT:PL:DP:AD:GQ	0/1:100,0,120:11:6,5:99
				3822810	C	T	810075	.	DP=12;VDB=0.749879;SGB=-0.616816;RPB=0.47436;MQB=0.982603;MQSB=1;BQB=0.813189;MQ0F=0;AF1=0.5;AC1=1;DP4=0,6,1,5;MQ=39;FQ=82.2513;PV4=1,0.167202,0.192972,0.281565;ANN=T|intron_variant|MODIFIER|V2_02g003630.1|V2_02g003630.1|transcript|V2_02g003630.1.01|protein_coding|1/1|c.137+97C>T||||||	GT:PL:DP:AD:GQ	0/1:111,0,114:12:6,6:99
				3822826	T	C	153007	.	DP=10;VDB=0.508631;SGB=-0.670168;MQSB=1;MQ0F=0;AF1=1;AC1=2;DP4=0,0,1,9;MQ=39;FQ=-56.9861;ANN=C|intron_variant|MODIFIER|V2_02g003630.1|V2_02g003630.1|transcript|V2_02g003630.1.01|protein_coding|1/1|c.137+113T>C||||||	GT:PL:DP:AD:GQ	1/1:186,30,0:10:0,10:57
				3822829	A	G	780075	.	DP=10;VDB=0.575151;SGB=-0.590765;RPB=0.142852;MQB=0.952347;MQSB=1;BQB=0.857112;MQ0F=0;AF1=0.5;AC1=1;DP4=0,5,1,4;MQ=39;FQ=74.0424;PV4=1,0.293559,0.196389,1;ANN=G|intron_variant|MODIFIER|V2_02g003630.1|V2_02g003630.1|transcript|V2_02g003630.1.01|protein_coding|1/1|c.137+116A>G||||||	GT:PL:DP:AD:GQ	0/1:108,0,102:10:5,5:99
				3822833	G	A	550072	.	DP=11;VDB=0.25494;SGB=-0.590765;RPB=0.0891517;MQB=0.8618;MQSB=0;BQB=0.0891517;MQ0F=0.0909091;AF1=0.5;AC1=1;DP4=2,4,0,5;MQ=37;FQ=58.011;PV4=0.454545,0.00499534,1,0.313945;ANN=A|intron_variant|MODIFIER|V2_02g003630.1|V2_02g003630.1|transcript|V2_02g003630.1.01|protein_coding|1/1|c.137+120G>A||||||	GT:PL:DP:AD:GQ	0/1:85,0,115:11:6,5:88
				3823162	A	T	630073	.	DP=18;VDB=0.0980762;SGB=-0.590765;RPB=0.697005;MQB=0.0388261;MQSB=0.0844109;BQB=0.594648;MQ0F=0.388889;AF1=0.500001;AC1=1;DP4=8,3,2,3;MQ=24;FQ=27.0231;PV4=0.299451,1,1,1;ANN=T|synonymous_variant|LOW|V2_02g003630.1|V2_02g003630.1|transcript|V2_02g003630.1.01|protein_coding|2/2|c.282A>T|p.Thr94Thr|282/1104|282/1104|94/367||	GT:PL:DP:AD:GQ	0/1:93,0,54:16:11,5:57
				3823255	G	A	380077	.	DP=16;VDB=0.211317;SGB=-0.556411;RPB=0.960789;MQB=0.0391639;MQSB=0.341108;BQB=0.778801;MQ0F=0.1875;AF1=0.5;AC1=1;DP4=4,6,1,3;MQ=25;FQ=32.3786;PV4=1,0.109415,1,1;ANN=A|synonymous_variant|LOW|V2_02g003630.1|V2_02g003630.1|transcript|V2_02g003630.1.01|protein_coding|2/2|c.375G>A|p.Ser125Ser|375/1104|375/1104|125/367||	GT:PL:DP:AD:GQ	0/1:68,0,60:14:10,4:62
				3823584	G	C	920658	.	DP=8;VDB=0.892439;SGB=-0.636426;MQSB=1;MQ0F=0.125;AF1=1;AC1=2;DP4=0,0,6,1;MQ=34;FQ=-47.986;ANN=C|missense_variant|MODERATE|V2_02g003630.1|V2_02g003630.1|transcript|V2_02g003630.1.01|protein_coding|2/2|c.704G>C|p.Arg235Pro|704/1104|704/1104|235/367||	GT:PL:DP:AD:GQ	1/1:125,21,0:7:0,7:39
				3823636	G	C	127032	.	DP=9;VDB=0.0498124;SGB=-0.651104;MQSB=1;MQ0F=0;AF1=1;AC1=2;DP4=0,0,7,1;MQ=38;FQ=-50.986;ANN=C|missense_variant|MODERATE|V2_02g003630.1|V2_02g003630.1|transcript|V2_02g003630.1.01|protein_coding|2/2|c.756G>C|p.Lys252Asn|756/1104|756/1104|252/367||	GT:PL:DP:AD:GQ	1/1:160,24,0:8:0,8:45
				3823727	C	T	193.0	.	DP=14;VDB=0.36367;SGB=-0.683931;MQSB=1;MQ0F=0;AF1=1;AC1=2;DP4=0,0,9,4;MQ=50;FQ=-65.9862;ANN=T|missense_variant|MODERATE|V2_02g003630.1|V2_02g003630.1|transcript|V2_02g003630.1.01|protein_coding|2/2|c.847C>T|p.Leu283Phe|847/1104|847/1104|283/367||	GT:PL:DP:AD:GQ	1/1:226,39,0:13:0,13:75
				3823820	A	G	220341	.	DP=16;VDB=0.138245;SGB=-0.556411;RPB=0.501405;MQB=0.0233182;MQSB=0.511891;BQB=0.211556;MQ0F=0;AF1=0.499998;AC1=1;DP4=4,7,4,0;MQ=47;FQ=25.0286;PV4=0.0769231,1,0.00122081,1;ANN=G|missense_variant|MODERATE|V2_02g003630.1|V2_02g003630.1|transcript|V2_02g003630.1.01|protein_coding|2/2|c.940A>G|p.Lys314Glu|940/1104|940/1104|314/367||	GT:PL:DP:AD:GQ	0/1:52,0,175:15:11,4:55
				3823844	A	T	440073	.	DP=17;VDB=0.470665;SGB=-0.636426;RPB=0.50373;MQB=0.122456;MQSB=0.833753;BQB=0.84246;MQ0F=0;AF1=0.5;AC1=1;DP4=5,5,6,1;MQ=43;FQ=47.0153;PV4=0.304299,0.286268,0.0236844,1;ANN=T|missense_variant|MODERATE|V2_02g003630.1|V2_02g003630.1|transcript|V2_02g003630.1.01|protein_coding|2/2|c.964A>T|p.Thr322Ser|964/1104|964/1104|322/367||	GT:PL:DP:AD:GQ	0/1:74,0,190:17:10,6:77
Chr	gene	start (genome)	end (genome)	SNP position	Reference	Alternative
2	V2_02g003640.1.01	3831196	3844009	3831203	G	A	221999	.	DP=17;VDB=0.336237;SGB=-0.688148;MQSB=1;MQ0F=0;AF1=1;AC1=2;DP4=0,0,5,10;MQ=60;FQ=-71.9863;ANN=A|missense_variant|MODERATE|V2_02g003640.1|V2_02g003640.1|transcript|V2_02g003640.1.01|protein_coding|2/2|c.2864C>T|p.Ser955Leu|2864/2871|2864/2871|955/956||	GT:PL:DP:AD:GQ	1/1:255,45,0:15:0,15:87
				3831308	G	A	118015	.	DP=10;VDB=0.156836;SGB=-0.662043;MQ0F=0;AF1=1;AC1=2;DP4=0,0,0,9;MQ=58;FQ=-53.9861;ANN=A|missense_variant|MODERATE|V2_02g003640.1|V2_02g003640.1|transcript|V2_02g003640.1.01|protein_coding|2/2|c.2759C>T|p.Thr920Ile|2759/2871|2759/2871|920/956||	GT:PL:DP:AD:GQ	1/1:151,27,0:9:0,9:51
				3831376	T	C	599723	.	DP=3;VDB=0.199299;SGB=-0.511536;MQ0F=0;AF1=1;AC1=2;DP4=0,0,0,3;MQ=40;FQ=-35.9869;ANN=C|synonymous_variant|LOW|V2_02g003640.1|V2_02g003640.1|transcript|V2_02g003640.1.01|protein_coding|2/2|c.2691A>G|p.Arg897Arg|2691/2871|2691/2871|897/956||	GT:PL:DP:AD:GQ	1/1:92,9,0:3:0,3:16
				3831421	T	C	599723	.	DP=3;VDB=0.199299;SGB=-0.511536;MQ0F=0;AF1=1;AC1=2;DP4=0,0,0,3;MQ=40;FQ=-35.9869;ANN=C|synonymous_variant|LOW|V2_02g003640.1|V2_02g003640.1|transcript|V2_02g003640.1.01|protein_coding|2/2|c.2646A>G|p.Gln882Gln|2646/2871|2646/2871|882/956||	GT:PL:DP:AD:GQ	1/1:92,9,0:3:0,3:16
				3831441	C	T	317673	.	DP=2;VDB=0.22;SGB=-0.453602;MQ0F=0;AF1=1;AC1=2;DP4=0,0,0,2;MQ=40;FQ=-32.988;ANN=T|missense_variant|MODERATE|V2_02g003640.1|V2_02g003640.1|transcript|V2_02g003640.1.01|protein_coding|2/2|c.2626G>A|p.Gly876Ser|2626/2871|2626/2871|876/956||	GT:PL:DP:AD:GQ	1/1:63,6,0:2:0,2:10
				3831631	C	T	151421	.	DP=5;VDB=0.84;SGB=-0.453602;RPB=0;MQB=0.333333;BQB=0.833333;MQ0F=0;AF1=0.500042;AC1=1;DP4=3,0,2,0;MQ=28;FQ=9.85039;PV4=1,0.39439,1,1;ANN=T|missense_variant|MODERATE|V2_02g003640.1|V2_02g003640.1|transcript|V2_02g003640.1.01|protein_coding|2/2|c.2436G>A|p.Met812Ile|2436/2871|2436/2871|812/956||	GT:PL:DP:AD:GQ	0/1:45,0,37:5:3,2:40
				3831680	A	G	602633	.	DP=5;VDB=0.138089;SGB=-0.590765;MQSB=1;MQ0F=0;AF1=1;AC1=2;DP4=0,0,4,1;MQ=29;FQ=-41.9862;ANN=G|missense_variant|MODERATE|V2_02g003640.1|V2_02g003640.1|transcript|V2_02g003640.1.01|protein_coding|2/2|c.2387T>C|p.Leu796Ser|2387/2871|2387/2871|796/956||	GT:PL:DP:AD:GQ	1/1:93,15,0:5:0,5:27
				3831685	G	C	677889	.	DP=6;VDB=0.156308;SGB=-0.590765;RPB=1;MQB=1;MQSB=1;BQB=1;MQ0F=0;AF1=1;AC1=2;DP4=0,1,5,0;MQ=32;FQ=-36.9867;PV4=0.166667,1,1,1;ANN=C|stop_gained|HIGH|V2_02g003640.1|V2_02g003640.1|transcript|V2_02g003640.1.01|protein_coding|2/2|c.2382C>G|p.Tyr794*|2382/2871|2382/2871|794/956||	GT:PL:DP:AD:GQ	1/1:100,10,0:6:1,5:17
				3831766	C	T	148002	.	DP=12;VDB=0.0538447;SGB=-0.676189;MQSB=0.12058;MQ0F=0;AF1=1;AC1=2;DP4=0,0,7,4;MQ=34;FQ=-59.9861;ANN=T|missense_variant|MODERATE|V2_02g003640.1|V2_02g003640.1|transcript|V2_02g003640.1.01|protein_coding|2/2|c.2301G>A|p.Met767Ile|2301/2871|2301/2871|767/956||	GT:PL:DP:AD:GQ	1/1:181,33,0:11:0,11:63
				3831855	T	C	163999	.	DP=15;VDB=0.165501;SGB=-0.688148;MQSB=1;MQ0F=0;AF1=1;AC1=2;DP4=0,0,14,1;MQ=36;FQ=-71.9863;ANN=C|missense_variant|MODERATE|V2_02g003640.1|V2_02g003640.1|transcript|V2_02g003640.1.01|protein_coding|2/2|c.2212A>G|p.Thr738Ala|2212/2871|2212/2871|738/956||	GT:PL:DP:AD:GQ	1/1:197,45,0:15:0,15:87
				3831868	A	G	952088	.	DP=14;VDB=0.192436;SGB=-0.511536;RPB=0.823708;MQB=0.927041;MQSB=1;BQB=0.927041;MQ0F=0;AF1=0.499969;AC1=1;DP4=10,1,3,0;MQ=36;FQ=12.2797;PV4=1,1,0.251969,1;ANN=G|synonymous_variant|LOW|V2_02g003640.1|V2_02g003640.1|transcript|V2_02g003640.1.01|protein_coding|2/2|c.2199T>C|p.Tyr733Tyr|2199/2871|2199/2871|733/956||	GT:PL:DP:AD:GQ	0/1:39,0,142:14:11,3:41
				3832000	T	C	390076	.	DP=21;VDB=0.0456508;SGB=-0.590765;RPB=0.954405;MQB=0.0363254;MQSB=0.220595;BQB=0.473944;MQ0F=0;AF1=0.5;AC1=1;DP4=8,7,2,3;MQ=49;FQ=42.0155;PV4=1,1,0.000326154,1;ANN=C|synonymous_variant|LOW|V2_02g003640.1|V2_02g003640.1|transcript|V2_02g003640.1.01|protein_coding|2/2|c.2067A>G|p.Leu689Leu|2067/2871|2067/2871|689/956||	GT:PL:DP:AD:GQ	0/1:69,0,232:20:15,5:72
				3832058	G	A	159009	.	DP=19;VDB=0.431004;SGB=-0.680642;RPB=0.531752;MQB=0.0644911;MQSB=0.017088;BQB=0.728414;MQ0F=0;AF1=0.5;AC1=1;DP4=0,6,7,5;MQ=47;FQ=47.0153;PV4=0.0377074,0.218187,1,1;ANN=A|missense_variant|MODERATE|V2_02g003640.1|V2_02g003640.1|transcript|V2_02g003640.1.01|protein_coding|2/2|c.2009C>T|p.Pro670Leu|2009/2871|2009/2871|670/956||	GT:PL:DP:AD:GQ	0/1:189,0,74:18:6,12:77
				3832315	GTATATATATATATAT	GTATATATAT,GTATATATATATATATATAT,GTATATATATAT	644572	.	INDEL;IDV=24;IMF=0.631579;DP=31;VDB=0.0869328;SGB=-0.692562;MQSB=0.0287872;MQ0F=0;AF1=1;AC1=2;DP4=0,0,17,5;MQ=35;FQ=-73.5254;ANN=GTATATATAT|intron_variant|MODIFIER|V2_02g003640.1|V2_02g003640.1|transcript|V2_02g003640.1.01|protein_coding|1/1|c.1847-110_1847-105delATATAT||||||,GTATATATATAT|intron_variant|MODIFIER|V2_02g003640.1|V2_02g003640.1|transcript|V2_02g003640.1.01|protein_coding|1/1|c.1847-…	GT:PL:DP:AD:GQ	1/1:218,152,113,100,0,88,147,41,8,132:22:0,13,4,5:75
				3832363	ATATATATATAT	ATATATATATATTTATATATATAT	634664	.	INDEL;IDV=1;IMF=0.0140845;DP=40;VDB=0.144121;SGB=-0.511536;MQSB=1;MQ0F=0;AF1=0.5;AC1=1;DP4=4,1,3,0;MQ=52;FQ=66.4759;PV4=1,0.492535,0.207467,1;ANN=ATATATATATATTTATATATATAT|intron_variant|MODIFIER|V2_02g003640.1|V2_02g003640.1|transcript|V2_02g003640.1.01|protein_coding|1/1|c.1847-155_1847-154insATATATATATAA||||||	GT:PL:DP:AD:GQ	0/1:101,0,141:8:5,3:99
				3832504	C	T	208009	.	DP=74;VDB=0.690334;SGB=-0.693097;RPB=0.0077259;MQB=0.0368804;MQSB=0.0411979;BQB=0.194545;MQ0F=0;AF1=0.5;AC1=1;DP4=23,15,18,12;MQ=49;FQ=210.932;PV4=1,0.0305624,0.00423073,1;ANN=T|intron_variant|MODIFIER|V2_02g003640.1|V2_02g003640.1|transcript|V2_02g003640.1.01|protein_coding|1/1|c.1847-284G>A||||||	GT:PL:DP:AD:GQ	0/1:238,0,255:68:38,30:99
				3832521	T	A	139008	.	DP=81;VDB=0.834253;SGB=-0.692562;RPB=0.213567;MQB=0.644833;MQSB=0.0713102;BQB=0.44734;MQ0F=0;AF1=0.5;AC1=1;DP4=30,23,15,7;MQ=48;FQ=142.016;PV4=0.441184,0.0410871,0.359616,0.358309;ANN=A|intron_variant|MODIFIER|V2_02g003640.1|V2_02g003640.1|transcript|V2_02g003640.1.01|protein_coding|1/1|c.1847-301A>T||||||	GT:PL:DP:AD:GQ	0/1:169,0,255:75:53,22:99
				3832547	A	G	225009	.	DP=86;VDB=0.629401;SGB=-0.693147;RPB=0.566412;MQB=6.99166e-09;MQSB=0.220304;BQB=0.855816;MQ0F=0;AF1=0.5;AC1=1;DP4=12,14,30,26;MQ=47;FQ=225.007;PV4=0.636635,1,1.43706e-08,0.344099;ANN=G|intron_variant|MODIFIER|V2_02g003640.1|V2_02g003640.1|transcript|V2_02g003640.1.01|protein_coding|1/1|c.1847-327T>C||||||	GT:PL:DP:AD:GQ	0/1:255,0,255:82:26,56:99
				3832645	T	C	225009	.	DP=130;VDB=0.257901;SGB=-0.693144;RPB=0.977968;MQB=0.999913;MQSB=0.849639;BQB=0.0570607;MQ0F=0.00769231;AF1=0.5;AC1=1;DP4=45,42,18,21;MQ=48;FQ=225.007;PV4=0.700223,1,1,1;ANN=C|intron_variant|MODIFIER|V2_02g003640.1|V2_02g003640.1|transcript|V2_02g003640.1.01|protein_coding|1/1|c.1847-425A>G||||||	GT:PL:DP:AD:GQ	0/1:255,0,255:126:87,38:99
				3832676	ATT	AT	146184	.	INDEL;IDV=20;IMF=0.155039;DP=129;VDB=0.836118;SGB=-0.691153;MQSB=0.4738;MQ0F=0.00775194;AF1=0.499998;AC1=1;DP4=42,45,13,5;MQ=48;FQ=17.5527;PV4=0.0745218,0.0813423,0.0375061,1;ANN=AT|intron_variant|MODIFIER|V2_02g003640.1|V2_02g003640.1|transcript|V2_02g003640.1.01|protein_coding|1/1|c.1847-458delA||||||	GT:PL:DP:AD:GQ	0/1:52,0,255:105:87,18:55
				3832752	G	A	740075	.	DP=112;VDB=0.159777;SGB=-0.692352;RPB=0.957905;MQB=0.580871;MQSB=0.930646;BQB=0.950979;MQ0F=0;AF1=0.5;AC1=1;DP4=60,25,17,4;MQ=42;FQ=77.0156;PV4=0.42112,1,1,1;ANN=A|intron_variant|MODIFIER|V2_02g003640.1|V2_02g003640.1|transcript|V2_02g003640.1.01|protein_coding|1/1|c.1847-532C>T||||||	GT:PL:DP:AD:GQ	0/1:104,0,255:106:85,21:99
				3832813	C	A	810075	.	DP=99;VDB=0.474316;SGB=-0.691153;RPB=0.898531;MQB=0.716288;MQSB=0.999859;BQB=0.152631;MQ0F=0;AF1=0.5;AC1=1;DP4=51,23,12,6;MQ=49;FQ=84.0157;PV4=1,0.00374873,1,1;ANN=A|intron_variant|MODIFIER|V2_02g003640.1|V2_02g003640.1|transcript|V2_02g003640.1.01|protein_coding|1/1|c.1847-593G>T||||||	GT:PL:DP:AD:GQ	0/1:111,0,255:92:74,18:99
				3832828	C	T	660074	.	DP=105;VDB=0.439008;SGB=-0.690438;RPB=0.350653;MQB=0.172638;MQSB=0.658704;BQB=0.84474;MQ0F=0;AF1=0.5;AC1=1;DP4=51,33,11,6;MQ=49;FQ=69.0155;PV4=1,0.42992,1,1;ANN=T|intron_variant|MODIFIER|V2_02g003640.1|V2_02g003640.1|transcript|V2_02g003640.1.01|protein_coding|1/1|c.1847-608G>A||||||	GT:PL:DP:AD:GQ	0/1:96,0,255:101:84,17:99
				3832896	C	T	225009	.	DP=146;VDB=0.00584098;SGB=-0.693147;RPB=0.435823;MQB=2.14447e-20;MQSB=0.755234;BQB=0.279288;MQ0F=0;AF1=0.5;AC1=1;DP4=46,38,28,28;MQ=50;FQ=225.007;PV4=0.607716,0.0769395,2.32715e-36,1;ANN=T|intron_variant|MODIFIER|V2_02g003640.1|V2_02g003640.1|transcript|V2_02g003640.1.01|protein_coding|1/1|c.1847-676G>A||||||	GT:PL:DP:AD:GQ	0/1:255,0,255:140:84,54:99
				3832900	C	T	225009	.	DP=155;VDB=0.310592;SGB=-0.693147;RPB=0.085437;MQB=3.32075e-05;MQSB=0.799467;BQB=0.387251;MQ0F=0;AF1=0.5;AC1=1;DP4=48,47,29,23;MQ=51;FQ=225.007;PV4=0.605893,0.00580544,1,1;ANN=T|intron_variant|MODIFIER|V2_02g003640.1|V2_02g003640.1|transcript|V2_02g003640.1.01|protein_coding|1/1|c.1847-680G>A||||||	GT:PL:DP:AD:GQ	0/1:255,0,255:147:95,50:99
				3832943	T	C	225009	.	DP=180;VDB=0.4968;SGB=-0.693147;RPB=0.94263;MQB=9.66062e-11;MQSB=0.998578;BQB=0.513753;MQ0F=0;AF1=0.5;AC1=1;DP4=20,19,73,64;MQ=47;FQ=128.016;PV4=0.857255,1,7.60653e-12,0.209352;ANN=C|intron_variant|MODIFIER|V2_02g003640.1|V2_02g003640.1|transcript|V2_02g003640.1.01|protein_coding|1/1|c.1847-723A>G||||||	GT:PL:DP:AD:GQ	0/1:255,0,155:176:39,136:99
				3832971	C	A	129008	.	DP=174;VDB=0.00288749;SGB=-0.693147;RPB=0.257063;MQB=5.22175e-06;MQSB=0.869428;BQB=0.0224775;MQ0F=0;AF1=0.5;AC1=1;DP4=72,48,21,24;MQ=46;FQ=132.016;PV4=0.158548,8.89753e-05,1,1;ANN=A|intron_variant|MODIFIER|V2_02g003640.1|V2_02g003640.1|transcript|V2_02g003640.1.01|protein_coding|1/1|c.1847-751G>T||||||	GT:PL:DP:AD:GQ	0/1:159,0,255:165:120,37:99
				3833113	T	A	476875	.	DP=164;VDB=0.526736;SGB=-0.692914;RPB=0.542552;MQB=0.00671139;MQSB=0.518335;BQB=0.548522;MQ0F=0;AF1=0.499875;AC1=1;DP4=60,67,14,11;MQ=48;FQ=6.98503;PV4=0.513117,0.240289,1.84446e-06,1;ANN=A|intron_variant|MODIFIER|V2_02g003640.1|V2_02g003640.1|transcript|V2_02g003640.1.01|protein_coding|1/1|c.1847-893A>T||||||	GT:PL:DP:AD:GQ	0/1:33,0,255:152:127,25:33
				3833115	C	A	952088	.	DP=169;VDB=0.474345;SGB=-0.692914;RPB=0.789001;MQB=0.00677946;MQSB=0.498975;BQB=0.350815;MQ0F=0;AF1=0.499969;AC1=1;DP4=66,69,13,12;MQ=48;FQ=12.2797;PV4=0.829845,0.08593,2.39831e-06,1;ANN=A|intron_variant|MODIFIER|V2_02g003640.1|V2_02g003640.1|transcript|V2_02g003640.1.01|protein_coding|1/1|c.1847-895G>T||||||	GT:PL:DP:AD:GQ	0/1:39,0,255:160:135,25:41
				3833163	T	C	221999	.	DP=173;VDB=0.821735;SGB=-0.693147;MQSB=0.518355;MQ0F=0;AF1=1;AC1=2;DP4=0,0,65,99;MQ=44;FQ=-281.989;ANN=C|intron_variant|MODIFIER|V2_02g003640.1|V2_02g003640.1|transcript|V2_02g003640.1.01|protein_coding|1/1|c.1847-943A>G||||||	GT:PL:DP:AD:GQ	1/1:255,255,0:164:0,164:99
				3833173	A	C	224009	.	DP=172;VDB=0.366471;SGB=-0.693147;RPB=0.597498;MQB=0.00409031;MQSB=0.905851;BQB=0.551344;MQ0F=0;AF1=0.5;AC1=1;DP4=14,14,51,81;MQ=45;FQ=58.0154;PV4=0.294216,1,0.00545082,1;ANN=C|intron_variant|MODIFIER|V2_02g003640.1|V2_02g003640.1|transcript|V2_02g003640.1.01|protein_coding|1/1|c.1847-953T>G||||||	GT:PL:DP:AD:GQ	0/1:254,0,85:160:28,132:88
				3833262	T	G	225009	.	DP=158;VDB=0.661821;SGB=-0.693147;RPB=0.699164;MQB=0.00037106;MQSB=0.699662;BQB=0.636058;MQ0F=0.0126582;AF1=0.5;AC1=1;DP4=57,41,24,29;MQ=43;FQ=225.007;PV4=0.171242,1,1,0.100901;ANN=G|intron_variant|MODIFIER|V2_02g003640.1|V2_02g003640.1|transcript|V2_02g003640.1.01|protein_coding|1/1|c.1847-1042A>C||||||	GT:PL:DP:AD:GQ	0/1:255,0,255:151:98,53:99
				3833371	G	A	225009	.	DP=144;VDB=0.0216399;SGB=-0.693147;RPB=0.609914;MQB=3.93295e-19;MQSB=0.975034;BQB=0.0128562;MQ0F=0.00694444;AF1=0.5;AC1=1;DP4=43,30,32,32;MQ=45;FQ=225.007;PV4=0.30808,0.000901294,3.10511e-30,0.0249485;ANN=A|intron_variant|MODIFIER|V2_02g003640.1|V2_02g003640.1|transcript|V2_02g003640.1.01|protein_coding|1/1|c.1847-1151C>T||||||	GT:PL:DP:AD:GQ	0/1:255,0,255:137:73,64:99
				3833608	T	G	191543	.	DP=104;VDB=2.43019e-05;SGB=-0.693147;RPB=0.970446;MQB=0.00171738;MQSB=0.886397;BQB=0.588401;MQ0F=0.0288462;AF1=1;AC1=2;DP4=6,5,47,41;MQ=39;FQ=-28.9912;PV4=1,1,0.000634774,1;ANN=G|intron_variant|MODIFIER|V2_02g003640.1|V2_02g003640.1|transcript|V2_02g003640.1.01|protein_coding|1/1|c.1847-1388A>C||||||	GT:PL:DP:AD:GQ	1/1:221,2,0:99:11,88:5
				3833611	C	T	697853	.	DP=99;VDB=0.00203968;SGB=-0.689466;RPB=0.794856;MQB=0.383709;MQSB=0.918461;BQB=0.980774;MQ0F=0.030303;AF1=0.499937;AC1=1;DP4=43,39,8,8;MQ=38;FQ=9.5281;PV4=1,0.460339,0.219834,1;ANN=T|intron_variant|MODIFIER|V2_02g003640.1|V2_02g003640.1|transcript|V2_02g003640.1.01|protein_coding|1/1|c.1847-1391G>A||||||	GT:PL:DP:AD:GQ	0/1:36,0,255:98:82,15:37
				3833685	A	G	154008	.	DP=38;VDB=0.976796;SGB=-0.692914;RPB=0.291514;MQB=2.99295e-05;MQSB=0.25634;BQB=0.462705;MQ0F=0.105263;AF1=0.5;AC1=1;DP4=8,2,7,18;MQ=39;FQ=84.0157;PV4=0.0082281,1,9.08955e-09,0.010648;ANN=G|intron_variant|MODIFIER|V2_02g003640.1|V2_02g003640.1|transcript|V2_02g003640.1.01|protein_coding|1/1|c.1847-1465T>C||||||	GT:PL:DP:AD:GQ	0/1:184,0,111:35:10,25:99
				3833691	C	A	148008	.	DP=38;VDB=0.998015;SGB=-0.692976;RPB=0.60254;MQB=2.64424e-05;MQSB=0.199007;BQB=0.507017;MQ0F=0.0789474;AF1=0.5;AC1=1;DP4=8,2,7,19;MQ=38;FQ=125.005;PV4=0.0071293,0.0424892,2.07445e-09,0.00322651;ANN=A|intron_variant|MODIFIER|V2_02g003640.1|V2_02g003640.1|transcript|V2_02g003640.1.01|protein_coding|1/1|c.1847-1471G>T||||||	GT:PL:DP:AD:GQ	0/1:178,0,152:36:10,26:99
				3833701	G	A	476875	.	DP=38;VDB=0.358309;SGB=-0.616816;RPB=0.189046;MQB=0.997975;MQSB=0.247484;BQB=0.444498;MQ0F=0.0526316;AF1=0.499875;AC1=1;DP4=13,17,1,5;MQ=36;FQ=6.98503;PV4=0.370454,1,0.41748,1;ANN=A|intron_variant|MODIFIER|V2_02g003640.1|V2_02g003640.1|transcript|V2_02g003640.1.01|protein_coding|1/1|c.1847-1481C>T||||||	GT:PL:DP:AD:GQ	0/1:33,0,231:36:30,6:33
				3833822	C	G	730074	.	DP=103;VDB=0.478732;SGB=-0.692352;RPB=0.989094;MQB=0.845336;MQSB=0.030483;BQB=0.656033;MQ0F=0.038835;AF1=0.5;AC1=1;DP4=37,42,7,14;MQ=35;FQ=76.0156;PV4=0.327393,1,0.223287,0.127759;ANN=G|intron_variant|MODIFIER|V2_02g003640.1|V2_02g003640.1|transcript|V2_02g003640.1.01|protein_coding|1/1|c.1847-1602G>C||||||	GT:PL:DP:AD:GQ	0/1:103,0,255:100:79,21:99
				3834035	G	A	510072	.	DP=37;VDB=0.00973402;SGB=-0.680642;RPB=0.00020081;MQB=1.71412e-05;MQSB=0.73031;BQB=0.300999;MQ0F=0.0540541;AF1=0.5;AC1=1;DP4=7,15,5,7;MQ=49;FQ=54.0154;PV4=0.711343,0.03738,1.23984e-14,0.0235765;ANN=A|intron_variant|MODIFIER|V2_02g003640.1|V2_02g003640.1|transcript|V2_02g003640.1.01|protein_coding|1/1|c.1847-1815C>T||||||	GT:PL:DP:AD:GQ	0/1:81,0,255:34:22,12:84
				3834063	C	A	240241	.	DP=49;VDB=0.000148397;SGB=-0.662043;RPB=0.0305444;MQB=0.239567;MQSB=0.217575;BQB=0.738161;MQ0F=0.0816327;AF1=0.499999;AC1=1;DP4=12,27,2,7;MQ=41;FQ=27.0236;PV4=1,0.319624,0.0420654,1;ANN=A|intron_variant|MODIFIER|V2_02g003640.1|V2_02g003640.1|transcript|V2_02g003640.1.01|protein_coding|1/1|c.1847-1843G>T||||||	GT:PL:DP:AD:GQ	0/1:54,0,255:48:39,9:57
				3834220	A	C,T	141998	.	DP=37;VDB=0.725263;SGB=-0.693141;MQ0F=0.027027;AF1=1;AC1=2;DP4=0,0,0,37;MQ=32;FQ=-131.987;ANN=C|intron_variant|MODIFIER|V2_02g003640.1|V2_02g003640.1|transcript|V2_02g003640.1.01|protein_coding|1/1|c.1847-2000T>G||||||,T|intron_variant|MODIFIER|V2_02g003640.1|V2_02g003640.1|transcript|V2_02g003640.1.01|protein_coding|1/1|c.1847-2000T>A||||||	GT:PL:DP:AD:GQ	1/1:175,105,0,163,65,157:37:0,35,2:99
				3834767	A	C	320097	.	DP=5;VDB=0.102722;SGB=-0.511536;RPB=0;MQB=1;BQB=1;MQ0F=0;AF1=0.500003;AC1=1;DP4=2,0,3,0;MQ=40;FQ=21.8311;PV4=1,0.318241,1,0.247513;ANN=C|intron_variant|MODIFIER|V2_02g003640.1|V2_02g003640.1|transcript|V2_02g003640.1.01|protein_coding|1/1|c.1847-2547T>G||||||	GT:PL:DP:AD:GQ	0/1:62,0,49:5:2,3:52
				3834780	T	A	200499	.	DP=6;VDB=0.44;SGB=-0.453602;RPB=0.75;MQB=1;BQB=0.75;MQ0F=0;AF1=0.499997;AC1=1;DP4=4,0,2,0;MQ=40;FQ=23.0364;PV4=1,1,1,1;ANN=A|intron_variant|MODIFIER|V2_02g003640.1|V2_02g003640.1|transcript|V2_02g003640.1.01|protein_coding|1/1|c.1847-2560A>T||||||	GT:PL:DP:AD:GQ	0/1:50,0,95:6:4,2:53
				3834933	A	G	430141	.	DP=6;VDB=0.0483573;SGB=-0.556411;RPB=0;MQB=0;BQB=0.375;MQ0F=0;AF1=0.500792;AC1=1;DP4=2,0,4,0;MQ=45;FQ=-4.11555;PV4=1,1,0.0117205,1;ANN=G|intron_variant|MODIFIER|V2_02g003640.1|V2_02g003640.1|transcript|V2_02g003640.1.01|protein_coding|1/1|c.1847-2713T>C||||||	GT:PL:DP:AD:GQ	0/1:73,0,25:6:2,4:28
				3834969	C	T	280137	.	DP=9;VDB=0.984613;SGB=-0.511536;RPB=0.809011;MQB=0.115573;BQB=0.924584;MQ0F=0;AF1=0.5;AC1=1;DP4=6,0,3,0;MQ=53;FQ=31.0185;PV4=1,1,0.000152396,0.112026;ANN=T|intron_variant|MODIFIER|V2_02g003640.1|V2_02g003640.1|transcript|V2_02g003640.1.01|protein_coding|1/1|c.1847-2749G>A||||||	GT:PL:DP:AD:GQ	0/1:58,0,123:9:6,3:61
				3834975	G	A	952088	.	DP=9;VDB=0.985548;SGB=-0.511536;RPB=0.809011;MQB=0.115573;BQB=0.346719;MQ0F=0;AF1=0.499969;AC1=1;DP4=6,0,3,0;MQ=53;FQ=12.2797;PV4=1,0.0125793,0.000152396,0.0301196;ANN=A|intron_variant|MODIFIER|V2_02g003640.1|V2_02g003640.1|transcript|V2_02g003640.1.01|protein_coding|1/1|c.1847-2755C>T||||||	GT:PL:DP:AD:GQ	0/1:39,0,123:9:6,3:41
				3835036	T	C	140002	.	DP=12;VDB=0.0732064;SGB=-0.676189;MQ0F=0;AF1=1;AC1=2;DP4=0,0,11,0;MQ=55;FQ=-59.9861;ANN=C|intron_variant|MODIFIER|V2_02g003640.1|V2_02g003640.1|transcript|V2_02g003640.1.01|protein_coding|1/1|c.1847-2816A>G||||||	GT:PL:DP:AD:GQ	1/1:173,33,0:11:0,11:63
				3835049	T	C	290123	.	DP=15;VDB=0.258586;SGB=-0.590765;RPB=0.0366076;MQB=0.0189207;MQSB=1;BQB=0.581657;MQ0F=0;AF1=0.5;AC1=1;DP4=9,1,5,0;MQ=51;FQ=32.0178;PV4=1,1,0.0004121,1;ANN=C|intron_variant|MODIFIER|V2_02g003640.1|V2_02g003640.1|transcript|V2_02g003640.1.01|protein_coding|1/1|c.1847-2829A>G||||||	GT:PL:DP:AD:GQ	0/1:59,0,162:15:10,5:62
				3835075	C	A	476875	.	DP=22;VDB=0.168287;SGB=-0.556411;RPB=0.442543;MQB=0.187342;MQSB=0.828064;BQB=0.69606;MQ0F=0;AF1=0.499875;AC1=1;DP4=11,7,3,1;MQ=54;FQ=6.98503;PV4=1,1,0.00490742,0.334117;ANN=A|intron_variant|MODIFIER|V2_02g003640.1|V2_02g003640.1|transcript|V2_02g003640.1.01|protein_coding|1/1|c.1847-2855G>T||||||	GT:PL:DP:AD:GQ	0/1:33,0,255:22:18,4:33
				3835085	A	G	35427	.	DP=24;VDB=0.168287;SGB=-0.556411;RPB=0.851135;MQB=0.189135;MQSB=0.77718;BQB=0.430803;MQ0F=0;AF1=0.499801;AC1=1;DP4=12,7,3,1;MQ=54;FQ=5.46595;PV4=1,1,0.00391205,1;ANN=G|intron_variant|MODIFIER|V2_02g003640.1|V2_02g003640.1|transcript|V2_02g003640.1.01|protein_coding|1/1|c.1847-2865T>C||||||	GT:PL:DP:AD:GQ	0/1:31,0,254:23:19,4:30
				3835128	C	G	127008	.	DP=26;VDB=0.665828;SGB=-0.670168;RPB=0.0122349;MQB=0.0248761;MQSB=0.997978;BQB=0.786325;MQ0F=0;AF1=0.5;AC1=1;DP4=13,2,6,4;MQ=55;FQ=130.016;PV4=0.175296,0.41543,0.00247423,0.122591;ANN=G|intron_variant|MODIFIER|V2_02g003640.1|V2_02g003640.1|transcript|V2_02g003640.1.01|protein_coding|1/1|c.1847-2908G>C||||||	GT:PL:DP:AD:GQ	0/1:157,0,207:25:15,10:99
				3835160	T	C	221999	.	DP=29;VDB=0.317812;SGB=-0.693021;MQSB=0.0974846;MQ0F=0;AF1=1;AC1=2;DP4=0,0,20,7;MQ=55;FQ=-107.987;ANN=C|intron_variant|MODIFIER|V2_02g003640.1|V2_02g003640.1|transcript|V2_02g003640.1.01|protein_coding|1/1|c.1847-2940A>G||||||	GT:PL:DP:AD:GQ	1/1:255,81,0:27:0,27:99
				3835230	C	T	864466	.	DP=36;VDB=0.357605;SGB=-0.590765;RPB=0.297797;MQB=0.98872;MQSB=0.219988;BQB=0.286294;MQ0F=0;AF1=0.49996;AC1=1;DP4=18,10,3,2;MQ=50;FQ=11.3457;PV4=1,0.11875,0.368131,0.297915;ANN=T|intron_variant|MODIFIER|V2_02g003640.1|V2_02g003640.1|transcript|V2_02g003640.1.01|protein_coding|1/1|c.1847-3010G>A||||||	GT:PL:DP:AD:GQ	0/1:38,0,255:33:28,5:40
				3835238	C	T	221009	.	DP=36;VDB=0.0355617;SGB=-0.690438;RPB=0.360018;MQB=0.122456;MQSB=0.167746;BQB=0.325484;MQ0F=0;AF1=0.5;AC1=1;DP4=11,6,9,8;MQ=50;FQ=222.562;PV4=0.728282,0.0218804,0.239292,1;ANN=T|intron_variant|MODIFIER|V2_02g003640.1|V2_02g003640.1|transcript|V2_02g003640.1.01|protein_coding|1/1|c.1847-3018G>A||||||	GT:PL:DP:AD:GQ	0/1:251,0,255:34:17,17:99
				3835253	G	A	546014	.	DP=33;VDB=0.112489;SGB=-0.590765;RPB=0.322785;MQB=0.753752;MQSB=0.343169;BQB=0.561624;MQ0F=0;AF1=0.4999;AC1=1;DP4=13,13,3,2;MQ=49;FQ=7.80241;PV4=1,0.0371999,1,1;ANN=A|intron_variant|MODIFIER|V2_02g003640.1|V2_02g003640.1|transcript|V2_02g003640.1.01|protein_coding|1/1|c.1847-3033C>T||||||	GT:PL:DP:AD:GQ	0/1:34,0,255:31:26,5:34
				3835283	A	C	221999	.	DP=28;VDB=0.58143;SGB=-0.693054;MQSB=0.833508;MQ0F=0;AF1=1;AC1=2;DP4=0,0,12,16;MQ=49;FQ=-110.987;ANN=C|intron_variant|MODIFIER|V2_02g003640.1|V2_02g003640.1|transcript|V2_02g003640.1.01|protein_coding|1/1|c.1847-3063T>G||||||	GT:PL:DP:AD:GQ	1/1:255,84,0:28:0,28:99
				3835329	AAAAATGAAACATAAAA	AAAAA	554663	.	INDEL;IDV=3;IMF=0.136364;DP=22;VDB=0.914703;SGB=-0.511536;MQSB=0.641825;MQ0F=0;AF1=0.5;AC1=1;DP4=3,10,0,3;MQ=51;FQ=58.4762;PV4=1,0.359584,1,1;ANN=AAAAA|intron_variant|MODIFIER|V2_02g003640.1|V2_02g003640.1|transcript|V2_02g003640.1.01|protein_coding|1/1|c.1847-3125_1847-3114delTTTTATGTTTCA||||||	GT:PL:DP:AD:GQ	0/1:93,0,255:16:13,3:96
				3835403	G	A	864466	.	DP=26;VDB=0.784982;SGB=-0.556411;RPB=0.982976;MQB=0.233798;MQSB=0.210136;BQB=0.494951;MQ0F=0;AF1=0.49996;AC1=1;DP4=5,16,0,4;MQ=53;FQ=11.3457;PV4=0.549407,1,0.0112266,1;ANN=A|intron_variant|MODIFIER|V2_02g003640.1|V2_02g003640.1|transcript|V2_02g003640.1.01|protein_coding|1/1|c.1847-3183C>T||||||	GT:PL:DP:AD:GQ	0/1:38,0,250:25:21,4:40
				3835407	A	T	221999	.	DP=26;VDB=0.0805949;SGB=-0.692717;MQSB=0.293758;MQ0F=0;AF1=1;AC1=2;DP4=0,0,5,18;MQ=54;FQ=-95.9866;ANN=T|intron_variant|MODIFIER|V2_02g003640.1|V2_02g003640.1|transcript|V2_02g003640.1.01|protein_coding|1/1|c.1847-3187T>A||||||	GT:PL:DP:AD:GQ	1/1:255,69,0:23:0,23:99
				3835412	A	T	870076	.	DP=26;VDB=0.0720987;SGB=-0.676189;RPB=0.347882;MQB=0.150478;MQSB=0.20179;BQB=0.36113;MQ0F=0;AF1=0.5;AC1=1;DP4=5,10,0,11;MQ=53;FQ=90.0158;PV4=0.0526756,0.0451586,0.0547183,1;ANN=T|intron_variant|MODIFIER|V2_02g003640.1|V2_02g003640.1|transcript|V2_02g003640.1.01|protein_coding|1/1|c.1847-3192T>A||||||	GT:PL:DP:AD:GQ	0/1:117,0,252:26:15,11:99
				3835512	C	T	390076	.	DP=14;VDB=0.00276274;SGB=-0.590765;RPB=0.0657285;MQB=0.0340475;MQSB=1;BQB=0.764228;MQ0F=0;AF1=0.5;AC1=1;DP4=1,8,0,5;MQ=52;FQ=42.0155;PV4=1,0.314814,0.00842398,0.43498;ANN=T|intron_variant|MODIFIER|V2_02g003640.1|V2_02g003640.1|transcript|V2_02g003640.1.01|protein_coding|1/1|c.1847-3292G>A||||||	GT:PL:DP:AD:GQ	0/1:69,0,168:14:9,5:72
				3835524	AT	ATCGT	214492	.	INDEL;IDV=8;IMF=1;DP=8;VDB=0.674881;SGB=-0.651104;MQSB=1;MQ0F=0;AF1=1;AC1=2;DP4=0,0,1,7;MQ=60;FQ=-58.5253;ANN=ATCGT|intron_variant|MODIFIER|V2_02g003640.1|V2_02g003640.1|transcript|V2_02g003640.1.01|protein_coding|1/1|c.1847-3306_1847-3305insACG||||||	GT:PL:DP:AD:GQ	1/1:255,24,0:8:0,8:45
				3835535	G	A	156033	.	DP=8;VDB=0.519034;SGB=-0.651104;MQSB=1;MQ0F=0;AF1=1;AC1=2;DP4=0,0,1,7;MQ=60;FQ=-50.986;ANN=A|intron_variant|MODIFIER|V2_02g003640.1|V2_02g003640.1|transcript|V2_02g003640.1.01|protein_coding|1/1|c.1847-3315C>T||||||	GT:PL:DP:AD:GQ	1/1:189,24,0:8:0,8:45
				3835585	C	T	151033	.	DP=8;VDB=0.55693;SGB=-0.651104;MQSB=1;MQ0F=0;AF1=1;AC1=2;DP4=0,0,2,6;MQ=60;FQ=-50.986;ANN=T|intron_variant|MODIFIER|V2_02g003640.1|V2_02g003640.1|transcript|V2_02g003640.1.01|protein_coding|1/1|c.1847-3365G>A||||||	GT:PL:DP:AD:GQ	1/1:184,24,0:8:0,8:45
				3835586	A	G	171033	.	DP=8;VDB=0.566336;SGB=-0.651104;MQSB=1;MQ0F=0;AF1=1;AC1=2;DP4=0,0,2,6;MQ=60;FQ=-50.986;ANN=G|intron_variant|MODIFIER|V2_02g003640.1|V2_02g003640.1|transcript|V2_02g003640.1.01|protein_coding|1/1|c.1847-3366T>C||||||	GT:PL:DP:AD:GQ	1/1:204,24,0:8:0,8:45
				3835664	ATATATAATCACATTTATATAATCACATTTATATA	ATATATAATCACATTTATATA	214526	.	INDEL;IDV=7;IMF=0.777778;DP=9;VDB=0.044843;SGB=-0.636426;MQSB=1;MQ0F=0;AF1=1;AC1=2;DP4=0,0,5,2;MQ=60;FQ=-55.5252;ANN=ATATATAATCACATTTATATA|intron_variant|MODIFIER|V2_02g003640.1|V2_02g003640.1|transcript|V2_02g003640.1.01|protein_coding|1/1|c.1847-3478_1847-3465delTATATAAATGTGAT||||||	GT:PL:DP:AD:GQ	1/1:255,21,0:7:0,7:39
				3835752	G	A	185016	.	DP=10;VDB=0.462804;SGB=-0.662043;MQSB=0.89338;MQ0F=0;AF1=1;AC1=2;DP4=0,0,5,4;MQ=58;FQ=-53.9861;ANN=A|intron_variant|MODIFIER|V2_02g003640.1|V2_02g003640.1|transcript|V2_02g003640.1.01|protein_coding|1/1|c.1847-3532C>T||||||	GT:PL:DP:AD:GQ	1/1:218,27,0:9:0,9:51
				3835767	A	C,T	180016	.	DP=10;VDB=0.389245;SGB=-0.670168;MQSB=0.783809;MQ0F=0;AF1=1;AC1=2;DP4=0,0,6,4;MQ=58;FQ=-53.9861;ANN=C|intron_variant|MODIFIER|V2_02g003640.1|V2_02g003640.1|transcript|V2_02g003640.1.01|protein_coding|1/1|c.1847-3547T>G||||||,T|intron_variant|MODIFIER|V2_02g003640.1|V2_02g003640.1|transcript|V2_02g003640.1.01|protein_coding|1/1|c.1847-3547T>A||||||	GT:PL:DP:AD:GQ	1/1:213,27,0,212,16,209:10:0,9,1:51
				3835781	C	T	140066	.	DP=8;VDB=0.648388;SGB=-0.636426;MQSB=0.8;MQ0F=0;AF1=1;AC1=2;DP4=0,0,5,2;MQ=53;FQ=-47.986;ANN=T|intron_variant|MODIFIER|V2_02g003640.1|V2_02g003640.1|transcript|V2_02g003640.1.01|protein_coding|1/1|c.1847-3561G>A||||||	GT:PL:DP:AD:GQ	1/1:173,21,0:7:0,7:39
				3836036	C	A	165134	.	DP=7;VDB=0.530999;SGB=-0.616816;MQSB=0.5;MQ0F=0;AF1=1;AC1=2;DP4=0,0,2,4;MQ=60;FQ=-44.9861;ANN=A|intron_variant|MODIFIER|V2_02g003640.1|V2_02g003640.1|transcript|V2_02g003640.1.01|protein_coding|1/1|c.1847-3816G>T||||||	GT:PL:DP:AD:GQ	1/1:198,18,0:6:0,6:33
				3836363	T	C	429723	.	DP=3;VDB=0.480199;SGB=-0.511536;MQ0F=0;AF1=1;AC1=2;DP4=0,0,3,0;MQ=57;FQ=-35.9869;ANN=C|intron_variant|MODIFIER|V2_02g003640.1|V2_02g003640.1|transcript|V2_02g003640.1.01|protein_coding|1/1|c.1847-4143A>G||||||	GT:PL:DP:AD:GQ	1/1:75,9,0:3:0,3:16
				3836522	G	A	118133	.	DP=6;VDB=0.978429;SGB=-0.616816;MQSB=0.75;MQ0F=0;AF1=1;AC1=2;DP4=0,0,4,2;MQ=56;FQ=-44.9861;ANN=A|intron_variant|MODIFIER|V2_02g003640.1|V2_02g003640.1|transcript|V2_02g003640.1.01|protein_coding|1/1|c.1847-4302C>T||||||	GT:PL:DP:AD:GQ	1/1:151,18,0:6:0,6:33
				3836524	T	C	129133	.	DP=6;VDB=0.977055;SGB=-0.616816;MQSB=0.75;MQ0F=0;AF1=1;AC1=2;DP4=0,0,4,2;MQ=56;FQ=-44.9861;ANN=C|intron_variant|MODIFIER|V2_02g003640.1|V2_02g003640.1|transcript|V2_02g003640.1.01|protein_coding|1/1|c.1847-4304A>G||||||	GT:PL:DP:AD:GQ	1/1:162,18,0:6:0,6:33
				3836533	C	G	127133	.	DP=6;VDB=0.977055;SGB=-0.616816;MQSB=0.75;MQ0F=0;AF1=1;AC1=2;DP4=0,0,4,2;MQ=56;FQ=-44.9861;ANN=G|intron_variant|MODIFIER|V2_02g003640.1|V2_02g003640.1|transcript|V2_02g003640.1.01|protein_coding|1/1|c.1847-4313G>C||||||	GT:PL:DP:AD:GQ	1/1:160,18,0:6:0,6:33
				3836738	A	C	129881	.	DP=3;VDB=0.66;SGB=-0.453602;MQ0F=0;AF1=1;AC1=2;DP4=0,0,2,0;MQ=31;FQ=-32.9881;ANN=C|intron_variant|MODIFIER|V2_02g003640.1|V2_02g003640.1|transcript|V2_02g003640.1.01|protein_coding|1/1|c.1847-4518T>G||||||	GT:PL:DP:AD:GQ	1/1:44,6,0:2:0,2:9
				3836820	A	T	630142	.	DP=4;VDB=0.892765;SGB=-0.511536;RPB=1;MQB=1;MQSB=0.75;BQB=1;MQ0F=0;AF1=0.500792;AC1=1;DP4=1,0,1,2;MQ=46;FQ=-4.11551;PV4=1,1,1,1;ANN=T|intron_variant|MODIFIER|V2_02g003640.1|V2_02g003640.1|transcript|V2_02g003640.1.01|protein_coding|1/1|c.1847-4600T>A||||||	GT:PL:DP:AD:GQ	0/1:93,0,25:4:1,3:28
				3836855	T	G	719724	.	DP=3;VDB=0.102722;SGB=-0.511536;MQSB=1;MQ0F=0;AF1=1;AC1=2;DP4=0,0,2,1;MQ=40;FQ=-35.9869;ANN=G|intron_variant|MODIFIER|V2_02g003640.1|V2_02g003640.1|transcript|V2_02g003640.1.01|protein_coding|1/1|c.1847-4635A>C||||||	GT:PL:DP:AD:GQ	1/1:104,9,0:3:0,3:16
				3836915	TAAAA	TAAAAA	362554	.	INDEL;IDV=8;IMF=0.8;DP=10;VDB=0.145738;SGB=-0.616816;MQ0F=0;AF1=0.624261;AC1=1;DP4=1,0,6,0;MQ=37;FQ=-30.5287;PV4=1,1,0.360486,0.275645;ANN=TAAAAA|intron_variant|MODIFIER|V2_02g003640.1|V2_02g003640.1|transcript|V2_02g003640.1.01|protein_coding|1/1|c.1847-4700_1847-4699insT||||||	GT:PL:DP:AD:GQ	0/1:73,0,4:7:1,6:7
				3836936	G	A	115008	.	DP=11;VDB=0.547491;SGB=-0.651104;RPB=1;MQB=0.954207;MQSB=1;BQB=0.954207;MQ0F=0;AF1=0.5;AC1=1;DP4=3,0,7,1;MQ=38;FQ=33.0172;PV4=1,0.260649,0.284161,1;ANN=A|intron_variant|MODIFIER|V2_02g003640.1|V2_02g003640.1|transcript|V2_02g003640.1.01|protein_coding|1/1|c.1847-4716C>T||||||	GT:PL:DP:AD:GQ	0/1:145,0,60:11:3,8:63
				3836943	G	A	952088	.	DP=10;VDB=0.5;SGB=-0.453602;RPB=0.875;MQB=0.75;BQB=0.875;MQ0F=0;AF1=0.499969;AC1=1;DP4=8,0,2,0;MQ=36;FQ=12.2797;PV4=1,1,1,1;ANN=A|intron_variant|MODIFIER|V2_02g003640.1|V2_02g003640.1|transcript|V2_02g003640.1.01|protein_coding|1/1|c.1847-4723C>T||||||	GT:PL:DP:AD:GQ	0/1:39,0,123:10:8,2:41
				3836964	C	T	12272	.	DP=9;VDB=0.5;SGB=-0.453602;RPB=1;MQB=0.714286;BQB=0.571429;MQ0F=0;AF1=0.499984;AC1=1;DP4=7,0,2,0;MQ=36;FQ=15.1496;PV4=1,1,1,1;ANN=T|intron_variant|MODIFIER|V2_02g003640.1|V2_02g003640.1|transcript|V2_02g003640.1.01|protein_coding|1/1|c.1847-4744G>A||||||	GT:PL:DP:AD:GQ	0/1:42,0,110:9:7,2:44
				3836992	C	G	12272	.	DP=9;VDB=0.5;SGB=-0.453602;RPB=1;MQB=0.714286;BQB=1;MQ0F=0;AF1=0.499984;AC1=1;DP4=7,0,2,0;MQ=36;FQ=15.1496;PV4=1,1,1,1;ANN=G|intron_variant|MODIFIER|V2_02g003640.1|V2_02g003640.1|transcript|V2_02g003640.1.01|protein_coding|1/1|c.1847-4772G>C||||||	GT:PL:DP:AD:GQ	0/1:42,0,115:9:7,2:44
				3836996	T	A	420075	.	DP=9;VDB=0.0402698;SGB=-0.636426;RPB=1;MQB=0.714286;BQB=0;MQ0F=0;AF1=0.500016;AC1=1;DP4=2,0,7,0;MQ=36;FQ=15.1454;PV4=1,0.0333878,0.229771,1;ANN=A|intron_variant|MODIFIER|V2_02g003640.1|V2_02g003640.1|transcript|V2_02g003640.1.01|protein_coding|1/1|c.1847-4776A>T||||||	GT:PL:DP:AD:GQ	0/1:72,0,42:9:2,7:45
				3837013	A	T	910111	.	DP=11;VDB=0.827164;SGB=-0.662043;RPB=0.777778;MQB=0.555556;BQB=0.944444;MQ0F=0;AF1=0.500397;AC1=1;DP4=2,0,9,0;MQ=35;FQ=3.54723;PV4=1,1,0.199797,0.371786;ANN=T|intron_variant|MODIFIER|V2_02g003640.1|V2_02g003640.1|transcript|V2_02g003640.1.01|protein_coding|1/1|c.1847-4793T>A||||||	GT:PL:DP:AD:GQ	0/1:121,0,28:11:2,9:31
				3837017	A	G	127002	.	DP=11;VDB=0.667077;SGB=-0.676189;MQ0F=0;AF1=1;AC1=2;DP4=0,0,11,0;MQ=35;FQ=-59.9861;ANN=G|intron_variant|MODIFIER|V2_02g003640.1|V2_02g003640.1|transcript|V2_02g003640.1.01|protein_coding|1/1|c.1847-4797T>C||||||	GT:PL:DP:AD:GQ	1/1:160,33,0:11:0,11:63
				3837034	T	C	115843	.	DP=6;VDB=0.82249;SGB=-0.590765;RPB=1;MQB=1;BQB=1;MQ0F=0;AF1=0.533567;AC1=1;DP4=1,0,5,0;MQ=31;FQ=-18.0568;PV4=1,0.0193328,0.194964,0.328491;ANN=C|intron_variant|MODIFIER|V2_02g003640.1|V2_02g003640.1|transcript|V2_02g003640.1.01|protein_coding|1/1|c.1847-4814A>G||||||	GT:PL:DP:AD:GQ	0/1:41,0,9:6:1,5:12
				3837036	G	A	477333	.	DP=6;VDB=0.82085;SGB=-0.511536;RPB=1;MQB=1;BQB=1;MQ0F=0;AF1=0.500666;AC1=1;DP4=1,0,3,0;MQ=34;FQ=-4.51777;PV4=1,0.0124464,0.274087,0.333333;ANN=A|intron_variant|MODIFIER|V2_02g003640.1|V2_02g003640.1|transcript|V2_02g003640.1.01|protein_coding|1/1|c.1847-4816C>T||||||	GT:PL:DP:AD:GQ	0/1:33,0,25:4:1,3:29
				3837061	C	T	710616	.	DP=8;VDB=0.679639;SGB=-0.616816;RPB=1;MQB=1;MQSB=1;BQB=1;MQ0F=0;AF1=0.50636;AC1=1;DP4=1,0,5,1;MQ=46;FQ=-11.3185;PV4=1,0.2987,1,1;ANN=T|intron_variant|MODIFIER|V2_02g003640.1|V2_02g003640.1|transcript|V2_02g003640.1.01|protein_coding|1/1|c.1847-4841G>A||||||	GT:PL:DP:AD:GQ	0/1:101,0,16:7:1,6:19
				3837068	C	T	930214	.	DP=8;VDB=0.660869;SGB=-0.616816;RPB=0.916667;MQB=0.583333;MQSB=0.916667;BQB=0.666667;MQ0F=0;AF1=0.501582;AC1=1;DP4=1,1,5,1;MQ=43;FQ=-6.18227;PV4=0.464286,0.209877,1,1;ANN=T|intron_variant|MODIFIER|V2_02g003640.1|V2_02g003640.1|transcript|V2_02g003640.1.01|protein_coding|1/1|c.1847-4848G>A||||||	GT:PL:DP:AD:GQ	0/1:123,0,22:8:2,6:25
				3837080	TTTTGTT	TTTTGTTCTATGTTTGTTTGTT	149973	.	INDEL;IDV=5;IMF=0.625;DP=8;VDB=0.0568882;SGB=-0.556411;MQSB=1;MQ0F=0;AF1=1;AC1=2;DP4=0,0,3,1;MQ=60;FQ=-46.5252;ANN=TTTTGTTCTATGTTTGTTTGTT|intron_variant|MODIFIER|V2_02g003640.1|V2_02g003640.1|transcript|V2_02g003640.1.01|protein_coding|1/1|c.1847-4867_1847-4866insAACAAACAAACATAG||||||	GT:PL:DP:AD:GQ	1/1:190,12,0:4:0,4:21
				3837159	C	T	166009	.	DP=22;VDB=0.910209;SGB=-0.680642;RPB=1;MQB=0.796201;MQSB=0.695144;BQB=0.27848;MQ0F=0;AF1=0.5;AC1=1;DP4=5,4,4,8;MQ=56;FQ=151.931;PV4=0.396428,0.0310017,1,0.0473853;ANN=T|intron_variant|MODIFIER|V2_02g003640.1|V2_02g003640.1|transcript|V2_02g003640.1.01|protein_coding|1/1|c.1847-4939G>A||||||	GT:PL:DP:AD:GQ	0/1:196,0,179:21:9,12:99
				3837170	G	A	209009	.	DP=24;VDB=0.919643;SGB=-0.680642;RPB=0.988233;MQB=0.7081;MQSB=0.910073;BQB=0.743841;MQ0F=0;AF1=0.5;AC1=1;DP4=6,5,4,8;MQ=55;FQ=183.012;PV4=0.413649,1,1,0.388424;ANN=A|intron_variant|MODIFIER|V2_02g003640.1|V2_02g003640.1|transcript|V2_02g003640.1.01|protein_coding|1/1|c.1847-4950C>T||||||	GT:PL:DP:AD:GQ	0/1:239,0,210:23:11,12:99
				3837194	G	A	182009	.	DP=20;VDB=0.429681;SGB=-0.680642;RPB=0.742584;MQB=0.997028;MQSB=0.993528;BQB=0.826565;MQ0F=0;AF1=0.5;AC1=1;DP4=5,3,4,8;MQ=56;FQ=149.015;PV4=0.361848,0.140806,0.454413,0.102657;ANN=A|intron_variant|MODIFIER|V2_02g003640.1|V2_02g003640.1|transcript|V2_02g003640.1.01|protein_coding|1/1|c.1846+4970C>T||||||	GT:PL:DP:AD:GQ	0/1:212,0,176:20:8,11:99
				3837211	T	C	187009	.	DP=21;VDB=0.216732;SGB=-0.670168;RPB=0.639909;MQB=0.617018;MQSB=0.931063;BQB=0.115243;MQ0F=0;AF1=0.5;AC1=1;DP4=3,7,7,3;MQ=56;FQ=123.016;PV4=0.178895,1,0.0971361,0.42004;ANN=C|intron_variant|MODIFIER|V2_02g003640.1|V2_02g003640.1|transcript|V2_02g003640.1.01|protein_coding|1/1|c.1846+4953A>G||||||	GT:PL:DP:AD:GQ	0/1:217,0,150:20:10,10:99
				3837246	A	C	139008	.	DP=21;VDB=0.817761;SGB=-0.651104;RPB=0.581345;MQB=0.489178;MQSB=0.997028;BQB=0.133734;MQ0F=0;AF1=0.5;AC1=1;DP4=6,6,6,2;MQ=49;FQ=130.684;PV4=0.372851,1,0.1756,1;ANN=C|intron_variant|MODIFIER|V2_02g003640.1|V2_02g003640.1|transcript|V2_02g003640.1.01|protein_coding|1/1|c.1846+4918T>G||||||	GT:PL:DP:AD:GQ	0/1:169,0,158:20:12,8:99
				3837268	C	T	590073	.	DP=17;VDB=0.480825;SGB=-0.590765;RPB=0.998397;MQB=0.236017;MQSB=0.846352;BQB=0.526391;MQ0F=0;AF1=0.5;AC1=1;DP4=5,6,3,2;MQ=47;FQ=62.0154;PV4=1,0.458106,0.0811314,1;ANN=T|intron_variant|MODIFIER|V2_02g003640.1|V2_02g003640.1|transcript|V2_02g003640.1.01|protein_coding|1/1|c.1846+4896G>A||||||	GT:PL:DP:AD:GQ	0/1:89,0,220:16:11,5:92
				3837269	A	T	920077	.	DP=17;VDB=0.287141;SGB=-0.616816;RPB=0.980001;MQB=0.212946;MQSB=0.91051;BQB=0.833753;MQ0F=0;AF1=0.5;AC1=1;DP4=5,6,3,3;MQ=46;FQ=95.0159;PV4=1,1,0.075767,1;ANN=T|intron_variant|MODIFIER|V2_02g003640.1|V2_02g003640.1|transcript|V2_02g003640.1.01|protein_coding|1/1|c.1846+4895T>A||||||	GT:PL:DP:AD:GQ	0/1:122,0,212:17:11,6:99
				3837271	G	T	171009	.	DP=17;VDB=0.844505;SGB=-0.676189;RPB=0.980001;MQB=0.212946;MQSB=0.91051;BQB=0.881383;MQ0F=0;AF1=0.5;AC1=1;DP4=3,3,5,6;MQ=46;FQ=75.0156;PV4=1,0.420015,1,0.457997;ANN=T|intron_variant|MODIFIER|V2_02g003640.1|V2_02g003640.1|transcript|V2_02g003640.1.01|protein_coding|1/1|c.1846+4893C>A||||||	GT:PL:DP:AD:GQ	0/1:201,0,102:17:6,11:99
				3837274	C	G	221999	.	DP=17;VDB=0.651075;SGB=-0.690438;MQSB=0.91051;MQ0F=0;AF1=1;AC1=2;DP4=0,0,8,9;MQ=46;FQ=-77.9863;ANN=G|intron_variant|MODIFIER|V2_02g003640.1|V2_02g003640.1|transcript|V2_02g003640.1.01|protein_coding|1/1|c.1846+4890G>C||||||	GT:PL:DP:AD:GQ	1/1:255,51,0:17:0,17:99
				3837287	A	G	221999	.	DP=18;VDB=0.762154;SGB=-0.690438;MQSB=0.658478;MQ0F=0;AF1=1;AC1=2;DP4=0,0,9,8;MQ=44;FQ=-77.9863;ANN=G|intron_variant|MODIFIER|V2_02g003640.1|V2_02g003640.1|transcript|V2_02g003640.1.01|protein_coding|1/1|c.1846+4877T>C||||||	GT:PL:DP:AD:GQ	1/1:255,51,0:17:0,17:99
				3837338	C	T	106008	.	DP=27;VDB=0.778717;SGB=-0.683931;RPB=0.831963;MQB=0.918451;MQSB=0.976419;BQB=0.653744;MQ0F=0;AF1=0.5;AC1=1;DP4=12,2,10,3;MQ=45;FQ=109.014;PV4=0.648309,0.0282286,1,0.263307;ANN=T|intron_variant|MODIFIER|V2_02g003640.1|V2_02g003640.1|transcript|V2_02g003640.1.01|protein_coding|1/1|c.1846+4826G>A||||||	GT:PL:DP:AD:GQ	0/1:136,0,169:27:14,12:99
				3837467	C	T	340087	.	DP=15;VDB=0.00350431;SGB=-0.616816;RPB=0.367879;MQB=0.569783;MQSB=0.720273;BQB=0.840624;MQ0F=0;AF1=0.5;AC1=1;DP4=3,6,4,2;MQ=53;FQ=37.016;PV4=0.314685,0.0978967,0.129393,1;ANN=T|intron_variant|MODIFIER|V2_02g003640.1|V2_02g003640.1|transcript|V2_02g003640.1.01|protein_coding|1/1|c.1846+4697G>A||||||	GT:PL:DP:AD:GQ	0/1:64,0,184:15:9,4:67
				3837485	C	T	250205	.	DP=10;VDB=0.00701511;SGB=-0.556411;RPB=0.0559863;MQB=0.167959;MQSB=0.895781;BQB=0.895781;MQ0F=0;AF1=0.499999;AC1=1;DP4=2,4,2,2;MQ=52;FQ=28.0218;PV4=1,1,0.00714697,0.0292859;ANN=T|intron_variant|MODIFIER|V2_02g003640.1|V2_02g003640.1|transcript|V2_02g003640.1.01|protein_coding|1/1|c.1846+4679G>A||||||	GT:PL:DP:AD:GQ	0/1:55,0,109:10:6,4:58
				3837491	A	G	122066	.	DP=7;VDB=0.712723;SGB=-0.636426;MQSB=1;MQ0F=0;AF1=1;AC1=2;DP4=0,0,2,5;MQ=60;FQ=-47.986;ANN=G|intron_variant|MODIFIER|V2_02g003640.1|V2_02g003640.1|transcript|V2_02g003640.1.01|protein_coding|1/1|c.1846+4673T>C||||||	GT:PL:DP:AD:GQ	1/1:155,21,0:7:0,7:39
				3837529	A	G	390076	.	DP=17;VDB=0.0143884;SGB=-0.616816;RPB=0.342303;MQB=0.315707;MQSB=0.998163;BQB=0.887703;MQ0F=0;AF1=0.5;AC1=1;DP4=3,7,1,5;MQ=51;FQ=42.0155;PV4=1,0.308263,0.0514147,1;ANN=G|intron_variant|MODIFIER|V2_02g003640.1|V2_02g003640.1|transcript|V2_02g003640.1.01|protein_coding|1/1|c.1846+4635T>C||||||	GT:PL:DP:AD:GQ	0/1:69,0,155:16:10,4:72
				3837531	A	C	210999	.	DP=17;VDB=0.00447768;SGB=-0.689466;MQSB=0.955084;MQ0F=0;AF1=1;AC1=2;DP4=0,0,4,12;MQ=49;FQ=-74.9863;ANN=C|intron_variant|MODIFIER|V2_02g003640.1|V2_02g003640.1|transcript|V2_02g003640.1.01|protein_coding|1/1|c.1846+4633T>G||||||	GT:PL:DP:AD:GQ	1/1:244,48,0:16:0,16:93
				3837633	G	C	186009	.	DP=24;VDB=0.153225;SGB=-0.680642;RPB=0.91051;MQB=0.959189;MQSB=0.998287;BQB=0.97979;MQ0F=0;AF1=0.5;AC1=1;DP4=5,7,5,7;MQ=57;FQ=187.253;PV4=1,1,0.373116,1;ANN=C|intron_variant|MODIFIER|V2_02g003640.1|V2_02g003640.1|transcript|V2_02g003640.1.01|protein_coding|1/1|c.1846+4531C>G||||||	GT:PL:DP:AD:GQ	0/1:216,0,219:24:12,12:99
				3837694	CTT	CTTT	167475	.	INDEL;IDV=16;IMF=0.842105;DP=19;VDB=0.3298;SGB=-0.662043;MQSB=0.649731;MQ0F=0;AF1=1;AC1=2;DP4=0,0,5,4;MQ=53;FQ=-61.5253;ANN=CTTT|intron_variant|MODIFIER|V2_02g003640.1|V2_02g003640.1|transcript|V2_02g003640.1.01|protein_coding|1/1|c.1846+4467_1846+4468insA||||||	GT:PL:DP:AD:GQ	1/1:208,27,0:9:0,9:51
				3837700	A	G	217999	.	DP=17;VDB=0.158471;SGB=-0.688148;MQSB=0.390772;MQ0F=0;AF1=1;AC1=2;DP4=0,0,4,11;MQ=46;FQ=-71.9863;ANN=G|intron_variant|MODIFIER|V2_02g003640.1|V2_02g003640.1|transcript|V2_02g003640.1.01|protein_coding|1/1|c.1846+4464T>C||||||	GT:PL:DP:AD:GQ	1/1:251,45,0:15:0,15:87
				3837739	G	A	117008	.	DP=19;VDB=0.464345;SGB=-0.651104;RPB=0.411413;MQB=0.0322191;MQSB=0.755254;BQB=0.72634;MQ0F=0;AF1=0.5;AC1=1;DP4=3,7,3,5;MQ=38;FQ=82.015;PV4=1,0.181086,1,1;ANN=A|intron_variant|MODIFIER|V2_02g003640.1|V2_02g003640.1|transcript|V2_02g003640.1.01|protein_coding|1/1|c.1846+4425C>T||||||	GT:PL:DP:AD:GQ	0/1:147,0,109:18:10,8:99
				3837741	A	T	480072	.	DP=19;VDB=0.566336;SGB=-0.651104;RPB=1;MQB=0.587035;MQSB=0.732319;BQB=0.537242;MQ0F=0;AF1=0.5;AC1=1;DP4=6,5,0,8;MQ=38;FQ=51.0153;PV4=0.0180599,0.0599174,0.344162,1;ANN=T|intron_variant|MODIFIER|V2_02g003640.1|V2_02g003640.1|transcript|V2_02g003640.1.01|protein_coding|1/1|c.1846+4423T>A||||||	GT:PL:DP:AD:GQ	0/1:78,0,164:19:11,8:81
				3837742	G	A	750075	.	DP=19;VDB=0.566336;SGB=-0.651104;RPB=1;MQB=0.587035;MQSB=0.732319;BQB=0.140347;MQ0F=0;AF1=0.5;AC1=1;DP4=6,5,0,8;MQ=38;FQ=78.0122;PV4=0.0180599,1,0.344162,1;ANN=A|intron_variant|MODIFIER|V2_02g003640.1|V2_02g003640.1|transcript|V2_02g003640.1.01|protein_coding|1/1|c.1846+4422C>T||||||	GT:PL:DP:AD:GQ	0/1:105,0,136:19:11,8:99
				3837747	C	T	192999	.	DP=21;VDB=0.830374;SGB=-0.691153;MQSB=0.311235;MQ0F=0;AF1=1;AC1=2;DP4=0,0,5,13;MQ=38;FQ=-80.9864;ANN=T|intron_variant|MODIFIER|V2_02g003640.1|V2_02g003640.1|transcript|V2_02g003640.1.01|protein_coding|1/1|c.1846+4417G>A||||||	GT:PL:DP:AD:GQ	1/1:226,54,0:18:0,18:99
				3837787	T	C	760075	.	DP=17;VDB=0.217488;SGB=-0.636426;RPB=0.507697;MQB=0.0750474;MQSB=1;BQB=0.844114;MQ0F=0.0588235;AF1=0.5;AC1=1;DP4=1,8,0,7;MQ=43;FQ=78.8461;PV4=1,0.471661,0.107175,0.228142;ANN=C|intron_variant|MODIFIER|V2_02g003640.1|V2_02g003640.1|transcript|V2_02g003640.1.01|protein_coding|1/1|c.1846+4377A>G||||||	GT:PL:DP:AD:GQ	0/1:106,0,120:16:9,7:99
				3837790	T	C	168999	.	DP=17;VDB=0.137481;SGB=-0.689466;MQSB=1;MQ0F=0.0588235;AF1=1;AC1=2;DP4=0,0,1,15;MQ=43;FQ=-74.9863;ANN=C|intron_variant|MODIFIER|V2_02g003640.1|V2_02g003640.1|transcript|V2_02g003640.1.01|protein_coding|1/1|c.1846+4374A>G||||||	GT:PL:DP:AD:GQ	1/1:202,48,0:16:0,16:93
				3837824	G	A	710074	.	DP=16;VDB=0.080746;SGB=-0.616816;RPB=0.133556;MQB=0.2016;BQB=0.976745;MQ0F=0.0625;AF1=0.5;AC1=1;DP4=0,10,0,6;MQ=43;FQ=74.0101;PV4=1,1,0.162798,0.167141;ANN=A|intron_variant|MODIFIER|V2_02g003640.1|V2_02g003640.1|transcript|V2_02g003640.1.01|protein_coding|1/1|c.1846+4340C>T||||||	GT:PL:DP:AD:GQ	0/1:101,0,130:16:10,6:99
				3837842	T	C	145999	.	DP=15;VDB=0.00278899;SGB=-0.686358;MQ0F=0.0666667;AF1=1;AC1=2;DP4=0,0,0,14;MQ=44;FQ=-68.9862;ANN=C|intron_variant|MODIFIER|V2_02g003640.1|V2_02g003640.1|transcript|V2_02g003640.1.01|protein_coding|1/1|c.1846+4322A>G||||||	GT:PL:DP:AD:GQ	1/1:179,42,0:14:0,14:81
				3837872	T	C	960319	.	DP=11;VDB=0.00126845;SGB=-0.651104;MQ0F=0.0909091;AF1=1;AC1=2;DP4=0,0,0,8;MQ=45;FQ=-50.986;ANN=C|intron_variant|MODIFIER|V2_02g003640.1|V2_02g003640.1|transcript|V2_02g003640.1.01|protein_coding|1/1|c.1846+4292A>G||||||	GT:PL:DP:AD:GQ	1/1:129,24,0:8:0,8:45
				3837904	A	G	359731	.	DP=3;VDB=0.0860477;SGB=-0.511536;MQ0F=0.333333;AF1=1;AC1=2;DP4=0,0,0,3;MQ=32;FQ=-35.9869;ANN=G|intron_variant|MODIFIER|V2_02g003640.1|V2_02g003640.1|transcript|V2_02g003640.1.01|protein_coding|1/1|c.1846+4260T>C||||||	GT:PL:DP:AD:GQ	1/1:68,9,0:3:0,3:16
				3838187	T	A,G	875421	.	DP=16;VDB=0.0176886;SGB=-0.680642;RPB=0.959189;MQB=0.77073;MQSB=0.926163;BQB=0.0586635;MQ0F=0.0625;AF1=1;AC1=2;DP4=2,1,9,3;MQ=27;FQ=-28.9912;PV4=1,1,1,1;ANN=A|intron_variant|MODIFIER|V2_02g003640.1|V2_02g003640.1|transcript|V2_02g003640.1.01|protein_coding|1/1|c.1846+3977A>T||||||,G|intron_variant|MODIFIER|V2_02g003640.1|V2_02g003640.1|transcript|V2_02g003640.1.01|protein_coding|1/1|c.1846+3977A>…	GT:PL:DP:AD:GQ	1/1:148,33,31,114,0,117:15:3,8,4:5
				3838190	A	G	113008	.	DP=18;VDB=0.0172878;SGB=-0.686358;RPB=0.382771;MQB=0.188501;MQSB=0.762744;BQB=0.751477;MQ0F=0.0555556;AF1=0.50005;AC1=1;DP4=3,0,10,4;MQ=29;FQ=10.4274;PV4=0.541176,0.0646747,0.0444536,1;ANN=G|intron_variant|MODIFIER|V2_02g003640.1|V2_02g003640.1|transcript|V2_02g003640.1.01|protein_coding|1/1|c.1846+3974T>C||||||	GT:PL:DP:AD:GQ	0/1:143,0,37:17:3,14:40
				3838201	G	T	340087	.	DP=19;VDB=0.912262;SGB=-0.590765;RPB=0.761685;MQB=0.99446;MQSB=0.880748;BQB=0.978023;MQ0F=0.0526316;AF1=0.5;AC1=1;DP4=12,0,2,3;MQ=29;FQ=37.0159;PV4=0.0147059,0.439499,0.480371,0.1942;ANN=T|intron_variant|MODIFIER|V2_02g003640.1|V2_02g003640.1|transcript|V2_02g003640.1.01|protein_coding|1/1|c.1846+3963C>A||||||	GT:PL:DP:AD:GQ	0/1:64,0,115:17:12,5:67
				3838221	A	G	760075	.	DP=23;VDB=0.607679;SGB=-0.662043;RPB=0.193584;MQB=0.997478;MQSB=0.855097;BQB=0.776837;MQ0F=0.0434783;AF1=0.5;AC1=1;DP4=10,2,4,5;MQ=26;FQ=79.0048;PV4=0.158824,0.400112,0.467893,0.31911;ANN=G|intron_variant|MODIFIER|V2_02g003640.1|V2_02g003640.1|transcript|V2_02g003640.1.01|protein_coding|1/1|c.1846+3943T>C||||||	GT:PL:DP:AD:GQ	0/1:106,0,132:21:12,9:99
				3838246	C	A	952088	.	DP=26;VDB=0.0194361;SGB=-0.616816;RPB=0.986207;MQB=0.706648;MQSB=0.521077;BQB=0.973145;MQ0F=0.0769231;AF1=0.499969;AC1=1;DP4=10,8,4,2;MQ=27;FQ=12.2797;PV4=1,0.294413,1,1;ANN=A|intron_variant|MODIFIER|V2_02g003640.1|V2_02g003640.1|transcript|V2_02g003640.1.01|protein_coding|1/1|c.1846+3918G>T||||||	GT:PL:DP:AD:GQ	0/1:39,0,179:24:18,3:41
				3838272	T	A	170924	.	DP=22;VDB=0.0343724;SGB=-0.556411;RPB=0.668378;MQB=0.443252;MQSB=0.930391;BQB=0.611288;MQ0F=0.0454545;AF1=0.499995;AC1=1;DP4=9,7,0,4;MQ=28;FQ=20.058;PV4=0.0941176,1,1,1;ANN=A|intron_variant|MODIFIER|V2_02g003640.1|V2_02g003640.1|transcript|V2_02g003640.1.01|protein_coding|1/1|c.1846+3892A>T||||||	GT:PL:DP:AD:GQ	0/1:47,0,143:20:16,4:50
				3838274	A	G	178012	.	DP=21;VDB=0.0145554;SGB=-0.69168;RPB=1;MQB=1;MQSB=0.869358;BQB=1;MQ0F=0.047619;AF1=1;AC1=2;DP4=1,0,9,10;MQ=27;FQ=-54.9861;PV4=1,1,0.123447,1;ANN=G|intron_variant|MODIFIER|V2_02g003640.1|V2_02g003640.1|transcript|V2_02g003640.1.01|protein_coding|1/1|c.1846+3890T>C||||||	GT:PL:DP:AD:GQ	1/1:211,28,0:20:1,19:53
				3838293	C	T	200499	.	DP=23;VDB=0.0291996;SGB=-0.616816;RPB=0.97584;MQB=0.498749;MQSB=0.369137;BQB=0.520558;MQ0F=0.0434783;AF1=0.499997;AC1=1;DP4=11,5,0,6;MQ=28;FQ=23.0366;PV4=0.0123839,0.0149771,1,1;ANN=T|intron_variant|MODIFIER|V2_02g003640.1|V2_02g003640.1|transcript|V2_02g003640.1.01|protein_coding|1/1|c.1846+3871G>A||||||	GT:PL:DP:AD:GQ	0/1:50,0,174:22:16,6:53
				3838318	T	C	221999	.	DP=21;VDB=0.011497;SGB=-0.69168;RPB=1;MQB=1;MQSB=0.81179;BQB=1;MQ0F=0.047619;AF1=1;AC1=2;DP4=1,0,8,11;MQ=29;FQ=-73.9863;PV4=0.45,0.361678,1,0.328717;ANN=C|intron_variant|MODIFIER|V2_02g003640.1|V2_02g003640.1|transcript|V2_02g003640.1.01|protein_coding|1/1|c.1846+3846A>G||||||	GT:PL:DP:AD:GQ	1/1:255,47,0:20:1,19:91
				3838391	T	G	37008	.	DP=10;VDB=0.548121;SGB=-0.556411;RPB=0.89338;MQB=0.730948;MQSB=0.89338;BQB=0.974597;MQ0F=0;AF1=0.50002;AC1=1;DP4=4,1,0,4;MQ=26;FQ=14.1733;PV4=0.047619,0.349934,1,1;ANN=G|intron_variant|MODIFIER|V2_02g003640.1|V2_02g003640.1|transcript|V2_02g003640.1.01|protein_coding|1/1|c.1846+3773A>C||||||	GT:PL:DP:AD:GQ	0/1:67,0,41:9:5,4:44
				3838402	A	C	300113	.	DP=8;VDB=0.0433485;SGB=-0.511536;RPB=0.810265;MQB=0.607698;MQSB=0.810265;BQB=0.810265;MQ0F=0;AF1=0.50001;AC1=1;DP4=3,1,0,3;MQ=29;FQ=16.9948;PV4=0.142857,1,1,1;ANN=C|intron_variant|MODIFIER|V2_02g003640.1|V2_02g003640.1|transcript|V2_02g003640.1.01|protein_coding|1/1|c.1846+3762T>G||||||	GT:PL:DP:AD:GQ	0/1:60,0,44:7:4,3:47
				3838436	T	G,C	187032	.	DP=9;VDB=0.510154;SGB=-0.556411;RPB=0.868321;MQB=0.248092;MQSB=1;BQB=0.62023;MQ0F=0;AF1=0.593898;AC1=1;DP4=1,3,0,4;MQ=29;FQ=-22.0133;PV4=1,1,1,0.177959;ANN=C|intron_variant|MODIFIER|V2_02g003640.1|V2_02g003640.1|transcript|V2_02g003640.1.01|protein_coding|1/1|c.1846+3728A>G||||||,G|intron_variant|MODIFIER|V2_02g003640.1|V2_02g003640.1|transcript|V2_02g003640.1.01|protein_coding|1/1|c.1846+3728A>C…	GT:PL:DP:AD:GQ	0/1:81,33,38,45,0,50:8:4,2,2:8
				3838438	T	C	115015	.	DP=9;VDB=0.191968;SGB=-0.662043;MQSB=0.285714;MQ0F=0;AF1=1;AC1=2;DP4=0,0,2,7;MQ=29;FQ=-53.9861;ANN=C|intron_variant|MODIFIER|V2_02g003640.1|V2_02g003640.1|transcript|V2_02g003640.1.01|protein_coding|1/1|c.1846+3726A>G||||||	GT:PL:DP:AD:GQ	1/1:148,27,0:9:0,9:51
				3838444	C	T	113381	.	DP=11;VDB=0.126715;SGB=-0.511536;RPB=0.716531;MQB=0.594025;MQSB=0.309786;BQB=0.655816;MQ0F=0;AF1=0.49998;AC1=1;DP4=3,5,0,3;MQ=27;FQ=14.1837;PV4=0.490909,1,1,1;ANN=T|intron_variant|MODIFIER|V2_02g003640.1|V2_02g003640.1|transcript|V2_02g003640.1.01|protein_coding|1/1|c.1846+3720G>A||||||	GT:PL:DP:AD:GQ	0/1:41,0,89:11:8,3:43
				3838556	C	A	132188	.	DP=21;VDB=0.0123495;SGB=-0.676189;RPB=0.530089;MQB=0.488445;MQSB=0.598107;BQB=0.107377;MQ0F=0;AF1=0.499987;AC1=1;DP4=2,8,11,0;MQ=22;FQ=16.1222;PV4=0.000221141,0.0287081,0.319132,1;ANN=A|intron_variant|MODIFIER|V2_02g003640.1|V2_02g003640.1|transcript|V2_02g003640.1.01|protein_coding|1/1|c.1846+3608G>T||||||	GT:PL:DP:AD:GQ	0/1:43,0,92:21:10,9:46
				3838558	T	C	490072	.	DP=21;VDB=0.0178361;SGB=-0.680642;RPB=0.133734;MQB=0.155654;MQSB=0.742584;BQB=0.381255;MQ0F=0;AF1=0.5;AC1=1;DP4=1,7,11,1;MQ=22;FQ=50.5599;PV4=0.000770025,1,0.166572,1;ANN=C|intron_variant|MODIFIER|V2_02g003640.1|V2_02g003640.1|transcript|V2_02g003640.1.01|protein_coding|1/1|c.1846+3606A>G||||||	GT:PL:DP:AD:GQ	0/1:79,0,83:20:8,12:81
				3838565	A	G	189999	.	DP=22;VDB=0.0889473;SGB=-0.692562;MQSB=0.939778;MQ0F=0;AF1=1;AC1=2;DP4=0,0,15,7;MQ=24;FQ=-92.9865;ANN=G|intron_variant|MODIFIER|V2_02g003640.1|V2_02g003640.1|transcript|V2_02g003640.1.01|protein_coding|1/1|c.1846+3599T>C||||||	GT:PL:DP:AD:GQ	1/1:223,66,0:22:0,22:99
				3838597	G	A	980078	.	DP=26;VDB=0.18039;SGB=-0.690438;RPB=0.215643;MQB=0.998549;MQSB=0.898585;BQB=0.705431;MQ0F=0;AF1=0.5;AC1=1;DP4=3,6,16,1;MQ=28;FQ=64.0146;PV4=0.0022256,0.0942843,1,1;ANN=A|intron_variant|MODIFIER|V2_02g003640.1|V2_02g003640.1|transcript|V2_02g003640.1.01|protein_coding|1/1|c.1846+3567C>T||||||	GT:PL:DP:AD:GQ	0/1:128,0,91:26:9,16:94
				3838665	T	C	177999	.	DP=28;VDB=0.530117;SGB=-0.693021;RPB=1;MQB=1;MQSB=0.799756;BQB=1;MQ0F=0;AF1=1;AC1=2;DP4=0,1,25,2;MQ=34;FQ=-82.9864;PV4=0.107143,0.305992,1,1;ANN=C|intron_variant|MODIFIER|V2_02g003640.1|V2_02g003640.1|transcript|V2_02g003640.1.01|protein_coding|1/1|c.1846+3499A>G||||||	GT:PL:DP:AD:GQ	1/1:211,56,0:28:1,27:99
				3838666	G	A	910077	.	DP=28;VDB=0.652509;SGB=-0.680642;RPB=0.917583;MQB=0.621145;MQSB=0.806517;BQB=0.970677;MQ0F=0;AF1=0.5;AC1=1;DP4=13,2,11,1;MQ=34;FQ=94.0158;PV4=1,0.11802,0.489953,1;ANN=A|intron_variant|MODIFIER|V2_02g003640.1|V2_02g003640.1|transcript|V2_02g003640.1.01|protein_coding|1/1|c.1846+3498C>T||||||	GT:PL:DP:AD:GQ	0/1:121,0,174:27:15,12:99
				3838683	G	A	101008	.	DP=33;VDB=0.852129;SGB=-0.680642;RPB=0.660867;MQB=0.229981;MQSB=0.461075;BQB=0.333647;MQ0F=0;AF1=0.5;AC1=1;DP4=17,1,10,2;MQ=37;FQ=104.016;PV4=0.547783,0.417306,0.100948,1;ANN=A|intron_variant|MODIFIER|V2_02g003640.1|V2_02g003640.1|transcript|V2_02g003640.1.01|protein_coding|1/1|c.1846+3481C>T||||||	GT:PL:DP:AD:GQ	0/1:131,0,179:30:18,12:99
				3838734	A	G	221999	.	DP=54;VDB=0.0642007;SGB=-0.693147;RPB=1;MQB=1;MQSB=0.013475;BQB=1;MQ0F=0;AF1=1;AC1=2;DP4=0,1,41,7;MQ=41;FQ=-146.987;PV4=0.163265,1,0.456122,1;ANN=G|intron_variant|MODIFIER|V2_02g003640.1|V2_02g003640.1|transcript|V2_02g003640.1.01|protein_coding|1/1|c.1846+3430T>C||||||	GT:PL:DP:AD:GQ	1/1:255,120,0:49:1,48:99
				3838745	T	C	221999	.	DP=63;VDB=0.0266618;SGB=-0.693147;MQSB=0.0812483;MQ0F=0;AF1=1;AC1=2;DP4=0,0,49,12;MQ=46;FQ=-210.988;ANN=C|intron_variant|MODIFIER|V2_02g003640.1|V2_02g003640.1|transcript|V2_02g003640.1.01|protein_coding|1/1|c.1846+3419A>G||||||	GT:PL:DP:AD:GQ	1/1:255,184,0:61:0,61:99
				3838760	T	C	580073	.	DP=68;VDB=0.00238983;SGB=-0.680642;RPB=0.0506488;MQB=0.088596;MQSB=0.0546339;BQB=0.960527;MQ0F=0;AF1=0.5;AC1=1;DP4=43,9,8,4;MQ=46;FQ=61.0154;PV4=0.243076,1,0.0104319,0.0638963;ANN=C|intron_variant|MODIFIER|V2_02g003640.1|V2_02g003640.1|transcript|V2_02g003640.1.01|protein_coding|1/1|c.1846+3404A>G||||||	GT:PL:DP:AD:GQ	0/1:88,0,230:64:52,12:91
				3838769	G	T	290123	.	DP=73;VDB=0.0078909;SGB=-0.680642;RPB=0.264623;MQB=0.0502241;MQSB=0.0504553;BQB=0.996216;MQ0F=0;AF1=0.5;AC1=1;DP4=46,11,8,4;MQ=47;FQ=32.0178;PV4=0.277576,0.498394,0.00549868,1;ANN=T|intron_variant|MODIFIER|V2_02g003640.1|V2_02g003640.1|transcript|V2_02g003640.1.01|protein_coding|1/1|c.1846+3395C>A||||||	GT:PL:DP:AD:GQ	0/1:59,0,250:69:57,11:62
				3838771	C	A	225009	.	DP=74;VDB=0.552768;SGB=-0.693079;RPB=0.939749;MQB=0.885856;MQSB=0.158214;BQB=0.213766;MQ0F=0;AF1=0.5;AC1=1;DP4=35,5,19,10;MQ=47;FQ=225.007;PV4=0.0397075,0.0339101,0.249235,0.215354;ANN=A|intron_variant|MODIFIER|V2_02g003640.1|V2_02g003640.1|transcript|V2_02g003640.1.01|protein_coding|1/1|c.1846+3393G>T||||||	GT:PL:DP:AD:GQ	0/1:255,0,255:69:40,29:99
				3838780	G	C	225009	.	DP=82;VDB=0.781124;SGB=-0.69312;RPB=0.998617;MQB=0.964653;MQSB=0.0734544;BQB=0.86837;MQ0F=0;AF1=0.5;AC1=1;DP4=36,8,21,11;MQ=48;FQ=225.007;PV4=0.118387,0.132525,0.290114,0.462003;ANN=C|intron_variant|MODIFIER|V2_02g003640.1|V2_02g003640.1|transcript|V2_02g003640.1.01|protein_coding|1/1|c.1846+3384C>G||||||	GT:PL:DP:AD:GQ	0/1:255,0,255:76:44,32:99
				3838792	G	A	460072	.	DP=84;VDB=0.0166626;SGB=-0.686358;RPB=0.789803;MQB=0.0477027;MQSB=0.107432;BQB=0.989737;MQ0F=0;AF1=0.5;AC1=1;DP4=51,16,9,5;MQ=51;FQ=49.0153;PV4=0.502534,0.43877,0.00276009,1;ANN=A|intron_variant|MODIFIER|V2_02g003640.1|V2_02g003640.1|transcript|V2_02g003640.1.01|protein_coding|1/1|c.1846+3372C>T||||||	GT:PL:DP:AD:GQ	0/1:76,0,255:81:67,13:79
				3838795	G	T	206009	.	DP=85;VDB=0.324684;SGB=-0.693127;RPB=0.596569;MQB=0.995699;MQSB=0.114111;BQB=0.0808246;MQ0F=0;AF1=0.5;AC1=1;DP4=36,11,21,12;MQ=51;FQ=208.963;PV4=0.221684,0.00249906,0.459383,1;ANN=T|intron_variant|MODIFIER|V2_02g003640.1|V2_02g003640.1|transcript|V2_02g003640.1.01|protein_coding|1/1|c.1846+3369C>A||||||	GT:PL:DP:AD:GQ	0/1:236,0,255:80:47,31:99
				3838806	G	A	225009	.	DP=86;VDB=0.381514;SGB=-0.693132;RPB=0.616492;MQB=0.964661;MQSB=0.0791505;BQB=0.934847;MQ0F=0;AF1=0.5;AC1=1;DP4=36,12,22,12;MQ=52;FQ=225.007;PV4=0.335096,0.194924,0.488878,1;ANN=A|intron_variant|MODIFIER|V2_02g003640.1|V2_02g003640.1|transcript|V2_02g003640.1.01|protein_coding|1/1|c.1846+3358C>T||||||	GT:PL:DP:AD:GQ	0/1:255,0,255:82:48,34:99
				3838831	G	A	225009	.	DP=89;VDB=0.233278;SGB=-0.693132;RPB=0.0119576;MQB=0.687468;MQSB=0.0413569;BQB=0.577449;MQ0F=0;AF1=0.5;AC1=1;DP4=37,13,22,12;MQ=54;FQ=225.007;PV4=0.466656,0.282927,1,1;ANN=A|intron_variant|MODIFIER|V2_02g003640.1|V2_02g003640.1|transcript|V2_02g003640.1.01|protein_coding|1/1|c.1846+3333C>T||||||	GT:PL:DP:AD:GQ	0/1:255,0,255:84:50,34:99
				3838835	C	T	225009	.	DP=82;VDB=0.505746;SGB=-0.693147;RPB=0.10371;MQB=4.65169e-05;MQSB=0.0530126;BQB=0.992674;MQ0F=0;AF1=0.5;AC1=1;DP4=7,5,48,20;MQ=55;FQ=47.0153;PV4=0.501606,0.176863,1,0.161109;ANN=T|intron_variant|MODIFIER|V2_02g003640.1|V2_02g003640.1|transcript|V2_02g003640.1.01|protein_coding|1/1|c.1846+3329G>A||||||	GT:PL:DP:AD:GQ	0/1:255,0,74:80:12,64:77
				3838846	A	G	217009	.	DP=79;VDB=0.807077;SGB=-0.693079;RPB=0.97021;MQB=0.152088;MQSB=0.0278686;BQB=0.326109;MQ0F=0;AF1=0.5;AC1=1;DP4=29,18,19,10;MQ=54;FQ=219.379;PV4=0.809627,0.0718838,1,0.00738549;ANN=G|intron_variant|MODIFIER|V2_02g003640.1|V2_02g003640.1|transcript|V2_02g003640.1.01|protein_coding|1/1|c.1846+3318T>C||||||	GT:PL:DP:AD:GQ	0/1:247,0,255:76:47,29:99
				3838854	C	A	225009	.	DP=80;VDB=0.265879;SGB=-0.693143;RPB=0.234247;MQB=0.627054;MQSB=0.0629556;BQB=0.921201;MQ0F=0;AF1=0.5;AC1=1;DP4=21,17,24,14;MQ=54;FQ=225.007;PV4=0.640996,1,1,1;ANN=A|intron_variant|MODIFIER|V2_02g003640.1|V2_02g003640.1|transcript|V2_02g003640.1.01|protein_coding|1/1|c.1846+3310G>T||||||	GT:PL:DP:AD:GQ	0/1:255,0,255:76:38,38:99
				3838880	A	T	211009	.	DP=73;VDB=0.14378;SGB=-0.692831;RPB=0.169501;MQB=0.663626;MQSB=0.014894;BQB=0.779952;MQ0F=0;AF1=0.5;AC1=1;DP4=28,19,11,13;MQ=54;FQ=213.848;PV4=0.319017,0.206903,1,1;ANN=T|intron_variant|MODIFIER|V2_02g003640.1|V2_02g003640.1|transcript|V2_02g003640.1.01|protein_coding|1/1|c.1846+3284T>A||||||	GT:PL:DP:AD:GQ	0/1:241,0,255:71:47,24:99
				3838901	T	C	221999	.	DP=65;VDB=0.123795;SGB=-0.693147;MQSB=0.103406;MQ0F=0;AF1=1;AC1=2;DP4=0,0,33,29;MQ=53;FQ=-213.988;ANN=C|intron_variant|MODIFIER|V2_02g003640.1|V2_02g003640.1|transcript|V2_02g003640.1.01|protein_coding|1/1|c.1846+3263A>G||||||	GT:PL:DP:AD:GQ	1/1:255,187,0:62:0,62:99
				3838908	T	C	225009	.	DP=61;VDB=0.510723;SGB=-0.692914;RPB=0.718585;MQB=0.993404;MQSB=0.0792068;BQB=0.147711;MQ0F=0;AF1=0.5;AC1=1;DP4=20,14,13,12;MQ=53;FQ=225.007;PV4=0.791103,1,1,0.344179;ANN=C|intron_variant|MODIFIER|V2_02g003640.1|V2_02g003640.1|transcript|V2_02g003640.1.01|protein_coding|1/1|c.1846+3256A>G||||||	GT:PL:DP:AD:GQ	0/1:255,0,255:59:34,25:99
				3838909	A	G	221999	.	DP=63;VDB=0.068363;SGB=-0.693147;MQSB=0.0196073;MQ0F=0;AF1=1;AC1=2;DP4=0,0,33,24;MQ=52;FQ=-195.988;ANN=G|intron_variant|MODIFIER|V2_02g003640.1|V2_02g003640.1|transcript|V2_02g003640.1.01|protein_coding|1/1|c.1846+3255T>C||||||	GT:PL:DP:AD:GQ	1/1:255,169,0:57:0,56:99
				3838931	C	T	225009	.	DP=57;VDB=0.096044;SGB=-0.693021;RPB=0.215913;MQB=0.891264;MQSB=0.0176741;BQB=0.564698;MQ0F=0;AF1=0.5;AC1=1;DP4=9,19,14,13;MQ=48;FQ=225.007;PV4=0.176476,0.138118,0.494486,1;ANN=T|intron_variant|MODIFIER|V2_02g003640.1|V2_02g003640.1|transcript|V2_02g003640.1.01|protein_coding|1/1|c.1846+3233G>A||||||	GT:PL:DP:AD:GQ	0/1:255,0,255:55:28,27:99
				3838963	C	A	221999	.	DP=46;VDB=0.682503;SGB=-0.693146;MQSB=0.999669;MQ0F=0;AF1=1;AC1=2;DP4=0,0,13,31;MQ=42;FQ=-155.987;ANN=A|intron_variant|MODIFIER|V2_02g003640.1|V2_02g003640.1|transcript|V2_02g003640.1.01|protein_coding|1/1|c.1846+3201G>T||||||	GT:PL:DP:AD:GQ	1/1:255,129,0:44:0,43:99
				3838967	T	C	221999	.	DP=43;VDB=0.511502;SGB=-0.693146;MQSB=0.990878;MQ0F=0;AF1=1;AC1=2;DP4=0,0,12,31;MQ=41;FQ=-155.987;ANN=C|intron_variant|MODIFIER|V2_02g003640.1|V2_02g003640.1|transcript|V2_02g003640.1.01|protein_coding|1/1|c.1846+3197A>G||||||	GT:PL:DP:AD:GQ	1/1:255,129,0:43:0,43:99
				3838968	T	C	221999	.	DP=43;VDB=0.525548;SGB=-0.693146;MQSB=0.990878;MQ0F=0;AF1=1;AC1=2;DP4=0,0,12,31;MQ=41;FQ=-155.987;ANN=C|intron_variant|MODIFIER|V2_02g003640.1|V2_02g003640.1|transcript|V2_02g003640.1.01|protein_coding|1/1|c.1846+3196A>G||||||	GT:PL:DP:AD:GQ	1/1:255,129,0:43:0,43:99
				3838996	A	G	165009	.	DP=54;VDB=0.737187;SGB=-0.692067;RPB=0.997723;MQB=0.935023;MQSB=0.767107;BQB=0.985039;MQ0F=0;AF1=0.5;AC1=1;DP4=9,22,5,15;MQ=37;FQ=168.017;PV4=1,1,0.181226,1;ANN=G|intron_variant|MODIFIER|V2_02g003640.1|V2_02g003640.1|transcript|V2_02g003640.1.01|protein_coding|1/1|c.1846+3168T>C||||||	GT:PL:DP:AD:GQ	0/1:195,0,255:51:31,20:99
				3838997	T	C	221999	.	DP=52;VDB=0.748075;SGB=-0.693147;RPB=0.357143;MQB=0.346939;MQSB=0.829168;BQB=0.806122;MQ0F=0;AF1=1;AC1=2;DP4=0,2,14,35;MQ=37;FQ=-129.987;PV4=1,0.455448,1,0.326253;ANN=C|intron_variant|MODIFIER|V2_02g003640.1|V2_02g003640.1|transcript|V2_02g003640.1.01|protein_coding|1/1|c.1846+3167A>G||||||	GT:PL:DP:AD:GQ	1/1:255,103,0:51:2,49:99
				3838999	T	G	221999	.	DP=53;VDB=0.821457;SGB=-0.693147;MQSB=0.829168;MQ0F=0;AF1=1;AC1=2;DP4=0,0,14,37;MQ=37;FQ=-180.988;ANN=G|intron_variant|MODIFIER|V2_02g003640.1|V2_02g003640.1|transcript|V2_02g003640.1.01|protein_coding|1/1|c.1846+3165A>C||||||	GT:PL:DP:AD:GQ	1/1:255,154,0:51:0,51:99
				3839028	G	A	225009	.	DP=64;VDB=0.741682;SGB=-0.69311;RPB=0.876315;MQB=0.843091;MQSB=0.750482;BQB=0.76886;MQ0F=0;AF1=0.5;AC1=1;DP4=12,19,10,21;MQ=37;FQ=225.007;PV4=0.791071,0.303704,1,0.176966;ANN=A|intron_variant|MODIFIER|V2_02g003640.1|V2_02g003640.1|transcript|V2_02g003640.1.01|protein_coding|1/1|c.1846+3136C>T||||||	GT:PL:DP:AD:GQ	0/1:255,0,255:62:31,31:99
				3839037	A	T	221999	.	DP=66;VDB=0.0857035;SGB=-0.693147;MQSB=0.524651;MQ0F=0;AF1=1;AC1=2;DP4=0,0,22,44;MQ=38;FQ=-225.988;ANN=T|intron_variant|MODIFIER|V2_02g003640.1|V2_02g003640.1|transcript|V2_02g003640.1.01|protein_coding|1/1|c.1846+3127T>A||||||	GT:PL:DP:AD:GQ	1/1:255,199,0:66:0,66:99
				3839111	A	T	221999	.	DP=64;VDB=0.0392639;SGB=-0.693147;MQSB=0.974778;MQ0F=0;AF1=1;AC1=2;DP4=0,0,31,27;MQ=39;FQ=-201.988;ANN=T|intron_variant|MODIFIER|V2_02g003640.1|V2_02g003640.1|transcript|V2_02g003640.1.01|protein_coding|1/1|c.1846+3053T>A||||||	GT:PL:DP:AD:GQ	1/1:255,175,0:58:0,58:99
				3839124	A	G	222001	.	DP=72;VDB=0.64978;SGB=-0.693147;RPB=0.0233983;MQB=0.577732;MQSB=0.999217;BQB=0.0397812;MQ0F=0;AF1=1;AC1=2;DP4=4,3,32,26;MQ=40;FQ=-63.9862;PV4=1,1,0.464759,1;ANN=G|intron_variant|MODIFIER|V2_02g003640.1|V2_02g003640.1|transcript|V2_02g003640.1.01|protein_coding|1/1|c.1846+3040T>C||||||	GT:PL:DP:AD:GQ	1/1:255,37,0:65:7,57:71
				3839180	A	T	169009	.	DP=73;VDB=0.177195;SGB=-0.692352;RPB=0.429095;MQB=0.817726;MQSB=0.727762;BQB=0.337527;MQ0F=0;AF1=0.5;AC1=1;DP4=31,18,11,10;MQ=45;FQ=172.017;PV4=0.433683,0.0443167,1,1;ANN=T|intron_variant|MODIFIER|V2_02g003640.1|V2_02g003640.1|transcript|V2_02g003640.1.01|protein_coding|1/1|c.1846+2984T>A||||||	GT:PL:DP:AD:GQ	0/1:199,0,255:70:49,21:99
				3839184	G	C	121008	.	DP=72;VDB=0.0270772;SGB=-0.691153;RPB=0.0132739;MQB=0.945868;MQSB=0.785934;BQB=0.954313;MQ0F=0;AF1=0.5;AC1=1;DP4=28,22,14,4;MQ=46;FQ=124.016;PV4=0.157343,1,0.193652,0.332735;ANN=C|intron_variant|MODIFIER|V2_02g003640.1|V2_02g003640.1|transcript|V2_02g003640.1.01|protein_coding|1/1|c.1846+2980C>G||||||	GT:PL:DP:AD:GQ	0/1:151,0,255:68:50,17:99
				3839192	A	T	221999	.	DP=73;VDB=0.0144577;SGB=-0.693147;RPB=1;MQB=1;MQSB=0.718206;BQB=1;MQ0F=0;AF1=1;AC1=2;DP4=1,0,39,26;MQ=46;FQ=-206.988;PV4=1,1,1,0.446614;ANN=T|intron_variant|MODIFIER|V2_02g003640.1|V2_02g003640.1|transcript|V2_02g003640.1.01|protein_coding|1/1|c.1846+2972T>A||||||	GT:PL:DP:AD:GQ	1/1:255,180,0:66:1,65:99
				3839200	C	T	117008	.	DP=66;VDB=0.000926573;SGB=-0.690438;RPB=0.40249;MQB=0.393963;MQSB=0.442397;BQB=0.880309;MQ0F=0;AF1=0.5;AC1=1;DP4=23,22,14,3;MQ=47;FQ=120.016;PV4=0.0408351,0.167956,0.0604379,1;ANN=T|intron_variant|MODIFIER|V2_02g003640.1|V2_02g003640.1|transcript|V2_02g003640.1.01|protein_coding|1/1|c.1846+2964G>A||||||	GT:PL:DP:AD:GQ	0/1:147,0,255:62:45,15:99
				3839205	C	T	221009	.	DP=70;VDB=0.258132;SGB=-0.692717;RPB=0.921366;MQB=0.688309;MQSB=0.54266;BQB=0.928875;MQ0F=0;AF1=0.5;AC1=1;DP4=28,14,12,11;MQ=48;FQ=222.562;PV4=0.293322,1,1,0.201128;ANN=T|intron_variant|MODIFIER|V2_02g003640.1|V2_02g003640.1|transcript|V2_02g003640.1.01|protein_coding|1/1|c.1846+2959G>A||||||	GT:PL:DP:AD:GQ	0/1:251,0,255:65:42,21:99
				3839248	C	T	124008	.	DP=75;VDB=0.958529;SGB=-0.69168;RPB=0.98752;MQB=0.0133336;MQSB=0.979447;BQB=0.174444;MQ0F=0;AF1=0.5;AC1=1;DP4=28,23,14,5;MQ=54;FQ=127.016;PV4=0.180485,0.00552147,0.00197435,0.340611;ANN=T|intron_variant|MODIFIER|V2_02g003640.1|V2_02g003640.1|transcript|V2_02g003640.1.01|protein_coding|1/1|c.1846+2916G>A||||||	GT:PL:DP:AD:GQ	0/1:154,0,255:70:51,18:99
				3839273	T	C	208009	.	DP=69;VDB=0.132331;SGB=-0.692352;RPB=0.675041;MQB=0.238184;MQSB=0.947264;BQB=0.826462;MQ0F=0;AF1=0.5;AC1=1;DP4=25,13,12,9;MQ=54;FQ=210.932;PV4=0.579819,0.0881637,1,1;ANN=C|intron_variant|MODIFIER|V2_02g003640.1|V2_02g003640.1|transcript|V2_02g003640.1.01|protein_coding|1/1|c.1846+2891A>G||||||	GT:PL:DP:AD:GQ	0/1:238,0,255:59:38,19:99
				3839413	A	T	225009	.	DP=58;VDB=0.648467;SGB=-0.692976;RPB=0.281118;MQB=0.998722;MQSB=0.998456;BQB=0.968533;MQ0F=0;AF1=0.5;AC1=1;DP4=21,8,18,8;MQ=59;FQ=225.007;PV4=1,0.367658,0.443095,1;ANN=T|intron_variant|MODIFIER|V2_02g003640.1|V2_02g003640.1|transcript|V2_02g003640.1.01|protein_coding|1/1|c.1846+2751T>A||||||	GT:PL:DP:AD:GQ	0/1:255,0,255:55:29,26:99
				3839540	T	C	221999	.	DP=75;VDB=0.519793;SGB=-0.693147;RPB=0.0626267;MQB=0.408113;MQSB=0.757801;BQB=0.0422306;MQ0F=0;AF1=1;AC1=2;DP4=0,3,18,48;MQ=52;FQ=-183.988;PV4=0.561973,1,1,1;ANN=C|intron_variant|MODIFIER|V2_02g003640.1|V2_02g003640.1|transcript|V2_02g003640.1.01|protein_coding|1/1|c.1846+2624A>G||||||	GT:PL:DP:AD:GQ	1/1:255,157,0:69:3,65:99
				3839612	C	A	180009	.	DP=70;VDB=0.121497;SGB=-0.692717;RPB=0.999906;MQB=0.177664;MQSB=0.888067;BQB=0.885179;MQ0F=0;AF1=0.5;AC1=1;DP4=2,40,4,19;MQ=43;FQ=163.962;PV4=0.174145,0.241526,1,1;ANN=A|intron_variant|MODIFIER|V2_02g003640.1|V2_02g003640.1|transcript|V2_02g003640.1.01|protein_coding|1/1|c.1846+2552G>T||||||	GT:PL:DP:AD:GQ	0/1:210,0,191:65:42,23:99
				3839719	C	T	102008	.	DP=28;VDB=0.00525213;SGB=-0.686358;RPB=0.135681;MQB=0.956381;BQB=0.489886;MQ0F=0;AF1=0.5;AC1=1;DP4=0,14,0,14;MQ=36;FQ=104.602;PV4=1,0.0550026,1,1;ANN=T|intron_variant|MODIFIER|V2_02g003640.1|V2_02g003640.1|transcript|V2_02g003640.1.01|protein_coding|1/1|c.1846+2445G>A||||||	GT:PL:DP:AD:GQ	0/1:132,0,142:28:14,14:99
				3839732	G	A	910077	.	DP=27;VDB=0.000594185;SGB=-0.662043;RPB=0.197825;MQB=0.180092;BQB=0.527181;MQ0F=0;AF1=0.5;AC1=1;DP4=0,18,0,9;MQ=36;FQ=94.0049;PV4=1,1,1,0.479288;ANN=A|intron_variant|MODIFIER|V2_02g003640.1|V2_02g003640.1|transcript|V2_02g003640.1.01|protein_coding|1/1|c.1846+2432C>T||||||	GT:PL:DP:AD:GQ	0/1:121,0,147:27:18,9:99
				3839822	A	G	772635	.	DP=5;VDB=0.0385499;SGB=-0.590765;MQ0F=0;AF1=1;AC1=2;DP4=0,0,5,0;MQ=44;FQ=-41.9862;ANN=G|intron_variant|MODIFIER|V2_02g003640.1|V2_02g003640.1|transcript|V2_02g003640.1.01|protein_coding|1/1|c.1846+2342T>C||||||	GT:PL:DP:AD:GQ	1/1:110,15,0:5:0,5:27
				3839867	A	G	732635	.	DP=6;VDB=0.230191;SGB=-0.590765;MQ0F=0;AF1=1;AC1=2;DP4=0,0,5,0;MQ=45;FQ=-41.9862;ANN=G|intron_variant|MODIFIER|V2_02g003640.1|V2_02g003640.1|transcript|V2_02g003640.1.01|protein_coding|1/1|c.1846+2297T>C||||||	GT:PL:DP:AD:GQ	1/1:106,15,0:5:0,5:27
				3839901	G	A	950659	.	DP=7;VDB=0.548241;SGB=-0.636426;MQ0F=0;AF1=1;AC1=2;DP4=0,0,7,0;MQ=46;FQ=-47.986;ANN=A|intron_variant|MODIFIER|V2_02g003640.1|V2_02g003640.1|transcript|V2_02g003640.1.01|protein_coding|1/1|c.1846+2263C>T||||||	GT:PL:DP:AD:GQ	1/1:128,21,0:7:0,7:39
				3839911	A	T	107066	.	DP=7;VDB=0.551097;SGB=-0.636426;MQ0F=0;AF1=1;AC1=2;DP4=0,0,7,0;MQ=46;FQ=-47.986;ANN=T|intron_variant|MODIFIER|V2_02g003640.1|V2_02g003640.1|transcript|V2_02g003640.1.01|protein_coding|1/1|c.1846+2253T>A||||||	GT:PL:DP:AD:GQ	1/1:140,21,0:7:0,7:39
				3839916	A	G	102066	.	DP=8;VDB=0.559649;SGB=-0.636426;MQ0F=0;AF1=1;AC1=2;DP4=0,0,7,0;MQ=46;FQ=-47.986;ANN=G|intron_variant|MODIFIER|V2_02g003640.1|V2_02g003640.1|transcript|V2_02g003640.1.01|protein_coding|1/1|c.1846+2248T>C||||||	GT:PL:DP:AD:GQ	1/1:135,21,0:7:0,7:39
				3839925	T	C	681278	.	DP=8;VDB=0.837746;SGB=-0.616816;RPB=1;MQB=1;BQB=1;MQ0F=0;AF1=1;AC1=2;DP4=1,0,6,0;MQ=44;FQ=-27.9926;PV4=1,0.261363,1,1;ANN=C|intron_variant|MODIFIER|V2_02g003640.1|V2_02g003640.1|transcript|V2_02g003640.1.01|protein_coding|1/1|c.1846+2239A>G||||||	GT:PL:DP:AD:GQ	1/1:97,1,0:7:1,5:4
				3839939	G	A	755408	.	DP=7;VDB=0.844031;SGB=-0.616816;RPB=1;MQB=1;BQB=1;MQ0F=0;AF1=1;AC1=2;DP4=1,0,6,0;MQ=44;FQ=-30.9892;PV4=1,0.26432,1,1;ANN=A|intron_variant|MODIFIER|V2_02g003640.1|V2_02g003640.1|transcript|V2_02g003640.1.01|protein_coding|1/1|c.1846+2225C>T||||||	GT:PL:DP:AD:GQ	1/1:106,4,0:7:1,6:7
				3839961	A	G	942638	.	DP=5;VDB=0.462817;SGB=-0.590765;MQ0F=0;AF1=1;AC1=2;DP4=0,0,5,0;MQ=52;FQ=-41.9862;ANN=G|intron_variant|MODIFIER|V2_02g003640.1|V2_02g003640.1|transcript|V2_02g003640.1.01|protein_coding|1/1|c.1846+2203T>C||||||	GT:PL:DP:AD:GQ	1/1:127,15,0:5:0,5:27
				3840147	G	A,T	148.0	.	DP=13;VDB=0.864512;SGB=-0.683931;MQSB=0.695312;MQ0F=0;AF1=1;AC1=2;DP4=0,0,6,7;MQ=44;FQ=-62.9862;ANN=A|intron_variant|MODIFIER|V2_02g003640.1|V2_02g003640.1|transcript|V2_02g003640.1.01|protein_coding|1/1|c.1846+2017C>T||||||,T|intron_variant|MODIFIER|V2_02g003640.1|V2_02g003640.1|transcript|V2_02g003640.1.01|protein_coding|1/1|c.1846+2017C>A||||||	GT:PL:DP:AD:GQ	1/1:181,36,0,173,17,170:13:0,12,1:69
				3840153	A	G,T	190001	.	DP=13;VDB=0.864512;SGB=-0.683931;MQSB=0.695312;MQ0F=0;AF1=1;AC1=2;DP4=0,0,6,7;MQ=44;FQ=-62.9862;ANN=G|intron_variant|MODIFIER|V2_02g003640.1|V2_02g003640.1|transcript|V2_02g003640.1.01|protein_coding|1/1|c.1846+2011T>C||||||,T|intron_variant|MODIFIER|V2_02g003640.1|V2_02g003640.1|transcript|V2_02g003640.1.01|protein_coding|1/1|c.1846+2011T>A||||||	GT:PL:DP:AD:GQ	1/1:223,36,0,223,25,220:13:0,12,1:69
				3840183	C	T	112015	.	DP=10;VDB=0.120245;SGB=-0.662043;MQSB=0.809011;MQ0F=0;AF1=1;AC1=2;DP4=0,0,3,6;MQ=34;FQ=-53.9861;ANN=T|intron_variant|MODIFIER|V2_02g003640.1|V2_02g003640.1|transcript|V2_02g003640.1.01|protein_coding|1/1|c.1846+1981G>A||||||	GT:PL:DP:AD:GQ	1/1:145,27,0:9:0,9:51
				3840191	G	A	690074	.	DP=12;VDB=0.128355;SGB=-0.590765;RPB=0.506703;MQB=0.896474;MQSB=0.331306;BQB=0.760054;MQ0F=0;AF1=0.5;AC1=1;DP4=2,5,3,2;MQ=32;FQ=71.8803;PV4=0.558081,0.183681,1,1;ANN=A|intron_variant|MODIFIER|V2_02g003640.1|V2_02g003640.1|transcript|V2_02g003640.1.01|protein_coding|1/1|c.1846+1973C>T||||||	GT:PL:DP:AD:GQ	0/1:99,0,114:12:7,5:99
				3840193	C	T	590073	.	DP=11;VDB=0.409395;SGB=-0.590765;RPB=0.564628;MQB=0.683497;MQSB=0.148586;BQB=0.564628;MQ0F=0;AF1=0.5;AC1=1;DP4=4,2,1,4;MQ=34;FQ=62.0146;PV4=0.242424,0.0519441,1,0.336421;ANN=T|intron_variant|MODIFIER|V2_02g003640.1|V2_02g003640.1|transcript|V2_02g003640.1.01|protein_coding|1/1|c.1846+1971G>A||||||	GT:PL:DP:AD:GQ	0/1:89,0,126:11:6,5:92
				3840267	T	C	222.0	.	DP=24;VDB=0.206532;SGB=-0.692562;RPB=0.409091;MQB=0.136364;MQSB=0.79702;BQB=0.545455;MQ0F=0;AF1=1;AC1=2;DP4=2,0,14,8;MQ=42;FQ=-65.9862;PV4=0.536232,0.18638,1,0.228231;ANN=C|intron_variant|MODIFIER|V2_02g003640.1|V2_02g003640.1|transcript|V2_02g003640.1.01|protein_coding|1/1|c.1846+1897A>G||||||	GT:PL:DP:AD:GQ	1/1:255,39,0:24:2,22:75
				3840268	G	T	179009	.	DP=26;VDB=0.0931948;SGB=-0.686358;RPB=0.994723;MQB=0.0866596;MQSB=0.785742;BQB=0.771623;MQ0F=0;AF1=0.5;AC1=1;DP4=11,1,7,7;MQ=42;FQ=104.016;PV4=0.0356979,1,1,1;ANN=T|intron_variant|MODIFIER|V2_02g003640.1|V2_02g003640.1|transcript|V2_02g003640.1.01|protein_coding|1/1|c.1846+1896C>A||||||	GT:PL:DP:AD:GQ	0/1:209,0,131:26:12,13:99
				3840292	C	T	182009	.	DP=24;VDB=0.0883423;SGB=-0.686358;RPB=0.0614102;MQB=0.470262;MQSB=0.999387;BQB=0.931063;MQ0F=0;AF1=0.5;AC1=1;DP4=8,1,9,5;MQ=45;FQ=112.016;PV4=0.340129,0.157823,1,1;ANN=T|intron_variant|MODIFIER|V2_02g003640.1|V2_02g003640.1|transcript|V2_02g003640.1.01|protein_coding|1/1|c.1846+1872G>A||||||	GT:PL:DP:AD:GQ	0/1:212,0,139:23:9,13:99
				3840305	C	T	179009	.	DP=24;VDB=0.0191875;SGB=-0.683931;RPB=0.15754;MQB=0.0886058;MQSB=0.970422;BQB=0.758113;MQ0F=0;AF1=0.5;AC1=1;DP4=9,1,8,5;MQ=48;FQ=119.016;PV4=0.179025,0.302078,1,1;ANN=T|intron_variant|MODIFIER|V2_02g003640.1|V2_02g003640.1|transcript|V2_02g003640.1.01|protein_coding|1/1|c.1846+1859G>A||||||	GT:PL:DP:AD:GQ	0/1:209,0,146:23:10,12:99
				3840336	C	T	122008	.	DP=26;VDB=0.0113588;SGB=-0.676189;RPB=0.811552;MQB=0.251407;MQSB=0.945725;BQB=0.999527;MQ0F=0;AF1=0.5;AC1=1;DP4=6,6,10,1;MQ=46;FQ=125.016;PV4=0.0686499,1,0.15619,1;ANN=T|intron_variant|MODIFIER|V2_02g003640.1|V2_02g003640.1|transcript|V2_02g003640.1.01|protein_coding|1/1|c.1846+1828G>A||||||	GT:PL:DP:AD:GQ	0/1:152,0,212:23:12,11:99
				3840337	C	A	111008	.	DP=26;VDB=0.0106619;SGB=-0.676189;RPB=0.753395;MQB=0.285686;MQSB=0.623374;BQB=0.823708;MQ0F=0;AF1=0.5;AC1=1;DP4=8,7,10,1;MQ=46;FQ=114.016;PV4=0.0837529,0.171,0.164761,1;ANN=A|intron_variant|MODIFIER|V2_02g003640.1|V2_02g003640.1|transcript|V2_02g003640.1.01|protein_coding|1/1|c.1846+1827G>T||||||	GT:PL:DP:AD:GQ	0/1:141,0,243:26:15,11:99
				3840350	C	T	155008	.	DP=24;VDB=0.899892;SGB=-0.670168;RPB=0.994437;MQB=0.0923061;MQSB=0.919262;BQB=0.657699;MQ0F=0;AF1=0.5;AC1=1;DP4=9,2,5,5;MQ=44;FQ=119.016;PV4=0.182663,1,1,0.147441;ANN=T|intron_variant|MODIFIER|V2_02g003640.1|V2_02g003640.1|transcript|V2_02g003640.1.01|protein_coding|1/1|c.1846+1814G>A||||||	GT:PL:DP:AD:GQ	0/1:185,0,146:21:11,10:99
				3840381	A	G	168003	.	DP=13;VDB=0.393697;SGB=-0.676189;MQSB=0.722222;MQ0F=0;AF1=1;AC1=2;DP4=0,0,9,2;MQ=45;FQ=-59.9861;ANN=G|intron_variant|MODIFIER|V2_02g003640.1|V2_02g003640.1|transcript|V2_02g003640.1.01|protein_coding|1/1|c.1846+1783T>C||||||	GT:PL:DP:AD:GQ	1/1:201,33,0:11:0,11:63
				3840390	CTCGCT	CTCGCTAATCCGTCGCT	669723	.	INDEL;IDV=2;IMF=0.25;DP=8;VDB=0.0422968;SGB=-0.556411;MQSB=0;MQ0F=0;AF1=1;AC1=2;DP4=0,0,2,2;MQ=32;FQ=-46.5252;ANN=CTCGCTAATCCGTCGCT|intron_variant|MODIFIER|V2_02g003640.1|V2_02g003640.1|transcript|V2_02g003640.1.01|protein_coding|1/1|c.1846+1768_1846+1769insAGCGACGGATT||||||	GT:PL:DP:AD:GQ	1/1:107,12,0:4:0,4:21
				3840404	C	T,G	98133	.	DP=7;VDB=0.634914;SGB=-0.636426;MQSB=0.810265;MQ0F=0;AF1=1;AC1=2;DP4=0,0,4,3;MQ=38;FQ=-44.9861;ANN=G|intron_variant|MODIFIER|V2_02g003640.1|V2_02g003640.1|transcript|V2_02g003640.1.01|protein_coding|1/1|c.1846+1760G>C||||||,T|intron_variant|MODIFIER|V2_02g003640.1|V2_02g003640.1|transcript|V2_02g003640.1.01|protein_coding|1/1|c.1846+1760G>A||||||	GT:PL:DP:AD:GQ	1/1:147,34,16,122,0,119:7:0,6,1:33
				3840483	A	G	174009	.	DP=22;VDB=0.211022;SGB=-0.676189;RPB=0.447846;MQB=0.488445;MQSB=0.217607;BQB=0.551198;MQ0F=0;AF1=0.5;AC1=1;DP4=1,9,3,8;MQ=54;FQ=114.016;PV4=0.586466,1,1,1;ANN=G|intron_variant|MODIFIER|V2_02g003640.1|V2_02g003640.1|transcript|V2_02g003640.1.01|protein_coding|1/1|c.1846+1681T>C||||||	GT:PL:DP:AD:GQ	0/1:204,0,141:21:10,11:99
				3840496	T	G	221999	.	DP=26;VDB=0.0702933;SGB=-0.692831;RPB=1;MQB=1;MQSB=0.0245071;BQB=1;MQ0F=0;AF1=1;AC1=2;DP4=0,1,7,17;MQ=53;FQ=-85.9865;PV4=1,0.392447,1,0.287953;ANN=G|intron_variant|MODIFIER|V2_02g003640.1|V2_02g003640.1|transcript|V2_02g003640.1.01|protein_coding|1/1|c.1846+1668A>C||||||	GT:PL:DP:AD:GQ	1/1:255,59,0:25:1,24:99
				3840516	A	T	212009	.	DP=28;VDB=0.0891377;SGB=-0.686358;RPB=0.697593;MQB=0.666915;MQSB=0.344154;BQB=0.998678;MQ0F=0;AF1=0.5;AC1=1;DP4=2,10,4,10;MQ=53;FQ=140.016;PV4=0.652174,1,1,1;ANN=T|intron_variant|MODIFIER|V2_02g003640.1|V2_02g003640.1|transcript|V2_02g003640.1.01|protein_coding|1/1|c.1846+1648T>A||||||	GT:PL:DP:AD:GQ	0/1:242,0,167:26:12,14:99
				3840551	G	A	151008	.	DP=29;VDB=0.44694;SGB=-0.680642;RPB=1;MQB=0.0431859;MQSB=0.0542695;BQB=0.79727;MQ0F=0;AF1=0.5;AC1=1;DP4=5,11,2,10;MQ=56;FQ=154.017;PV4=0.661836,0.224974,1,1;ANN=A|intron_variant|MODIFIER|V2_02g003640.1|V2_02g003640.1|transcript|V2_02g003640.1.01|protein_coding|1/1|c.1846+1613C>T||||||	GT:PL:DP:AD:GQ	0/1:181,0,255:28:16,12:99
				3840581	GTTTT	GTT	165653	.	INDEL;IDV=12;IMF=0.461538;DP=26;VDB=0.0444837;SGB=-0.670168;MQSB=0.0297172;MQ0F=0;AF1=1;AC1=2;DP4=0,1,5,5;MQ=51;FQ=-42.5253;PV4=1,1,0.139826,1;ANN=GTT|intron_variant|MODIFIER|V2_02g003640.1|V2_02g003640.1|transcript|V2_02g003640.1.01|protein_coding|1/1|c.1846+1579_1846+1580delAA||||||	GT:PL:DP:AD:GQ	1/1:205,8,0:11:1,10:14
				3840596	T	G	203009	.	DP=21;VDB=0.611913;SGB=-0.680642;RPB=0.845852;MQB=0.0136009;MQSB=0.13177;BQB=0.993326;MQ0F=0;AF1=0.5;AC1=1;DP4=2,6,7,5;MQ=52;FQ=138.016;PV4=0.196809,0.296208,0.000227439,1;ANN=G|intron_variant|MODIFIER|V2_02g003640.1|V2_02g003640.1|transcript|V2_02g003640.1.01|protein_coding|1/1|c.1846+1568A>C||||||	GT:PL:DP:AD:GQ	0/1:233,0,165:20:8,12:99
				3840600	T	C	135008	.	DP=20;VDB=0.237012;SGB=-0.651104;RPB=0.826565;MQB=0.0136009;MQSB=0.13177;BQB=0.864302;MQ0F=0;AF1=0.5;AC1=1;DP4=7,5,2,6;MQ=52;FQ=138.016;PV4=0.196809,1,1,0.34541;ANN=C|intron_variant|MODIFIER|V2_02g003640.1|V2_02g003640.1|transcript|V2_02g003640.1.01|protein_coding|1/1|c.1846+1564A>G||||||	GT:PL:DP:AD:GQ	0/1:165,0,222:20:12,8:99
				3840602	G	A	134008	.	DP=20;VDB=0.251998;SGB=-0.651104;RPB=0.806517;MQB=0.0136009;MQSB=0.13177;BQB=0.988166;MQ0F=0;AF1=0.5;AC1=1;DP4=7,5,2,6;MQ=52;FQ=137.016;PV4=0.196809,0.387812,1,0.306983;ANN=A|intron_variant|MODIFIER|V2_02g003640.1|V2_02g003640.1|transcript|V2_02g003640.1.01|protein_coding|1/1|c.1846+1562C>T||||||	GT:PL:DP:AD:GQ	0/1:164,0,240:20:12,8:99
				3840604	T	C	194009	.	DP=20;VDB=0.558117;SGB=-0.680642;RPB=0.826565;MQB=0.0136009;MQSB=0.13177;BQB=0.304076;MQ0F=0;AF1=0.5;AC1=1;DP4=2,6,7,5;MQ=52;FQ=103.016;PV4=0.196809,1,0.000227439,1;ANN=C|intron_variant|MODIFIER|V2_02g003640.1|V2_02g003640.1|transcript|V2_02g003640.1.01|protein_coding|1/1|c.1846+1560A>G||||||	GT:PL:DP:AD:GQ	0/1:224,0,130:20:8,12:99
				3840608	A	G	165009	.	DP=19;VDB=0.437445;SGB=-0.676189;RPB=0.562066;MQB=0.00638934;MQSB=0.171472;BQB=0.825504;MQ0F=0;AF1=0.5;AC1=1;DP4=2,6,7,4;MQ=51;FQ=135.014;PV4=0.169802,0.130314,3.5763e-05,1;ANN=G|intron_variant|MODIFIER|V2_02g003640.1|V2_02g003640.1|transcript|V2_02g003640.1.01|protein_coding|1/1|c.1846+1556T>C||||||	GT:PL:DP:AD:GQ	0/1:195,0,162:19:8,11:99
				3840612	T	C	129008	.	DP=18;VDB=0.211175;SGB=-0.636426;RPB=0.92664;MQB=0.0137638;MQSB=0.30569;BQB=0.591555;MQ0F=0;AF1=0.5;AC1=1;DP4=6,4,2,5;MQ=51;FQ=132.015;PV4=0.334842,1,1,0.229456;ANN=C|intron_variant|MODIFIER|V2_02g003640.1|V2_02g003640.1|transcript|V2_02g003640.1.01|protein_coding|1/1|c.1846+1552A>G||||||	GT:PL:DP:AD:GQ	0/1:159,0,196:17:10,7:99
				3840661	TAAAA	TAAA	234854	.	INDEL;IDV=6;IMF=0.6;DP=10;VDB=0.0012151;SGB=-0.556411;MQSB=0.810265;MQ0F=0;AF1=0.500004;AC1=1;DP4=1,2,2,2;MQ=52;FQ=13.4635;PV4=1,0.127998,0.0224281,1;ANN=TAAA|intron_variant|MODIFIER|V2_02g003640.1|V2_02g003640.1|transcript|V2_02g003640.1.01|protein_coding|1/1|c.1846+1499delT||||||	GT:PL:DP:AD:GQ	0/1:61,0,48:7:3,4:51
				3840714	G	A	700074	.	DP=13;VDB=0.0190094;SGB=-0.556411;RPB=0.924449;MQB=0.924449;MQSB=1;BQB=0.924449;MQ0F=0;AF1=0.5;AC1=1;DP4=0,7,1,3;MQ=59;FQ=73.0101;PV4=0.363636,1,1,1;ANN=A|intron_variant|MODIFIER|V2_02g003640.1|V2_02g003640.1|transcript|V2_02g003640.1.01|protein_coding|1/1|c.1846+1450C>T||||||	GT:PL:DP:AD:GQ	0/1:100,0,129:11:7,4:99
				3840715	G	A	131008	.	DP=13;VDB=0.0445306;SGB=-0.651104;RPB=0.50373;MQB=0.935229;MQSB=0.909091;BQB=1;MQ0F=0;AF1=0.5;AC1=1;DP4=1,4,1,7;MQ=59;FQ=76.0156;PV4=1,1,0.226651,0.069705;ANN=A|intron_variant|MODIFIER|V2_02g003640.1|V2_02g003640.1|transcript|V2_02g003640.1.01|protein_coding|1/1|c.1846+1449C>T||||||	GT:PL:DP:AD:GQ	0/1:161,0,103:13:5,8:99
				3840814	C	G	105008	.	DP=11;VDB=0.0615984;SGB=-0.590765;RPB=0.649731;MQB=0.974597;MQSB=1;BQB=0.89338;MQ0F=0;AF1=0.5;AC1=1;DP4=1,3,1,4;MQ=60;FQ=100.226;PV4=1,0.321619,1,1;ANN=G|intron_variant|MODIFIER|V2_02g003640.1|V2_02g003640.1|transcript|V2_02g003640.1.01|protein_coding|1/1|c.1846+1350G>C||||||	GT:PL:DP:AD:GQ	0/1:135,0,128:9:4,5:99
				3841359	G	A	100133	.	DP=6;VDB=0.0874129;SGB=-0.616816;MQ0F=0;AF1=1;AC1=2;DP4=0,0,6,0;MQ=55;FQ=-44.9861;ANN=A|intron_variant|MODIFIER|V2_02g003640.1|V2_02g003640.1|transcript|V2_02g003640.1.01|protein_coding|1/1|c.1846+805C>T||||||	GT:PL:DP:AD:GQ	1/1:133,18,0:6:0,6:33
				3841364	T	G	110133	.	DP=6;VDB=0.0588762;SGB=-0.616816;MQ0F=0;AF1=1;AC1=2;DP4=0,0,6,0;MQ=55;FQ=-44.9861;ANN=G|intron_variant|MODIFIER|V2_02g003640.1|V2_02g003640.1|transcript|V2_02g003640.1.01|protein_coding|1/1|c.1846+800A>C||||||	GT:PL:DP:AD:GQ	1/1:143,18,0:6:0,6:33
				3841384	T	A	717889	.	DP=7;VDB=0.0170667;SGB=-0.590765;RPB=1;MQB=1;BQB=1;MQ0F=0;AF1=1;AC1=2;DP4=1,0,5,0;MQ=49;FQ=-36.9867;PV4=1,0.217299,1,0.206146;ANN=A|intron_variant|MODIFIER|V2_02g003640.1|V2_02g003640.1|transcript|V2_02g003640.1.01|protein_coding|1/1|c.1846+780A>T||||||	GT:PL:DP:AD:GQ	1/1:104,10,0:6:1,5:17
				3841389	T	A	607888	.	DP=8;VDB=0.00842371;SGB=-0.590765;RPB=1;MQB=1;BQB=1;MQ0F=0;AF1=1;AC1=2;DP4=1,0,5,0;MQ=49;FQ=-36.9867;PV4=1,0.127045,1,0.194149;ANN=A|intron_variant|MODIFIER|V2_02g003640.1|V2_02g003640.1|transcript|V2_02g003640.1.01|protein_coding|1/1|c.1846+775A>T||||||	GT:PL:DP:AD:GQ	1/1:93,10,0:6:1,5:17
				3841415	C	T	940659	.	DP=7;VDB=0.0096619;SGB=-0.636426;MQ0F=0;AF1=1;AC1=2;DP4=0,0,7,0;MQ=48;FQ=-47.986;ANN=T|intron_variant|MODIFIER|V2_02g003640.1|V2_02g003640.1|transcript|V2_02g003640.1.01|protein_coding|1/1|c.1846+749G>A||||||	GT:PL:DP:AD:GQ	1/1:127,21,0:7:0,7:39
				3841424	A	G	148015	.	DP=9;VDB=0.00520152;SGB=-0.662043;MQSB=1;MQ0F=0;AF1=1;AC1=2;DP4=0,0,8,1;MQ=49;FQ=-53.9861;ANN=G|intron_variant|MODIFIER|V2_02g003640.1|V2_02g003640.1|transcript|V2_02g003640.1.01|protein_coding|1/1|c.1846+740T>C||||||	GT:PL:DP:AD:GQ	1/1:181,27,0:9:0,9:51
				3841428	A	G	151015	.	DP=9;VDB=0.00520152;SGB=-0.662043;MQSB=1;MQ0F=0;AF1=1;AC1=2;DP4=0,0,8,1;MQ=49;FQ=-53.9861;ANN=G|intron_variant|MODIFIER|V2_02g003640.1|V2_02g003640.1|transcript|V2_02g003640.1.01|protein_coding|1/1|c.1846+736T>C||||||	GT:PL:DP:AD:GQ	1/1:184,27,0:9:0,9:51
				3841481	T	G	910077	.	DP=15;VDB=0.287141;SGB=-0.616816;RPB=0.972604;MQB=0.337878;MQSB=0.384615;BQB=0.569783;MQ0F=0;AF1=0.5;AC1=1;DP4=9,0,4,2;MQ=50;FQ=93.6019;PV4=0.142857,0.127907,1,1;ANN=G|intron_variant|MODIFIER|V2_02g003640.1|V2_02g003640.1|transcript|V2_02g003640.1.01|protein_coding|1/1|c.1846+683A>C||||||	GT:PL:DP:AD:GQ	0/1:121,0,131:15:9,6:99
				3841484	G	A	260177	.	DP=15;VDB=0.411594;SGB=-0.511536;RPB=0.811069;MQB=0.652235;MQSB=1;BQB=0.25042;MQ0F=0;AF1=0.499999;AC1=1;DP4=9,0,2,1;MQ=48;FQ=29.0205;PV4=0.25,0.00365731,1,1;ANN=A|intron_variant|MODIFIER|V2_02g003640.1|V2_02g003640.1|transcript|V2_02g003640.1.01|protein_coding|1/1|c.1846+680C>T||||||	GT:PL:DP:AD:GQ	0/1:56,0,138:12:9,3:59
				3841490	A	G	920077	.	DP=16;VDB=0.267469;SGB=-0.651104;RPB=0.763211;MQB=0.934676;MQSB=0.921781;BQB=0.951579;MQ0F=0;AF1=0.5;AC1=1;DP4=5,3,8,0;MQ=50;FQ=95.015;PV4=0.2,1,0.309459,1;ANN=G|intron_variant|MODIFIER|V2_02g003640.1|V2_02g003640.1|transcript|V2_02g003640.1.01|protein_coding|1/1|c.1846+674T>C||||||	GT:PL:DP:AD:GQ	0/1:122,0,159:16:8,8:99
				3841541	T	C,A	720144	.	DP=21;VDB=0.477905;SGB=-0.69168;MQSB=0.651439;MQ0F=0;AF1=1;AC1=2;DP4=0,0,14,5;MQ=49;FQ=-53.9861;ANN=A|intron_variant|MODIFIER|V2_02g003640.1|V2_02g003640.1|transcript|V2_02g003640.1.01|protein_coding|1/1|c.1846+623A>T||||||,C|intron_variant|MODIFIER|V2_02g003640.1|V2_02g003640.1|transcript|V2_02g003640.1.01|protein_coding|1/1|c.1846+623A>G||||||	GT:PL:DP:AD:GQ	1/1:255,177,150,169,0,139:19:0,9,10:51
				3841544	G	A	820076	.	DP=21;VDB=0.456924;SGB=-0.670168;RPB=0.699755;MQB=0.799507;MQSB=0.781682;BQB=0.593759;MQ0F=0;AF1=0.5;AC1=1;DP4=7,4,9,1;MQ=50;FQ=85.0157;PV4=0.310777,0.113839,0.166451,0.494654;ANN=A|intron_variant|MODIFIER|V2_02g003640.1|V2_02g003640.1|transcript|V2_02g003640.1.01|protein_coding|1/1|c.1846+620C>T||||||	GT:PL:DP:AD:GQ	0/1:112,0,202:21:11,8:99
				3841552	T	A	172009	.	DP=20;VDB=0.273746;SGB=-0.670168;RPB=0.813484;MQB=0.931063;MQSB=0.976472;BQB=0.886287;MQ0F=0;AF1=0.5;AC1=1;DP4=9,1,6,4;MQ=52;FQ=125.016;PV4=0.303406,1,0.34673,1;ANN=A|intron_variant|MODIFIER|V2_02g003640.1|V2_02g003640.1|transcript|V2_02g003640.1.01|protein_coding|1/1|c.1846+612A>T||||||	GT:PL:DP:AD:GQ	0/1:202,0,152:20:10,10:99
				3841555	T	A	221999	.	DP=20;VDB=0.512849;SGB=-0.691153;MQSB=0.993007;MQ0F=0;AF1=1;AC1=2;DP4=0,0,15,3;MQ=52;FQ=-80.9864;ANN=A|intron_variant|MODIFIER|V2_02g003640.1|V2_02g003640.1|transcript|V2_02g003640.1.01|protein_coding|1/1|c.1846+609A>T||||||	GT:PL:DP:AD:GQ	1/1:255,54,0:18:0,18:99
				3841556	G	A	113008	.	DP=20;VDB=0.622626;SGB=-0.662043;RPB=0.999279;MQB=0.916401;MQSB=0.976472;BQB=0.682718;MQ0F=0;AF1=0.5;AC1=1;DP4=7,4,8,1;MQ=52;FQ=116.016;PV4=0.318885,0.140578,1,0.311928;ANN=A|intron_variant|MODIFIER|V2_02g003640.1|V2_02g003640.1|transcript|V2_02g003640.1.01|protein_coding|1/1|c.1846+608C>T||||||	GT:PL:DP:AD:GQ	0/1:143,0,211:20:11,9:99
				3841557	G	A	170009	.	DP=22;VDB=0.509155;SGB=-0.676189;RPB=0.914611;MQB=0.799507;MQSB=0.996597;BQB=0.657699;MQ0F=0;AF1=0.5;AC1=1;DP4=9,1,7,4;MQ=53;FQ=136.016;PV4=0.310777,0.231575,0.351247,1;ANN=A|intron_variant|MODIFIER|V2_02g003640.1|V2_02g003640.1|transcript|V2_02g003640.1.01|protein_coding|1/1|c.1846+607C>T||||||	GT:PL:DP:AD:GQ	0/1:200,0,163:21:10,11:99
				3841566	T	C	123008	.	DP=23;VDB=0.806426;SGB=-0.662043;RPB=0.751477;MQB=0.995546;MQSB=0.904837;BQB=0.399651;MQ0F=0;AF1=0.5;AC1=1;DP4=10,4,8,1;MQ=54;FQ=126.016;PV4=0.610568,1,1,1;ANN=C|intron_variant|MODIFIER|V2_02g003640.1|V2_02g003640.1|transcript|V2_02g003640.1.01|protein_coding|1/1|c.1846+598A>G||||||	GT:PL:DP:AD:GQ	0/1:153,0,222:23:14,9:99
				3841568	A	G	221999	.	DP=24;VDB=0.758168;SGB=-0.692562;MQSB=0.943677;MQ0F=0;AF1=1;AC1=2;DP4=0,0,18,4;MQ=54;FQ=-92.9865;ANN=G|intron_variant|MODIFIER|V2_02g003640.1|V2_02g003640.1|transcript|V2_02g003640.1.01|protein_coding|1/1|c.1846+596T>C||||||	GT:PL:DP:AD:GQ	1/1:255,66,0:22:0,22:99
				3841579	CTATAT	CTAT	366479	.	INDEL;IDV=10;IMF=0.434783;DP=12;VDB=0.02;SGB=-0.453602;MQSB=1;MQ0F=0;AF1=1;AC1=2;DP4=0,0,1,1;MQ=60;FQ=-40.5258;ANN=CTAT|intron_variant|MODIFIER|V2_02g003640.1|V2_02g003640.1|transcript|V2_02g003640.1.01|protein_coding|1/1|c.1846+580_1846+581delAT||||||	GT:PL:DP:AD:GQ	1/1:40,6,0:2:0,2:4
				3841590	G	A	169009	.	DP=25;VDB=0.661305;SGB=-0.686358;RPB=0.919164;MQB=0.820225;MQSB=0.728844;BQB=0.990678;MQ0F=0;AF1=0.5;AC1=1;DP4=8,3,11,3;MQ=55;FQ=156.881;PV4=1,0.321566,0.228283,1;ANN=A|intron_variant|MODIFIER|V2_02g003640.1|V2_02g003640.1|transcript|V2_02g003640.1.01|protein_coding|1/1|c.1846+574C>T||||||	GT:PL:DP:AD:GQ	0/1:199,0,184:25:11,14:99
				3841593	T	C	168009	.	DP=25;VDB=0.661305;SGB=-0.686358;RPB=0.919164;MQB=0.820225;MQSB=0.728844;BQB=0.981811;MQ0F=0;AF1=0.5;AC1=1;DP4=8,3,11,3;MQ=55;FQ=154.909;PV4=1,0.321054,0.228283,1;ANN=C|intron_variant|MODIFIER|V2_02g003640.1|V2_02g003640.1|transcript|V2_02g003640.1.01|protein_coding|1/1|c.1846+571A>G||||||	GT:PL:DP:AD:GQ	0/1:198,0,182:25:11,13:99
				3841601	A	G	190009	.	DP=25;VDB=0.659492;SGB=-0.686358;RPB=0.908551;MQB=0.820225;MQSB=0.728844;BQB=0.929204;MQ0F=0;AF1=0.5;AC1=1;DP4=8,3,11,3;MQ=55;FQ=152.016;PV4=1,1,0.228283,1;ANN=G|intron_variant|MODIFIER|V2_02g003640.1|V2_02g003640.1|transcript|V2_02g003640.1.01|protein_coding|1/1|c.1846+563T>C||||||	GT:PL:DP:AD:GQ	0/1:220,0,179:25:11,14:99
				3841617	T	C	203007	.	DP=25;VDB=0.286863;SGB=-0.670168;MQSB=0.895781;MQ0F=0;AF1=1;AC1=2;DP4=0,0,6,4;MQ=58;FQ=-56.9861;ANN=C|intron_variant|MODIFIER|V2_02g003640.1|V2_02g003640.1|transcript|V2_02g003640.1.01|protein_coding|1/1|c.1846+547A>G||||||	GT:PL:DP:AD:GQ	1/1:236,30,0:10:0,10:57
				3841620	A	G	205999	.	DP=26;VDB=0.145508;SGB=-0.692717;MQSB=0.945725;MQ0F=0;AF1=1;AC1=2;DP4=0,0,16,7;MQ=57;FQ=-95.9866;ANN=G|intron_variant|MODIFIER|V2_02g003640.1|V2_02g003640.1|transcript|V2_02g003640.1.01|protein_coding|1/1|c.1846+544T>C||||||	GT:PL:DP:AD:GQ	1/1:239,69,0:23:0,23:99
				3841638	C	T	225009	.	DP=34;VDB=0.855749;SGB=-0.692717;RPB=0.946595;MQB=0.599043;MQSB=0.86824;BQB=0.875635;MQ0F=0;AF1=0.5;AC1=1;DP4=5,6,16,7;MQ=58;FQ=163.017;PV4=0.261874,0.158813,0.069117,0.135221;ANN=T|intron_variant|MODIFIER|V2_02g003640.1|V2_02g003640.1|transcript|V2_02g003640.1.01|protein_coding|1/1|c.1846+526G>A||||||	GT:PL:DP:AD:GQ	0/1:255,0,190:34:11,22:99
				3841696	C	T	221999	.	DP=31;VDB=0.24388;SGB=-0.693079;MQSB=1;MQ0F=0;AF1=1;AC1=2;DP4=0,0,17,12;MQ=60;FQ=-110.987;ANN=T|intron_variant|MODIFIER|V2_02g003640.1|V2_02g003640.1|transcript|V2_02g003640.1.01|protein_coding|1/1|c.1846+468G>A||||||	GT:PL:DP:AD:GQ	1/1:255,84,0:29:0,28:99
				3841699	C	G	209009	.	DP=30;VDB=0.591114;SGB=-0.686358;RPB=0.193934;MQB=1;MQSB=1;BQB=0.909156;MQ0F=0;AF1=0.5;AC1=1;DP4=11,4,6,8;MQ=60;FQ=200.685;PV4=0.13942,1,1,1;ANN=G|intron_variant|MODIFIER|V2_02g003640.1|V2_02g003640.1|transcript|V2_02g003640.1.01|protein_coding|1/1|c.1846+465G>C||||||	GT:PL:DP:AD:GQ	0/1:239,0,228:29:15,14:99
				3841780	C	G	221999	.	DP=29;VDB=0.682237;SGB=-0.693054;MQSB=1;MQ0F=0;AF1=1;AC1=2;DP4=0,0,14,14;MQ=60;FQ=-110.987;ANN=G|intron_variant|MODIFIER|V2_02g003640.1|V2_02g003640.1|transcript|V2_02g003640.1.01|protein_coding|1/1|c.1846+384G>C||||||	GT:PL:DP:AD:GQ	1/1:255,84,0:28:0,28:99
				3841784	A	T	167009	.	DP=28;VDB=0.0186843;SGB=-0.676189;RPB=0.388372;MQB=1;MQSB=1;BQB=0.960078;MQ0F=0;AF1=0.5;AC1=1;DP4=7,8,5,6;MQ=60;FQ=170.017;PV4=1,0.124821,1,1;ANN=T|intron_variant|MODIFIER|V2_02g003640.1|V2_02g003640.1|transcript|V2_02g003640.1.01|protein_coding|1/1|c.1846+380T>A||||||	GT:PL:DP:AD:GQ	0/1:197,0,255:26:15,11:99
				3841811	G	T	219009	.	DP=30;VDB=0.76208;SGB=-0.686358;RPB=0.486636;MQB=1;MQSB=1;BQB=0.917638;MQ0F=0;AF1=0.5;AC1=1;DP4=6,9,9,5;MQ=60;FQ=221.044;PV4=0.272303,1,1,0.493216;ANN=T|intron_variant|MODIFIER|V2_02g003640.1|V2_02g003640.1|transcript|V2_02g003640.1.01|protein_coding|1/1|c.1846+353C>A||||||	GT:PL:DP:AD:GQ	0/1:249,0,255:29:15,13:99
				3841862	T	C	133008	.	DP=29;VDB=0.202829;SGB=-0.662043;RPB=0.994207;MQB=1;MQSB=1;BQB=0.982365;MQ0F=0;AF1=0.5;AC1=1;DP4=6,11,3,6;MQ=60;FQ=136.016;PV4=1,0.223535,1,0.314976;ANN=C|intron_variant|MODIFIER|V2_02g003640.1|V2_02g003640.1|transcript|V2_02g003640.1.01|protein_coding|1/1|c.1846+302A>G||||||	GT:PL:DP:AD:GQ	0/1:163,0,255:26:17,9:99
				3841910	T	A	141008	.	DP=32;VDB=0.960008;SGB=-0.676189;RPB=0.68321;MQB=0.916882;MQSB=0.904837;BQB=0.967292;MQ0F=0;AF1=0.5;AC1=1;DP4=6,15,4,7;MQ=59;FQ=144.016;PV4=0.702596,0.381833,0.0854232,0.00379802;ANN=A|intron_variant|MODIFIER|V2_02g003640.1|V2_02g003640.1|transcript|V2_02g003640.1.01|protein_coding|1/1|c.1846+254A>T||||||	GT:PL:DP:AD:GQ	0/1:171,0,255:32:21,11:99
				3841991	T	A	930077	.	DP=27;VDB=0.301201;SGB=-0.636426;RPB=0.46726;MQB=1;MQSB=1;BQB=0.939778;MQ0F=0;AF1=0.5;AC1=1;DP4=7,8,5,2;MQ=60;FQ=96.0159;PV4=0.380805,0.232159,1,0.231964;ANN=A|intron_variant|MODIFIER|V2_02g003640.1|V2_02g003640.1|transcript|V2_02g003640.1.01|protein_coding|1/1|c.1846+173A>T||||||	GT:PL:DP:AD:GQ	0/1:123,0,255:22:15,7:99
				3842031	A	T	155008	.	DP=26;VDB=0.638963;SGB=-0.676189;RPB=1;MQB=1;MQSB=1;BQB=0.885805;MQ0F=0;AF1=0.5;AC1=1;DP4=6,7,7,4;MQ=60;FQ=158.017;PV4=0.444188,0.151854,1,1;ANN=T|intron_variant|MODIFIER|V2_02g003640.1|V2_02g003640.1|transcript|V2_02g003640.1.01|protein_coding|1/1|c.1846+133T>A||||||	GT:PL:DP:AD:GQ	0/1:185,0,255:24:13,11:99
				3842041	C	G	161009	.	DP=23;VDB=0.482741;SGB=-0.670168;RPB=0.997828;MQB=1;MQSB=1;BQB=0.956933;MQ0F=0;AF1=0.5;AC1=1;DP4=6,6,7,3;MQ=60;FQ=164.017;PV4=0.414861,0.396026,1,1;ANN=G|intron_variant|MODIFIER|V2_02g003640.1|V2_02g003640.1|transcript|V2_02g003640.1.01|protein_coding|1/1|c.1846+123G>C||||||	GT:PL:DP:AD:GQ	0/1:191,0,248:22:12,10:99
				3842110	G	T	128008	.	DP=20;VDB=0.534486;SGB=-0.670168;RPB=0.179964;MQB=0.318907;MQSB=0.466776;BQB=0.832887;MQ0F=0;AF1=0.5;AC1=1;DP4=4,6,8,2;MQ=58;FQ=131.014;PV4=0.169802,0.370655,0.0230831,0.430947;ANN=T|intron_variant|MODIFIER|V2_02g003640.1|V2_02g003640.1|transcript|V2_02g003640.1.01|protein_coding|1/1|c.1846+54C>A||||||	GT:PL:DP:AD:GQ	0/1:158,0,191:20:10,10:99
				3842154	C	G	153008	.	DP=24;VDB=0.426121;SGB=-0.662043;RPB=0.910098;MQB=0.00240794;MQSB=0.800143;BQB=0.994996;MQ0F=0;AF1=0.5;AC1=1;DP4=7,6,6,3;MQ=55;FQ=156.017;PV4=0.673994,1,1.82115e-06,1;ANN=G|intron_variant|MODIFIER|V2_02g003640.1|V2_02g003640.1|transcript|V2_02g003640.1.01|protein_coding|1/1|c.1846+10G>C||||||	GT:PL:DP:AD:GQ	0/1:183,0,252:22:13,9:99
				3842178	G	T	118008	.	DP=25;VDB=0.738889;SGB=-0.662043;RPB=0.92764;MQB=0.000303539;MQSB=0.831075;BQB=0.996008;MQ0F=0;AF1=0.5;AC1=1;DP4=7,8,6,3;MQ=54;FQ=121.016;PV4=0.422533,0.436562,1.82941e-06,0.0957558;ANN=T|missense_variant|MODERATE|V2_02g003640.1|V2_02g003640.1|transcript|V2_02g003640.1.01|protein_coding|1/2|c.1832C>A|p.Ala611Glu|1832/2871|1832/2871|611/956||	GT:PL:DP:AD:GQ	0/1:148,0,255:24:15,9:99
				3842197	T	C	131008	.	DP=26;VDB=0.791324;SGB=-0.662043;RPB=0.998549;MQB=0.0725516;MQSB=0.666915;BQB=0.982365;MQ0F=0;AF1=0.5;AC1=1;DP4=10,7,4,5;MQ=53;FQ=134.016;PV4=0.682838,1,0.0459511,0.0407697;ANN=C|missense_variant|MODERATE|V2_02g003640.1|V2_02g003640.1|transcript|V2_02g003640.1.01|protein_coding|1/2|c.1813A>G|p.Ile605Val|1813/2871|1813/2871|605/956||	GT:PL:DP:AD:GQ	0/1:161,0,245:26:17,9:99
				3842216	C	A	100008	.	DP=27;VDB=0.768076;SGB=-0.676189;RPB=0.143019;MQB=0.00259053;MQSB=0.799679;BQB=0.475318;MQ0F=0;AF1=0.5;AC1=1;DP4=9,6,5,6;MQ=53;FQ=103.016;PV4=0.692166,0.0860108,5.68272e-06,0.406861;ANN=A|missense_variant|MODERATE|V2_02g003640.1|V2_02g003640.1|transcript|V2_02g003640.1.01|protein_coding|1/2|c.1794G>T|p.Glu598Asp|1794/2871|1794/2871|598/956||	GT:PL:DP:AD:GQ	0/1:130,0,255:26:15,8:99
				3842327	A	C	330091	.	DP=25;VDB=0.98214;SGB=-0.616816;RPB=0.978183;MQB=0.0588165;MQSB=0.272532;BQB=0.819936;MQ0F=0;AF1=0.5;AC1=1;DP4=4,13,6,0;MQ=57;FQ=36.0162;PV4=0.0020803,0.234372,0.000190891,0.00132105;ANN=C|synonymous_variant|LOW|V2_02g003640.1|V2_02g003640.1|transcript|V2_02g003640.1.01|protein_coding|1/2|c.1683T>G|p.Arg561Arg|1683/2871|1683/2871|561/956||	GT:PL:DP:AD:GQ	0/1:63,0,236:23:17,6:66
				3842366	A	G	134008	.	DP=33;VDB=0.830559;SGB=-0.670168;RPB=0.730332;MQB=0.718508;MQSB=0.34544;BQB=0.0650605;MQ0F=0;AF1=0.5;AC1=1;DP4=10,12,3,7;MQ=58;FQ=137.016;PV4=0.467316,1,1,1;ANN=G|synonymous_variant|LOW|V2_02g003640.1|V2_02g003640.1|transcript|V2_02g003640.1.01|protein_coding|1/2|c.1644T>C|p.Ser548Ser|1644/2871|1644/2871|548/956||	GT:PL:DP:AD:GQ	0/1:164,0,255:32:22,10:99
				3842392	C	T	106008	.	DP=30;VDB=0.0462669;SGB=-0.662043;RPB=0.295557;MQB=0.963805;MQSB=0.715831;BQB=0.410166;MQ0F=0;AF1=0.5;AC1=1;DP4=4,17,7,2;MQ=59;FQ=109.016;PV4=0.00416715,1,0.277146,1;ANN=T|missense_variant|MODERATE|V2_02g003640.1|V2_02g003640.1|transcript|V2_02g003640.1.01|protein_coding|1/2|c.1618G>A|p.Gly540Ser|1618/2871|1618/2871|540/956||	GT:PL:DP:AD:GQ	0/1:136,0,249:30:21,9:99
				3842399	T	A	139008	.	DP=28;VDB=0.2216;SGB=-0.676189;RPB=0.75334;MQB=0.726331;MQSB=0.726331;BQB=0.333596;MQ0F=0;AF1=0.5;AC1=1;DP4=2,15,9,2;MQ=59;FQ=141.948;PV4=0.00035708,1,0.0361805,0.361839;ANN=A|synonymous_variant|LOW|V2_02g003640.1|V2_02g003640.1|transcript|V2_02g003640.1.01|protein_coding|1/2|c.1611A>T|p.Leu537Leu|1611/2871|1611/2871|537/956||	GT:PL:DP:AD:GQ	0/1:169,0,187:28:17,11:99
				3842570	C	A	203009	.	DP=28;VDB=0.778368;SGB=-0.688148;RPB=0.81023;MQB=1;MQSB=1;BQB=0.917415;MQ0F=0;AF1=0.5;AC1=1;DP4=5,6,8,7;MQ=60;FQ=163.016;PV4=1,0.390787,1,1;ANN=A|missense_variant|MODERATE|V2_02g003640.1|V2_02g003640.1|transcript|V2_02g003640.1.01|protein_coding|1/2|c.1440G>T|p.Glu480Asp|1440/2871|1440/2871|480/956||	GT:PL:DP:AD:GQ	0/1:233,0,190:26:11,15:99
				3842693	C	T	201009	.	DP=34;VDB=0.974419;SGB=-0.689466;RPB=0.888481;MQB=0.35414;MQSB=0.994135;BQB=0.451687;MQ0F=0;AF1=0.5;AC1=1;DP4=11,6,7,9;MQ=56;FQ=203.931;PV4=0.302829,0.307399,0.0954785,0.0241908;ANN=T|synonymous_variant|LOW|V2_02g003640.1|V2_02g003640.1|transcript|V2_02g003640.1.01|protein_coding|1/2|c.1317G>A|p.Gln439Gln|1317/2871|1317/2871|439/956||	GT:PL:DP:AD:GQ	0/1:231,0,248:33:17,16:99
				3842834	C	T	121008	.	DP=31;VDB=0.837681;SGB=-0.680642;RPB=0.944266;MQB=0.583998;MQSB=0.00287131;BQB=0.596826;MQ0F=0;AF1=0.5;AC1=1;DP4=7,11,4,8;MQ=40;FQ=124.016;PV4=1,0.119433,0.112427,0.149614;ANN=T|missense_variant|MODERATE|V2_02g003640.1|V2_02g003640.1|transcript|V2_02g003640.1.01|protein_coding|1/2|c.1176G>A|p.Met392Ile|1176/2871|1176/2871|392/956||	GT:PL:DP:AD:GQ	0/1:151,0,255:30:18,12:99
				3842888	G	C	840076	.	DP=27;VDB=0.0846903;SGB=-0.662043;RPB=0.495109;MQB=0.949056;MQSB=0.000306827;BQB=0.258949;MQ0F=0;AF1=0.5;AC1=1;DP4=11,6,4,5;MQ=39;FQ=87.0157;PV4=0.418535,0.0636434,1,1;ANN=C|stop_gained|HIGH|V2_02g003640.1|V2_02g003640.1|transcript|V2_02g003640.1.01|protein_coding|1/2|c.1122C>G|p.Tyr374*|1122/2871|1122/2871|374/956||;LOF=(V2_02g003640.1|V2_02g003640.1|1|1,00);NMD=(V2_02g003640.1|V2_02g003640.1|1|…	GT:PL:DP:AD:GQ	0/1:114,0,250:26:17,9:99
				3842989	T	G	167999	.	DP=13;VDB=0.148412;SGB=-0.683931;MQSB=0.681818;MQ0F=0;AF1=1;AC1=2;DP4=0,0,2,11;MQ=38;FQ=-65.9862;ANN=G|missense_variant|MODERATE|V2_02g003640.1|V2_02g003640.1|transcript|V2_02g003640.1.01|protein_coding|1/2|c.1021A>C|p.Lys341Gln|1021/2871|1021/2871|341/956||	GT:PL:DP:AD:GQ	1/1:201,39,0:13:0,13:75
				3843003	G	T	810348	.	DP=12;VDB=0.102965;SGB=-0.651104;RPB=1;MQB=0;MQSB=1;BQB=0.8125;MQ0F=0;AF1=0.503167;AC1=1;DP4=0,2,1,7;MQ=38;FQ=-8.62639;PV4=1,1,0.0229359,1;ANN=T|missense_variant|MODERATE|V2_02g003640.1|V2_02g003640.1|transcript|V2_02g003640.1.01|protein_coding|1/2|c.1007C>A|p.Ala336Asp|1007/2871|1007/2871|336/956||	GT:PL:DP:AD:GQ	0/1:111,0,19:10:2,8:22
				3843071	A	G	820076	.	DP=14;VDB=0.329692;SGB=-0.616816;RPB=0.332178;MQB=0.967216;MQSB=0.927041;BQB=0.997919;MQ0F=0;AF1=0.5;AC1=1;DP4=2,6,1,5;MQ=37;FQ=85.0135;PV4=1,1,0.352322,1;ANN=G|synonymous_variant|LOW|V2_02g003640.1|V2_02g003640.1|transcript|V2_02g003640.1.01|protein_coding|1/2|c.939T>C|p.Tyr313Tyr|939/2871|939/2871|313/956||	GT:PL:DP:AD:GQ	0/1:112,0,145:14:8,6:99
				3843135	C	T,A	150106	.	DP=12;VDB=0.667077;SGB=-0.676189;RPB=1;MQB=1;MQSB=0.372712;BQB=1;MQ0F=0;AF1=1;AC1=2;DP4=0,1,6,5;MQ=34;FQ=-45.986;PV4=1,1,1,0.316292;ANN=A|missense_variant|MODERATE|V2_02g003640.1|V2_02g003640.1|transcript|V2_02g003640.1.01|protein_coding|1/2|c.875G>T|p.Ser292Ile|875/2871|875/2871|292/956||,T|missense_variant|MODERATE|V2_02g003640.1|V2_02g003640.1|transcript|V2_02g003640.1.01|protein_coding|1/2|c.…	GT:PL:DP:AD:GQ	1/1:183,19,0,181,18,182:12:1,10,1:35
				3843213	G	C	179003	.	DP=11;VDB=0.827669;SGB=-0.676189;MQSB=0.0497871;MQ0F=0;AF1=1;AC1=2;DP4=0,0,8,3;MQ=36;FQ=-59.9861;ANN=C|missense_variant|MODERATE|V2_02g003640.1|V2_02g003640.1|transcript|V2_02g003640.1.01|protein_coding|1/2|c.797C>G|p.Thr266Ser|797/2871|797/2871|266/956||	GT:PL:DP:AD:GQ	1/1:212,33,0:11:0,11:63
				3843228	T	C	103008	.	DP=14;VDB=0.666245;SGB=-0.651104;RPB=0.902954;MQB=0.301194;MQSB=0.011109;BQB=0.967216;MQ0F=0;AF1=0.5;AC1=1;DP4=2,4,7,1;MQ=34;FQ=70.0144;PV4=0.0909091,1,1,1;ANN=C|missense_variant|MODERATE|V2_02g003640.1|V2_02g003640.1|transcript|V2_02g003640.1.01|protein_coding|1/2|c.782A>G|p.Asn261Ser|782/2871|782/2871|261/956||	GT:PL:DP:AD:GQ	0/1:133,0,97:14:6,8:99
				3843716	C	A	14176	.	DP=16;VDB=0.0896691;SGB=-0.556411;RPB=0.0528036;MQB=1;MQSB=1;BQB=0.955084;MQ0F=0;AF1=0.49999;AC1=1;DP4=5,7,0,4;MQ=60;FQ=17.1004;PV4=0.244505,0.430375,1,1;ANN=A|synonymous_variant|LOW|V2_02g003640.1|V2_02g003640.1|transcript|V2_02g003640.1.01|protein_coding|1/2|c.294G>T|p.Ser98Ser|294/2871|294/2871|98/956||	GT:PL:DP:AD:GQ	0/1:44,0,218:16:12,3:47
				3843760	T	C	550072	.	DP=28;VDB=0.934887;SGB=-0.590765;RPB=1;MQB=1;MQSB=1;BQB=0.793923;MQ0F=0;AF1=0.5;AC1=1;DP4=9,11,1,4;MQ=60;FQ=58.0154;PV4=0.614625,1,1,0.379948;ANN=C|missense_variant|MODERATE|V2_02g003640.1|V2_02g003640.1|transcript|V2_02g003640.1.01|protein_coding|1/2|c.250A>G|p.Ile84Val|250/2871|250/2871|84/956||	GT:PL:DP:AD:GQ	0/1:85,0,255:25:20,5:88
				3843766	G	A	546014	.	DP=27;VDB=0.928942;SGB=-0.590765;RPB=0.990812;MQB=1;MQSB=1;BQB=0.125315;MQ0F=0;AF1=0.4999;AC1=1;DP4=10,10,1,4;MQ=60;FQ=7.80241;PV4=0.34058,0.0682829,1,0.0329556;ANN=A|missense_variant|MODERATE|V2_02g003640.1|V2_02g003640.1|transcript|V2_02g003640.1.01|protein_coding|1/2|c.244C>T|p.Leu82Phe|244/2871|244/2871|82/956||	GT:PL:DP:AD:GQ	0/1:34,0,255:25:20,5:34
				3843836	T	C	580073	.	DP=24;VDB=0.0525422;SGB=-0.590765;RPB=0.0631559;MQB=1;MQSB=1;BQB=0.712936;MQ0F=0;AF1=0.5;AC1=1;DP4=6,11,1,4;MQ=60;FQ=61.0154;PV4=1,1,1,1;ANN=C|synonymous_variant|LOW|V2_02g003640.1|V2_02g003640.1|transcript|V2_02g003640.1.01|protein_coding|1/2|c.174A>G|p.Glu58Glu|174/2871|174/2871|58/956||	GT:PL:DP:AD:GQ	0/1:88,0,255:22:17,5:91
				3843872	G	A	12272	.	DP=9;VDB=0.02;SGB=-0.453602;RPB=0;MQB=1;MQSB=1;BQB=1;MQ0F=0;AF1=0.499984;AC1=1;DP4=1,6,0,2;MQ=60;FQ=15.1496;PV4=1,1,1,0.0140424;ANN=A|synonymous_variant|LOW|V2_02g003640.1|V2_02g003640.1|transcript|V2_02g003640.1.01|protein_coding|1/2|c.138C>T|p.Asn46Asn|138/2871|138/2871|46/956||	GT:PL:DP:AD:GQ	0/1:42,0,160:9:7,2:44
				3843977	G	C	125008	.	DP=12;VDB=0.7368;SGB=-0.636426;RPB=0.253351;MQB=0.584657;MQSB=0.98568;BQB=0.95494;MQ0F=0;AF1=0.5;AC1=1;DP4=1,4,3,4;MQ=47;FQ=69.0155;PV4=0.575758,0.496148,1,1;ANN=C|synonymous_variant|LOW|V2_02g003640.1|V2_02g003640.1|transcript|V2_02g003640.1.01|protein_coding|1/2|c.33C>G|p.Thr11Thr|33/2871|33/2871|11/956||	GT:PL:DP:AD:GQ	0/1:155,0,96:12:5,7:99
				3844004	A	G	139008	.	DP=14;VDB=0.490789;SGB=-0.636426;RPB=0.6821;MQB=0.760054;MQSB=0.913799;BQB=0.95494;MQ0F=0;AF1=0.5;AC1=1;DP4=1,4,3,4;MQ=45;FQ=66.0155;PV4=0.575758,1,1,0.116227;ANN=G|synonymous_variant|LOW|V2_02g003640.1|V2_02g003640.1|transcript|V2_02g003640.1.01|protein_coding|1/2|c.6T>C|p.Ala2Ala|6/2871|6/2871|2/956||	GT:PL:DP:AD:GQ	0/1:169,0,93:12:5,7:96
Chr	gene	start (genome)	end (genome)	SNP position	Reference	Alternative
2	V2_02g003650.1.01	3860408	3862336	3860433	AAC	AACGTAC	198468	.	INDEL;IDV=8;IMF=0.533333;DP=15;VDB=0.996493;SGB=-0.662043;MQSB=0.151887;MQ0F=0.0666667;AF1=0.5;AC1=1;DP4=2,1,7,2;MQ=46;FQ=31.479;PV4=1,1,1,1;ANN=AACGTAC|frameshift_variant|HIGH|V2_02g003650.1|V2_02g003650.1|transcript|V2_02g003650.1.01|protein_coding|1/2|c.28_29insGTAC|p.His10fs|29/1605|29/1605|10/534||	GT:PL:DP:AD:GQ	0/1:236,0,66:12:3,9:69
				3860561	T	G	619834	.	DP=10;VDB=0.7;SGB=-0.453602;RPB=0.375;MQB=0.25;MQSB=0.916482;BQB=0.8125;MQ0F=0;AF1=0.499921;AC1=1;DP4=2,6,1,1;MQ=52;FQ=8.65167;PV4=1,1,0.0188484,1;ANN=G|missense_variant|MODERATE|V2_02g003650.1|V2_02g003650.1|transcript|V2_02g003650.1.01|protein_coding|1/2|c.154T>G|p.Ser52Ala|154/1605|154/1605|52/534||	GT:PL:DP:AD:GQ	0/1:35,0,161:10:8,2:36
				3860562	C	T	132188	.	DP=10;VDB=0.7;SGB=-0.453602;RPB=0.428571;MQB=0.285714;MQSB=0.785714;BQB=0.428571;MQ0F=0;AF1=0.499987;AC1=1;DP4=1,6,1,1;MQ=51;FQ=16.1222;PV4=0.416667,1,0.0294253,1;ANN=T|missense_variant|MODERATE|V2_02g003650.1|V2_02g003650.1|transcript|V2_02g003650.1.01|protein_coding|1/2|c.155C>T|p.Ser52Phe|155/1605|155/1605|52/534||	GT:PL:DP:AD:GQ	0/1:43,0,148:9:7,2:46
				3860593	G	C	710074	.	DP=10;VDB=0.269684;SGB=-0.590765;RPB=0.761877;MQB=0.0476173;MQSB=0.335918;BQB=0.666643;MQ0F=0;AF1=0.5;AC1=1;DP4=1,4,3,2;MQ=47;FQ=74.0019;PV4=0.52381,0.0705566,5.65306e-05,1;ANN=C|missense_variant|MODERATE|V2_02g003650.1|V2_02g003650.1|transcript|V2_02g003650.1.01|protein_coding|1/2|c.186G>C|p.Gln62His|186/1605|186/1605|62/534||	GT:PL:DP:AD:GQ	0/1:101,0,126:10:5,5:99
				3860740	T	C	500072	.	DP=18;VDB=0.116503;SGB=-0.616816;RPB=0.603475;MQB=0.0190708;MQSB=0.951229;BQB=0.902783;MQ0F=0.0555556;AF1=0.5;AC1=1;DP4=7,4,5,1;MQ=49;FQ=53.0153;PV4=0.600032,1,0.00234715,1;ANN=C|synonymous_variant|LOW|V2_02g003650.1|V2_02g003650.1|transcript|V2_02g003650.1.01|protein_coding|1/2|c.333T>C|p.Tyr111Tyr|333/1605|333/1605|111/534||	GT:PL:DP:AD:GQ	0/1:80,0,201:17:11,6:83
				3860795	C	G	410074	.	DP=16;VDB=0.87268;SGB=-0.556411;RPB=0.99005;MQB=0.997503;MQSB=0.399018;BQB=0.527292;MQ0F=0.0625;AF1=0.5;AC1=1;DP4=5,5,1,3;MQ=43;FQ=44.0154;PV4=0.58042,1,0.47661,1;ANN=G|missense_variant|MODERATE|V2_02g003650.1|V2_02g003650.1|transcript|V2_02g003650.1.01|protein_coding|1/2|c.388C>G|p.Pro130Ala|388/1605|388/1605|130/534||	GT:PL:DP:AD:GQ	0/1:71,0,164:14:10,4:74
				3860878	G	A	952088	.	DP=16;VDB=0.325692;SGB=-0.556411;RPB=1;MQB=0.872525;MQSB=0.976835;BQB=0.463395;MQ0F=0;AF1=0.499969;AC1=1;DP4=3,8,0,4;MQ=51;FQ=12.2797;PV4=0.516484,0.124596,0.134009,1;ANN=A|intron_variant|MODIFIER|V2_02g003650.1|V2_02g003650.1|transcript|V2_02g003650.1.01|protein_coding|1/1|c.447+24G>A||||||	GT:PL:DP:AD:GQ	0/1:39,0,204:15:11,4:41
				3860904	G	A	620073	.	DP=18;VDB=0.407747;SGB=-0.616816;RPB=0.998904;MQB=0.995624;MQSB=0.531752;BQB=0.397664;MQ0F=0;AF1=0.5;AC1=1;DP4=4,8,2,4;MQ=53;FQ=65.0155;PV4=1,0.0599806,0.231588,1;ANN=A|intron_variant|MODIFIER|V2_02g003650.1|V2_02g003650.1|transcript|V2_02g003650.1.01|protein_coding|1/1|c.447+50G>A||||||	GT:PL:DP:AD:GQ	0/1:92,0,234:18:12,6:95
				3860923	A	G	19061	.	DP=20;VDB=0.267404;SGB=-0.511536;RPB=0.703588;MQB=0.97531;MQSB=0.846161;BQB=0.602752;MQ0F=0;AF1=0.499997;AC1=1;DP4=7,9,1,2;MQ=56;FQ=22.0421;PV4=1,1,1,1;ANN=G|intron_variant|MODIFIER|V2_02g003650.1|V2_02g003650.1|transcript|V2_02g003650.1.01|protein_coding|1/1|c.447+69A>G||||||	GT:PL:DP:AD:GQ	0/1:49,0,251:19:16,3:52
				3860956	G	A	300112	.	DP=25;VDB=0.422633;SGB=-0.590765;RPB=0.993769;MQB=0.904837;MQSB=0.795196;BQB=0.98895;MQ0F=0;AF1=0.5;AC1=1;DP4=8,10,3,2;MQ=59;FQ=33.0172;PV4=0.640405,0.16989,1,0.37313;ANN=A|intron_variant|MODIFIER|V2_02g003650.1|V2_02g003650.1|transcript|V2_02g003650.1.01|protein_coding|1/1|c.447+102G>A||||||	GT:PL:DP:AD:GQ	0/1:60,0,255:23:18,5:63
				3860959	C	G	192009	.	DP=25;VDB=0.229729;SGB=-0.680642;RPB=0.986775;MQB=0.808142;MQSB=0.778801;BQB=0.836111;MQ0F=0;AF1=0.5;AC1=1;DP4=7,6,6,6;MQ=59;FQ=194.995;PV4=1,0.128682,1,1;ANN=G|intron_variant|MODIFIER|V2_02g003650.1|V2_02g003650.1|transcript|V2_02g003650.1.01|protein_coding|1/1|c.447+105C>G||||||	GT:PL:DP:AD:GQ	0/1:222,0,245:25:13,12:99
				3860961	C	G	610073	.	DP=25;VDB=0.623223;SGB=-0.590765;RPB=0.574404;MQB=0.893082;MQSB=0.778801;BQB=0.878264;MQ0F=0;AF1=0.5;AC1=1;DP4=10,10,3,2;MQ=59;FQ=64.0155;PV4=1,1,1,0.127065;ANN=G|intron_variant|MODIFIER|V2_02g003650.1|V2_02g003650.1|transcript|V2_02g003650.1.01|protein_coding|1/1|c.447+107C>G||||||	GT:PL:DP:AD:GQ	0/1:91,0,255:25:20,5:94
				3860987	C	A	225009	.	DP=25;VDB=0.183991;SGB=-0.69168;RPB=0.85071;MQB=0.796124;MQSB=0.919431;BQB=0.898762;MQ0F=0;AF1=0.5;AC1=1;DP4=3,2,11,8;MQ=60;FQ=64.0155;PV4=1,0.252369,1,1;ANN=A|intron_variant|MODIFIER|V2_02g003650.1|V2_02g003650.1|transcript|V2_02g003650.1.01|protein_coding|1/1|c.447+133C>A||||||	GT:PL:DP:AD:GQ	0/1:255,0,91:24:5,19:94
				3861209	A	T	700074	.	DP=32;VDB=0.469001;SGB=-0.616816;RPB=0.961573;MQB=1;MQSB=1;BQB=0.468312;MQ0F=0;AF1=0.5;AC1=1;DP4=11,11,3,3;MQ=60;FQ=73.0156;PV4=1,1,1,1;ANN=T|missense_variant|MODERATE|V2_02g003650.1|V2_02g003650.1|transcript|V2_02g003650.1.01|protein_coding|2/2|c.478A>T|p.Thr160Ser|478/1605|478/1605|160/534||	GT:PL:DP:AD:GQ	0/1:100,0,255:28:22,6:99
				3861516	C	A	155008	.	DP=26;VDB=0.714609;SGB=-0.670168;RPB=0.975685;MQB=1;MQSB=1;BQB=0.739679;MQ0F=0;AF1=0.5;AC1=1;DP4=7,8,3,7;MQ=60;FQ=158.017;PV4=0.678456,0.111146,1,1;ANN=A|missense_variant|MODERATE|V2_02g003650.1|V2_02g003650.1|transcript|V2_02g003650.1.01|protein_coding|2/2|c.785C>A|p.Ala262Asp|785/1605|785/1605|262/534||	GT:PL:DP:AD:GQ	0/1:185,0,255:25:15,10:99
				3861692	G	C	145008	.	DP=27;VDB=0.143863;SGB=-0.680642;RPB=0.679965;MQB=1;MQSB=1;BQB=0.708895;MQ0F=0;AF1=0.5;AC1=1;DP4=5,10,3,9;MQ=60;FQ=148.016;PV4=0.695652,1,1,1;ANN=C|missense_variant|MODERATE|V2_02g003650.1|V2_02g003650.1|transcript|V2_02g003650.1.01|protein_coding|2/2|c.961G>C|p.Gly321Arg|961/1605|961/1605|321/534||	GT:PL:DP:AD:GQ	0/1:175,0,219:27:15,10:99
				3861732	T	C	780075	.	DP=18;VDB=0.187998;SGB=-0.590765;RPB=0.525971;MQB=1;MQSB=1;BQB=0.732764;MQ0F=0;AF1=0.5;AC1=1;DP4=5,8,2,3;MQ=60;FQ=81.0157;PV4=1,1,1,0.288693;ANN=C|missense_variant|MODERATE|V2_02g003650.1|V2_02g003650.1|transcript|V2_02g003650.1.01|protein_coding|2/2|c.1001T>C|p.Leu334Ser|1001/1605|1001/1605|334/534||	GT:PL:DP:AD:GQ	0/1:108,0,234:18:13,5:99
				3861797	G	A	770075	.	DP=14;VDB=0.764622;SGB=-0.590765;RPB=0.958048;MQB=1;MQSB=1;BQB=0.50373;MQ0F=0;AF1=0.5;AC1=1;DP4=7,1,4,1;MQ=60;FQ=80.0156;PV4=1,0.0384715,1,0.230367;ANN=A|missense_variant|MODERATE|V2_02g003650.1|V2_02g003650.1|transcript|V2_02g003650.1.01|protein_coding|2/2|c.1066G>A|p.Val356Ile|1066/1605|1066/1605|356/534||	GT:PL:DP:AD:GQ	0/1:107,0,162:13:8,5:99
				3861880	C	T	138008	.	DP=20;VDB=0.833343;SGB=-0.662043;RPB=0.920044;MQB=1;MQSB=1;BQB=0.569308;MQ0F=0;AF1=0.5;AC1=1;DP4=6,4,7,2;MQ=60;FQ=139.823;PV4=0.628483,1,1,0.324998;ANN=T|synonymous_variant|LOW|V2_02g003650.1|V2_02g003650.1|transcript|V2_02g003650.1.01|protein_coding|2/2|c.1149C>T|p.Asn383Asn|1149/1605|1149/1605|383/534||	GT:PL:DP:AD:GQ	0/1:168,0,173:19:10,9:99
				3861905	G	A	113381	.	DP=16;VDB=0.610267;SGB=-0.556411;RPB=0.872525;MQB=1;MQSB=1;BQB=0.293091;MQ0F=0;AF1=0.49998;AC1=1;DP4=7,4,3,1;MQ=60;FQ=14.1838;PV4=1,0.0152742,1,0.396004;ANN=A|missense_variant|MODERATE|V2_02g003650.1|V2_02g003650.1|transcript|V2_02g003650.1.01|protein_coding|2/2|c.1174G>A|p.Gly392Arg|1174/1605|1174/1605|392/534||	GT:PL:DP:AD:GQ	0/1:41,0,210:15:11,4:43
				3862135	T	C	221999	.	DP=20;VDB=0.474706;SGB=-0.69168;MQSB=1;MQ0F=0;AF1=1;AC1=2;DP4=0,0,8,11;MQ=60;FQ=-83.9864;ANN=C|synonymous_variant|LOW|V2_02g003650.1|V2_02g003650.1|transcript|V2_02g003650.1.01|protein_coding|2/2|c.1404T>C|p.Phe468Phe|1404/1605|1404/1605|468/534||	GT:PL:DP:AD:GQ	1/1:255,57,0:19:0,19:99
				3862168	T	C	107008	.	DP=17;VDB=0.695272;SGB=-0.636426;RPB=0.759945;MQB=1;MQSB=1;BQB=0.95083;MQ0F=0;AF1=0.5;AC1=1;DP4=4,5,1,6;MQ=60;FQ=110.016;PV4=0.307692,1,1,0.0713432;ANN=C|synonymous_variant|LOW|V2_02g003650.1|V2_02g003650.1|transcript|V2_02g003650.1.01|protein_coding|2/2|c.1437T>C|p.Asp479Asp|1437/1605|1437/1605|479/534||	GT:PL:DP:AD:GQ	0/1:137,0,193:16:9,7:99
				3862192	T	C	940077	.	DP=15;VDB=0.878485;SGB=-0.636426;RPB=0.834543;MQB=0.428703;MQSB=0.782349;BQB=0.194346;MQ0F=0;AF1=0.5;AC1=1;DP4=3,4,0,7;MQ=56;FQ=95.8226;PV4=0.192308,1,0.0296548,1;ANN=C|synonymous_variant|LOW|V2_02g003650.1|V2_02g003650.1|transcript|V2_02g003650.1.01|protein_coding|2/2|c.1461T>C|p.Ser487Ser|1461/1605|1461/1605|487/534||	GT:PL:DP:AD:GQ	0/1:124,0,129:14:7,7:99
				3862273	G	C	630073	.	DP=18;VDB=0.0171916;SGB=-0.636426;RPB=0.581364;MQB=0.0114913;MQSB=0.33517;BQB=0.769146;MQ0F=0;AF1=0.5;AC1=1;DP4=5,6,0,7;MQ=53;FQ=66.0155;PV4=0.101307,0.116545,2.09703e-05,1;ANN=C|synonymous_variant|LOW|V2_02g003650.1|V2_02g003650.1|transcript|V2_02g003650.1.01|protein_coding|2/2|c.1542G>C|p.Pro514Pro|1542/1605|1542/1605|514/534||	GT:PL:DP:AD:GQ	0/1:93,0,225:18:11,7:96
				3862303	C	G	570073	.	DP=16;VDB=0.00552884;SGB=-0.616816;RPB=0.0215998;MQB=0.00632972;MQSB=0.293091;BQB=0.868815;MQ0F=0;AF1=0.5;AC1=1;DP4=4,5,0,6;MQ=52;FQ=60.0154;PV4=0.103297,0.138842,1.32032e-06,0.202183;ANN=G|synonymous_variant|LOW|V2_02g003650.1|V2_02g003650.1|transcript|V2_02g003650.1.01|protein_coding|2/2|c.1572C>G|p.Ser524Ser|1572/1605|1572/1605|524/534||	GT:PL:DP:AD:GQ	0/1:87,0,201:15:9,6:90
				3862326	C	G	177009	.	DP=19;VDB=0.860218;SGB=-0.676189;RPB=0.118756;MQB=0.00638934;MQSB=0.269146;BQB=0.986456;MQ0F=0;AF1=0.5;AC1=1;DP4=0,8,5,6;MQ=52;FQ=83.0157;PV4=0.0445476,0.352499,1,1;ANN=G|missense_variant|MODERATE|V2_02g003650.1|V2_02g003650.1|transcript|V2_02g003650.1.01|protein_coding|2/2|c.1595C>G|p.Ser532Cys|1595/1605|1595/1605|532/534||	GT:PL:DP:AD:GQ	0/1:207,0,110:19:8,11:99
Chr	gene	start (genome)	end (genome)	SNP position	Reference	Alternative
8	V2_08g003420.1.01	3768876	3769760	3768896	G	C	221999	.	DP=40;VDB=0.499591;SGB=-0.693143;MQSB=1;MQ0F=0;AF1=1;AC1=2;DP4=0,0,21,17;MQ=60;FQ=-140.987;ANN=C|synonymous_variant|LOW|V2_08g003420.1|V2_08g003420.1|transcript|V2_08g003420.1.01|protein_coding|1/1|c.21G>C|p.Thr7Thr|21/885|21/885|7/294||	GT:PL:DP:AD:GQ	1/1:255,114,0:38:0,38:99
				3768911	C	A	194009	.	DP=39;VDB=0.566522;SGB=-0.690438;RPB=0.862186;MQB=1;MQSB=1;BQB=0.292616;MQ0F=0;AF1=0.5;AC1=1;DP4=10,8,11,6;MQ=60;FQ=197.014;PV4=0.733222,0.0374411,1,1;ANN=A|synonymous_variant|LOW|V2_08g003420.1|V2_08g003420.1|transcript|V2_08g003420.1.01|protein_coding|1/1|c.36C>A|p.Pro12Pro|36/885|36/885|12/294||	GT:PL:DP:AD:GQ	0/1:224,0,255:35:18,17:99
				3768926	T	C	225009	.	DP=36;VDB=0.371889;SGB=-0.69168;RPB=0.526978;MQB=1;MQSB=1;BQB=0.365047;MQ0F=0;AF1=0.5;AC1=1;DP4=8,5,11,8;MQ=60;FQ=168.017;PV4=1,1,1,0.113301;ANN=C|synonymous_variant|LOW|V2_08g003420.1|V2_08g003420.1|transcript|V2_08g003420.1.01|protein_coding|1/1|c.51T>C|p.Gly17Gly|51/885|51/885|17/294||	GT:PL:DP:AD:GQ	0/1:255,0,195:32:13,18:99
				3768941	G	C	224009	.	DP=34;VDB=0.239887;SGB=-0.689466;RPB=0.773839;MQB=1;MQSB=1;BQB=0.784212;MQ0F=0;AF1=0.5;AC1=1;DP4=9,7,8,8;MQ=60;FQ=224.478;PV4=1,0.0703819,1,1;ANN=C|synonymous_variant|LOW|V2_08g003420.1|V2_08g003420.1|transcript|V2_08g003420.1.01|protein_coding|1/1|c.66G>C|p.Ala22Ala|66/885|66/885|22/294||	GT:PL:DP:AD:GQ	0/1:254,0,255:32:16,15:99
				3768946	T	G	225009	.	DP=35;VDB=0.328376;SGB=-0.690438;RPB=0.807237;MQB=1;MQSB=1;BQB=0.97525;MQ0F=0;AF1=0.5;AC1=1;DP4=9,8,9,8;MQ=60;FQ=225.007;PV4=1,0.22179,1,1;ANN=G|missense_variant|MODERATE|V2_08g003420.1|V2_08g003420.1|transcript|V2_08g003420.1.01|protein_coding|1/1|c.71T>G|p.Ile24Arg|71/885|71/885|24/294||	GT:PL:DP:AD:GQ	0/1:255,0,255:34:17,17:99
				3768947	A	C	225009	.	DP=34;VDB=0.146644;SGB=-0.689466;RPB=0.976914;MQB=1;MQSB=1;BQB=0.972961;MQ0F=0;AF1=0.5;AC1=1;DP4=9,8,9,7;MQ=60;FQ=225.007;PV4=1,1,1,1;ANN=C|synonymous_variant|LOW|V2_08g003420.1|V2_08g003420.1|transcript|V2_08g003420.1.01|protein_coding|1/1|c.72A>C|p.Ile24Ile|72/885|72/885|24/294||	GT:PL:DP:AD:GQ	0/1:255,0,255:33:17,16:99
				3768957	C	A	155008	.	DP=29;VDB=0.0386495;SGB=-0.683931;RPB=0.98829;MQB=1;MQSB=1;BQB=0.385164;MQ0F=0;AF1=0.5;AC1=1;DP4=7,9,9,4;MQ=60;FQ=158.017;PV4=0.264168,0.039104,1,1;ANN=A|missense_variant|MODERATE|V2_08g003420.1|V2_08g003420.1|transcript|V2_08g003420.1.01|protein_coding|1/1|c.82C>A|p.Gln28Lys|82/885|82/885|28/294||	GT:PL:DP:AD:GQ	0/1:185,0,255:29:16,13:99
				3768958	A	G	193009	.	DP=29;VDB=0.0283637;SGB=-0.686358;RPB=0.987152;MQB=1;MQSB=1;BQB=0.23572;MQ0F=0;AF1=0.5;AC1=1;DP4=5,9,10,4;MQ=60;FQ=134.016;PV4=0.128346,1,1,1;ANN=G|missense_variant|MODERATE|V2_08g003420.1|V2_08g003420.1|transcript|V2_08g003420.1.01|protein_coding|1/1|c.83A>G|p.Gln28Arg|83/885|83/885|28/294||	GT:PL:DP:AD:GQ	0/1:223,0,161:28:14,13:99
				3768959	G	T	175009	.	DP=29;VDB=0.0398674;SGB=-0.683931;RPB=0.984733;MQB=1;MQSB=1;BQB=0.960189;MQ0F=0;AF1=0.5;AC1=1;DP4=7,9,9,4;MQ=60;FQ=178.017;PV4=0.264168,0.473865,1,1;ANN=T|missense_variant|MODERATE|V2_08g003420.1|V2_08g003420.1|transcript|V2_08g003420.1.01|protein_coding|1/1|c.84G>T|p.Gln28His|84/885|84/885|28/294||	GT:PL:DP:AD:GQ	0/1:205,0,255:29:16,13:99
				3768968	G	C	192009	.	DP=29;VDB=0.0398674;SGB=-0.683931;RPB=0.695496;MQB=1;MQSB=1;BQB=0.889606;MQ0F=0;AF1=0.5;AC1=1;DP4=6,9,9,4;MQ=60;FQ=195.015;PV4=0.151284,0.143193,1,1;ANN=C|synonymous_variant|LOW|V2_08g003420.1|V2_08g003420.1|transcript|V2_08g003420.1.01|protein_coding|1/1|c.93G>C|p.Gly31Gly|93/885|93/885|31/294||	GT:PL:DP:AD:GQ	0/1:222,0,255:28:15,13:99
				3768972	A	G	183009	.	DP=29;VDB=0.0455447;SGB=-0.680642;RPB=0.958048;MQB=1;MQSB=1;BQB=0.562035;MQ0F=0;AF1=0.5;AC1=1;DP4=6,9,8,4;MQ=60;FQ=185.931;PV4=0.25186,1,1,1;ANN=G|missense_variant|MODERATE|V2_08g003420.1|V2_08g003420.1|transcript|V2_08g003420.1.01|protein_coding|1/1|c.97A>G|p.Ile33Val|97/885|97/885|33/294||	GT:PL:DP:AD:GQ	0/1:213,0,230:27:15,12:99
				3768974	C	T	155008	.	DP=28;VDB=0.04137;SGB=-0.683931;RPB=0.556581;MQB=1;MQSB=1;BQB=0.348964;MQ0F=0;AF1=0.5;AC1=1;DP4=7,8,9,4;MQ=60;FQ=158.017;PV4=0.276058,0.0320246,1,1;ANN=T|synonymous_variant|LOW|V2_08g003420.1|V2_08g003420.1|transcript|V2_08g003420.1.01|protein_coding|1/1|c.99C>T|p.Ile33Ile|99/885|99/885|33/294||	GT:PL:DP:AD:GQ	0/1:185,0,255:28:15,12:99
				3768992	C	A	168009	.	DP=32;VDB=0.942311;SGB=-0.680642;RPB=0.463649;MQB=1;MQSB=1;BQB=0.980343;MQ0F=0;AF1=0.5;AC1=1;DP4=10,7,7,5;MQ=60;FQ=171.017;PV4=1,1,1,1;ANN=A|synonymous_variant|LOW|V2_08g003420.1|V2_08g003420.1|transcript|V2_08g003420.1.01|protein_coding|1/1|c.117C>A|p.Thr39Thr|117/885|117/885|39/294||	GT:PL:DP:AD:GQ	0/1:198,0,246:29:17,12:99
				3768995	A	T	201009	.	DP=30;VDB=0.964387;SGB=-0.683931;RPB=0.692084;MQB=1;MQSB=1;BQB=0.466661;MQ0F=0;AF1=0.5;AC1=1;DP4=10,7,8,5;MQ=60;FQ=204;PV4=1,1,1,1;ANN=T|synonymous_variant|LOW|V2_08g003420.1|V2_08g003420.1|transcript|V2_08g003420.1.01|protein_coding|1/1|c.120A>T|p.Pro40Pro|120/885|120/885|40/294||	GT:PL:DP:AD:GQ	0/1:231,0,255:30:17,13:99
				3768998	T	C	208009	.	DP=30;VDB=0.930262;SGB=-0.686358;RPB=0.91805;MQB=1;MQSB=1;BQB=0.813104;MQ0F=0;AF1=0.5;AC1=1;DP4=8,6,9,5;MQ=60;FQ=201.502;PV4=1,1,1,1;ANN=C|synonymous_variant|LOW|V2_08g003420.1|V2_08g003420.1|transcript|V2_08g003420.1.01|protein_coding|1/1|c.123T>C|p.Val41Val|123/885|123/885|41/294||	GT:PL:DP:AD:GQ	0/1:238,0,229:28:14,14:99
				3769010	C	G	225009	.	DP=30;VDB=0.988279;SGB=-0.690438;RPB=0.992149;MQB=1;MQSB=1;BQB=0.45466;MQ0F=0;AF1=0.5;AC1=1;DP4=8,5,10,7;MQ=60;FQ=201.009;PV4=1,0.08412,1,0.256606;ANN=G|synonymous_variant|LOW|V2_08g003420.1|V2_08g003420.1|transcript|V2_08g003420.1.01|protein_coding|1/1|c.135C>G|p.Val45Val|135/885|135/885|45/294||	GT:PL:DP:AD:GQ	0/1:255,0,228:30:13,17:99
				3769027	T	C	225009	.	DP=32;VDB=0.0822527;SGB=-0.688148;RPB=0.917638;MQB=0.954405;MQSB=0.965321;BQB=0.564584;MQ0F=0;AF1=0.5;AC1=1;DP4=8,6,9,6;MQ=59;FQ=218.502;PV4=1,1,0.171579,1;ANN=C|missense_variant|MODERATE|V2_08g003420.1|V2_08g003420.1|transcript|V2_08g003420.1.01|protein_coding|1/1|c.152T>C|p.Ile51Thr|152/885|152/885|51/294||	GT:PL:DP:AD:GQ	0/1:255,0,246:29:14,15:99
				3769169	C	T	225009	.	DP=42;VDB=0.306251;SGB=-0.692976;RPB=0.978762;MQB=0.978762;MQSB=0.958651;BQB=0.936372;MQ0F=0;AF1=0.5;AC1=1;DP4=4,12,15,11;MQ=60;FQ=190.016;PV4=0.0572884,0.309737,0.219782,1;ANN=T|synonymous_variant|LOW|V2_08g003420.1|V2_08g003420.1|transcript|V2_08g003420.1.01|protein_coding|1/1|c.294C>T|p.Leu98Leu|294/885|294/885|98/294||	GT:PL:DP:AD:GQ	0/1:255,0,217:42:16,26:99
				3769184	C	G	225009	.	DP=41;VDB=0.672934;SGB=-0.693021;RPB=0.228544;MQB=1;MQSB=1;BQB=0.985103;MQ0F=0;AF1=0.5;AC1=1;DP4=4,9,16,11;MQ=60;FQ=177.017;PV4=0.175996,0.415211,1,0.202743;ANN=G|synonymous_variant|LOW|V2_08g003420.1|V2_08g003420.1|transcript|V2_08g003420.1.01|protein_coding|1/1|c.309C>G|p.Val103Val|309/885|309/885|103/294||	GT:PL:DP:AD:GQ	0/1:255,0,204:40:13,27:99
				3769205	G	C	221999	.	DP=38;VDB=0.584688;SGB=-0.693143;MQSB=0.958165;MQ0F=0;AF1=1;AC1=2;DP4=0,0,18,20;MQ=60;FQ=-140.987;ANN=C|missense_variant|MODERATE|V2_08g003420.1|V2_08g003420.1|transcript|V2_08g003420.1.01|protein_coding|1/1|c.330G>C|p.Lys110Asn|330/885|330/885|110/294||	GT:PL:DP:AD:GQ	1/1:255,114,0:38:0,38:99
				3769221	A	G	225009	.	DP=39;VDB=0.803318;SGB=-0.692717;RPB=0.902039;MQB=0.976259;MQSB=0.954622;BQB=0.699444;MQ0F=0;AF1=0.5;AC1=1;DP4=4,10,13,10;MQ=60;FQ=154.017;PV4=0.173386,1,0.22152,1;ANN=G|missense_variant|MODERATE|V2_08g003420.1|V2_08g003420.1|transcript|V2_08g003420.1.01|protein_coding|1/1|c.346A>G|p.Ile116Val|346/885|346/885|116/294||	GT:PL:DP:AD:GQ	0/1:255,0,181:37:14,23:99
				3769229	C	T	223009	.	DP=38;VDB=0.735154;SGB=-0.692067;RPB=0.654288;MQB=0.971731;MQSB=0.959328;BQB=0.394875;MQ0F=0;AF1=0.5;AC1=1;DP4=5,8,12,8;MQ=60;FQ=191.016;PV4=0.296004,0.100143,0.214411,0.46738;ANN=T|synonymous_variant|LOW|V2_08g003420.1|V2_08g003420.1|transcript|V2_08g003420.1.01|protein_coding|1/1|c.354C>T|p.Asp118Asp|354/885|354/885|118/294||	GT:PL:DP:AD:GQ	0/1:253,0,218:33:13,19:99
				3769237	T	G	225009	.	DP=34;VDB=0.547114;SGB=-0.692562;RPB=0.999838;MQB=0.976894;MQSB=0.966731;BQB=0.52502;MQ0F=0;AF1=0.5;AC1=1;DP4=5,7,14,8;MQ=60;FQ=162.017;PV4=0.28827,1,0.234339,0.425523;ANN=G|missense_variant|MODERATE|V2_08g003420.1|V2_08g003420.1|transcript|V2_08g003420.1.01|protein_coding|1/1|c.362T>G|p.Leu121Arg|362/885|362/885|121/294||	GT:PL:DP:AD:GQ	0/1:255,0,189:34:12,22:99
				3769277	C	T	184009	.	DP=30;VDB=0.653136;SGB=-0.670168;RPB=0.901464;MQB=1;MQSB=1;BQB=0.945235;MQ0F=0;AF1=0.5;AC1=1;DP4=10,8,5,5;MQ=60;FQ=187.017;PV4=1,1,1,0.0663462;ANN=T|synonymous_variant|LOW|V2_08g003420.1|V2_08g003420.1|transcript|V2_08g003420.1.01|protein_coding|1/1|c.402C>T|p.Val134Val|402/885|402/885|134/294||	GT:PL:DP:AD:GQ	0/1:214,0,255:28:18,10:99
				3769310	C	A	119008	.	DP=27;VDB=0.767474;SGB=-0.683931;RPB=0.999443;MQB=1;MQSB=1;BQB=0.705828;MQ0F=0;AF1=0.5;AC1=1;DP4=5,4,4,9;MQ=60;FQ=122.016;PV4=0.384211,0.0436569,1,1;ANN=A|synonymous_variant|LOW|V2_08g003420.1|V2_08g003420.1|transcript|V2_08g003420.1.01|protein_coding|1/1|c.435C>A|p.Ala145Ala|435/885|435/885|145/294||	GT:PL:DP:AD:GQ	0/1:149,0,189:22:9,11:99
				3769315	A	G	221009	.	DP=24;VDB=0.579506;SGB=-0.688148;RPB=0.678277;MQB=1;MQSB=1;BQB=0.835685;MQ0F=0;AF1=0.5;AC1=1;DP4=4,3,5,10;MQ=60;FQ=123.016;PV4=0.376161,0.0922535,1,0.431151;ANN=G|missense_variant|MODERATE|V2_08g003420.1|V2_08g003420.1|transcript|V2_08g003420.1.01|protein_coding|1/1|c.440A>G|p.Lys147Arg|440/885|440/885|147/294||	GT:PL:DP:AD:GQ	0/1:251,0,150:22:7,15:99
				3769339	C	T	103008	.	DP=21;VDB=0.830975;SGB=-0.680642;RPB=0.944459;MQB=1;MQSB=1;BQB=0.0740088;MQ0F=0;AF1=0.5;AC1=1;DP4=4,3,2,10;MQ=60;FQ=105.93;PV4=0.128741,0.00455559,1,0.44336;ANN=T|missense_variant|MODERATE|V2_08g003420.1|V2_08g003420.1|transcript|V2_08g003420.1.01|protein_coding|1/1|c.464C>T|p.Ala155Val|464/885|464/885|155/294||	GT:PL:DP:AD:GQ	0/1:133,0,150:19:7,11:99
				3769349	T	G	221999	.	DP=26;VDB=0.959873;SGB=-0.692717;MQSB=1;MQ0F=0;AF1=1;AC1=2;DP4=0,0,9,14;MQ=60;FQ=-95.9866;ANN=G|synonymous_variant|LOW|V2_08g003420.1|V2_08g003420.1|transcript|V2_08g003420.1.01|protein_coding|1/1|c.474T>G|p.Val158Val|474/885|474/885|158/294||	GT:PL:DP:AD:GQ	1/1:255,69,0:23:0,23:99
				3769361	G	C	225009	.	DP=29;VDB=0.972245;SGB=-0.691153;RPB=0.316281;MQB=1;MQSB=1;BQB=0.542568;MQ0F=0;AF1=0.5;AC1=1;DP4=6,3,5,13;MQ=60;FQ=168.017;PV4=0.0968726,0.0377922,1,1;ANN=C|missense_variant|MODERATE|V2_08g003420.1|V2_08g003420.1|transcript|V2_08g003420.1.01|protein_coding|1/1|c.486G>C|p.Lys162Asn|486/885|486/885|162/294||	GT:PL:DP:AD:GQ	0/1:255,0,195:27:9,18:99
				3769493	T	C	221999	.	DP=34;VDB=0.129744;SGB=-0.693097;MQSB=1;MQ0F=0;AF1=1;AC1=2;DP4=0,0,21,9;MQ=60;FQ=-116.987;ANN=C|synonymous_variant|LOW|V2_08g003420.1|V2_08g003420.1|transcript|V2_08g003420.1.01|protein_coding|1/1|c.618T>C|p.Ser206Ser|618/885|618/885|206/294||	GT:PL:DP:AD:GQ	1/1:255,90,0:30:0,30:99
				3769496	G	A	208009	.	DP=32;VDB=0.366085;SGB=-0.692067;RPB=0.282725;MQB=1;MQSB=1;BQB=0.698956;MQ0F=0;AF1=0.5;AC1=1;DP4=5,6,16,4;MQ=60;FQ=164.017;PV4=0.105505,0.288317,1,0.397417;ANN=A|synonymous_variant|LOW|V2_08g003420.1|V2_08g003420.1|transcript|V2_08g003420.1.01|protein_coding|1/1|c.621G>A|p.Glu207Glu|621/885|621/885|207/294||	GT:PL:DP:AD:GQ	0/1:238,0,191:31:11,20:99
				3769505	G	A	221999	.	DP=31;VDB=0.421729;SGB=-0.693079;MQSB=1;MQ0F=0;AF1=1;AC1=2;DP4=0,0,19,10;MQ=60;FQ=-107.987;ANN=A|synonymous_variant|LOW|V2_08g003420.1|V2_08g003420.1|transcript|V2_08g003420.1.01|protein_coding|1/1|c.630G>A|p.Val210Val|630/885|630/885|210/294||	GT:PL:DP:AD:GQ	1/1:255,81,0:29:0,27:99
				3769526	T	C	147008	.	DP=37;VDB=0.712541;SGB=-0.651104;RPB=0.101078;MQB=0.98773;MQSB=0.913101;BQB=0.209611;MQ0F=0;AF1=0.5;AC1=1;DP4=19,8,5,3;MQ=60;FQ=150.017;PV4=0.685468,1,1,0.0510153;ANN=C|synonymous_variant|LOW|V2_08g003420.1|V2_08g003420.1|transcript|V2_08g003420.1.01|protein_coding|1/1|c.651T>C|p.Asn217Asn|651/885|651/885|217/294||	GT:PL:DP:AD:GQ	0/1:177,0,255:35:27,8:99
				3769664	T	G	780075	.	DP=32;VDB=0.878682;SGB=-0.670168;RPB=0.97531;MQB=1;MQSB=1;BQB=0.986864;MQ0F=0;AF1=0.5;AC1=1;DP4=15,7,0,10;MQ=60;FQ=81.0157;PV4=0.000348011,1,1,1;ANN=G|synonymous_variant|LOW|V2_08g003420.1|V2_08g003420.1|transcript|V2_08g003420.1.01|protein_coding|1/1|c.789T>G|p.Leu263Leu|789/885|789/885|263/294||	GT:PL:DP:AD:GQ	0/1:108,0,255:32:22,9:99
				3769666	G	A	221999	.	DP=32;VDB=0.644009;SGB=-0.693054;MQSB=1;MQ0F=0;AF1=1;AC1=2;DP4=0,0,11,17;MQ=60;FQ=-107.987;ANN=A|missense_variant|MODERATE|V2_08g003420.1|V2_08g003420.1|transcript|V2_08g003420.1.01|protein_coding|1/1|c.791G>A|p.Gly264Glu|791/885|791/885|264/294||	GT:PL:DP:AD:GQ	1/1:255,81,0:28:0,27:99
				3769670	G	T	680074	.	DP=30;VDB=0.566336;SGB=-0.651104;RPB=0.751254;MQB=1;MQSB=1;BQB=0.89813;MQ0F=0;AF1=0.5;AC1=1;DP4=13,8,0,8;MQ=60;FQ=71.0155;PV4=0.00329835,1,1,1;ANN=T|synonymous_variant|LOW|V2_08g003420.1|V2_08g003420.1|transcript|V2_08g003420.1.01|protein_coding|1/1|c.795G>T|p.Ala265Ala|795/885|795/885|265/294||	GT:PL:DP:AD:GQ	0/1:98,0,255:29:21,8:99
				3769694	A	G	500072	.	DP=28;VDB=0.348672;SGB=-0.616816;RPB=0.930667;MQB=0.829029;MQSB=0.958048;BQB=0.541211;MQ0F=0;AF1=0.5;AC1=1;DP4=12,9,0,6;MQ=60;FQ=53.0153;PV4=0.0200297,1,0.0298833,1;ANN=G|synonymous_variant|LOW|V2_08g003420.1|V2_08g003420.1|transcript|V2_08g003420.1.01|protein_coding|1/1|c.819A>G|p.Val273Val|819/885|819/885|273/294||	GT:PL:DP:AD:GQ	0/1:80,0,255:27:21,6:83
				3769707	A	C	420073	.	DP=30;VDB=0.368038;SGB=-0.616816;RPB=0.767873;MQB=0.825582;MQSB=0.969907;BQB=0.931448;MQ0F=0;AF1=0.5;AC1=1;DP4=11,12,0,6;MQ=60;FQ=45.0154;PV4=0.0575597,0.46983,0.0240972,1;ANN=C|synonymous_variant|LOW|V2_08g003420.1|V2_08g003420.1|transcript|V2_08g003420.1.01|protein_coding|1/1|c.832A>C|p.Arg278Arg|832/885|832/885|278/294||	GT:PL:DP:AD:GQ	0/1:72,0,255:29:23,6:75
				3769715	G	A	260177	.	DP=28;VDB=0.244166;SGB=-0.590765;RPB=0.79189;MQB=0.79189;MQSB=0.965874;BQB=0.948465;MQ0F=0;AF1=0.499999;AC1=1;DP4=10,11,0,5;MQ=60;FQ=29.0205;PV4=0.121313,0.226908,0.0187829,1;ANN=A|synonymous_variant|LOW|V2_08g003420.1|V2_08g003420.1|transcript|V2_08g003420.1.01|protein_coding|1/1|c.840G>A|p.Gly280Gly|840/885|840/885|280/294||	GT:PL:DP:AD:GQ	0/1:56,0,255:26:21,5:59
				3769716	T	A	520072	.	DP=28;VDB=0.203362;SGB=-0.616816;RPB=0.216347;MQB=0.833024;MQSB=0.962269;BQB=0.342717;MQ0F=0;AF1=0.5;AC1=1;DP4=9,10,1,5;MQ=60;FQ=55.0154;PV4=0.344862,1,0.0371503,1;ANN=A|missense_variant|MODERATE|V2_08g003420.1|V2_08g003420.1|transcript|V2_08g003420.1.01|protein_coding|1/1|c.841T>A|p.Cys281Ser|841/885|841/885|281/294||	GT:PL:DP:AD:GQ	0/1:82,0,234:25:19,6:85
Chr	gene	start (genome)	end (genome)	SNP position	Reference	Alternative
12	V2_12g010610.1.01	16811702	16813483	16812029	A	G	182009	.	DP=34;VDB=0.593621;SGB=-0.683931;RPB=0.943751;MQB=1;MQSB=1;BQB=0.961498;MQ0F=0;AF1=0.5;AC1=1;DP4=6,12,3,10;MQ=60;FQ=185.017;PV4=0.696126,1,1,1;ANN=G|synonymous_variant|LOW|V2_12g010610.1|V2_12g010610.1|transcript|V2_12g010610.1.01|protein_coding|1/1|c.1455T>C|p.Ser485Ser|1455/1782|1455/1782|485/593||	GT:PL:DP:AD:GQ	0/1:212,0,255:31:18,13:99
				16812250	A	C	860076	.	DP=16;VDB=0.915302;SGB=-0.616816;RPB=0.99308;MQB=1;MQSB=1;BQB=0.998265;MQ0F=0;AF1=0.5;AC1=1;DP4=5,4,1,5;MQ=60;FQ=89.0158;PV4=0.286713,0.409598,1,0.333037;ANN=C|missense_variant|MODERATE|V2_12g010610.1|V2_12g010610.1|transcript|V2_12g010610.1.01|protein_coding|1/1|c.1234T>G|p.Cys412Gly|1234/1782|1234/1782|412/593||	GT:PL:DP:AD:GQ	0/1:116,0,191:15:9,6:99
				16812257	T	C	132008	.	DP=17;VDB=0.892692;SGB=-0.651104;RPB=0.702619;MQB=1;MQSB=1;BQB=0.915545;MQ0F=0;AF1=0.5;AC1=1;DP4=4,4,2,6;MQ=60;FQ=134.982;PV4=0.608392,0.216555,1,0.0513464;ANN=C|synonymous_variant|LOW|V2_12g010610.1|V2_12g010610.1|transcript|V2_12g010610.1.01|protein_coding|1/1|c.1227A>G|p.Val409Val|1227/1782|1227/1782|409/593||	GT:PL:DP:AD:GQ	0/1:162,0,183:16:8,8:99
				16812572	T	C	225009	.	DP=33;VDB=0.164315;SGB=-0.688148;RPB=0.771603;MQB=1;MQSB=1;BQB=0.82972;MQ0F=0;AF1=0.5;AC1=1;DP4=9,5,8,7;MQ=60;FQ=198.013;PV4=0.710382,1,1,1;ANN=C|synonymous_variant|LOW|V2_12g010610.1|V2_12g010610.1|transcript|V2_12g010610.1.01|protein_coding|1/1|c.912A>G|p.Thr304Thr|912/1782|912/1782|304/593||	GT:PL:DP:AD:GQ	0/1:255,0,225:29:14,15:99
				16812677	T	C	221999	.	DP=32;VDB=0.620044;SGB=-0.693097;MQSB=1;MQ0F=0;AF1=1;AC1=2;DP4=0,0,10,20;MQ=60;FQ=-116.987;ANN=C|synonymous_variant|LOW|V2_12g010610.1|V2_12g010610.1|transcript|V2_12g010610.1.01|protein_coding|1/1|c.807A>G|p.Leu269Leu|807/1782|807/1782|269/593||	GT:PL:DP:AD:GQ	1/1:255,90,0:30:0,30:99
				16812971	A	G	181009	.	DP=39;VDB=0.124591;SGB=-0.683931;RPB=0.982526;MQB=1;MQSB=1;BQB=0.967752;MQ0F=0;AF1=0.5;AC1=1;DP4=10,12,6,7;MQ=60;FQ=184.017;PV4=1,1,1,1;ANN=G|synonymous_variant|LOW|V2_12g010610.1|V2_12g010610.1|transcript|V2_12g010610.1.01|protein_coding|1/1|c.513T>C|p.Ser171Ser|513/1782|513/1782|171/593||	GT:PL:DP:AD:GQ	0/1:211,0,255:35:22,12:99
				16813058	C	A	12272	.	DP=23;VDB=0.397076;SGB=-0.556411;RPB=0.268262;MQB=1;MQSB=1;BQB=0.430803;MQ0F=0;AF1=0.499984;AC1=1;DP4=6,13,2,2;MQ=60;FQ=15.1496;PV4=0.588933,0.184603,1,0.347233;ANN=A|synonymous_variant|LOW|V2_12g010610.1|V2_12g010610.1|transcript|V2_12g010610.1.01|protein_coding|1/1|c.426G>T|p.Ala142Ala|426/1782|426/1782|142/593||	GT:PL:DP:AD:GQ	0/1:42,0,255:23:19,4:44
				16813178	T	C	128008	.	DP=22;VDB=0.049202;SGB=-0.651104;RPB=0.0087678;MQB=0.95891;MQSB=0.95891;BQB=0.95891;MQ0F=0;AF1=0.5;AC1=1;DP4=5,8,3,5;MQ=60;FQ=131.016;PV4=1,0.351748,1,1;ANN=C|synonymous_variant|LOW|V2_12g010610.1|V2_12g010610.1|transcript|V2_12g010610.1.01|protein_coding|1/1|c.306A>G|p.Lys102Lys|306/1782|306/1782|102/593||	GT:PL:DP:AD:GQ	0/1:158,0,245:21:13,8:99
				16813361	T	C	156008	.	DP=27;VDB=0.865097;SGB=-0.670168;RPB=0.993865;MQB=1;MQSB=1;BQB=0.9171;MQ0F=0;AF1=0.5;AC1=1;DP4=9,6,8,2;MQ=60;FQ=159.017;PV4=0.401789,1,1,0.127104;ANN=C|synonymous_variant|LOW|V2_12g010610.1|V2_12g010610.1|transcript|V2_12g010610.1.01|protein_coding|1/1|c.123A>G|p.Arg41Arg|123/1782|123/1782|41/593||	GT:PL:DP:AD:GQ	0/1:186,0,245:25:15,10:99
				16813368	G	A	960077	.	DP=27;VDB=0.711174;SGB=-0.662043;RPB=0.837128;MQB=1;MQSB=1;BQB=0.806452;MQ0F=0;AF1=0.5;AC1=1;DP4=9,6,7,2;MQ=60;FQ=99.0159;PV4=0.65702,0.31159,1,0.438022;ANN=A|missense_variant|MODERATE|V2_12g010610.1|V2_12g010610.1|transcript|V2_12g010610.1.01|protein_coding|1/1|c.116C>T|p.Thr39Ile|116/1782|116/1782|39/593||	GT:PL:DP:AD:GQ	0/1:126,0,251:24:15,8:99
				16813421	A	G	163009	.	DP=31;VDB=0.579296;SGB=-0.680642;RPB=0.58192;MQB=1;MQSB=1;BQB=0.993891;MQ0F=0;AF1=0.5;AC1=1;DP4=13,4,8,4;MQ=60;FQ=166.012;PV4=0.682825,1,1,0.493745;ANN=G|synonymous_variant|LOW|V2_12g010610.1|V2_12g010610.1|transcript|V2_12g010610.1.01|protein_coding|1/1|c.63T>C|p.Ser21Ser|63/1782|63/1782|21/593||	GT:PL:DP:AD:GQ	0/1:193,0,223:29:17,12:99
				16813440	C	G	167009	.	DP=27;VDB=0.257832;SGB=-0.683931;RPB=0.867218;MQB=0.94394;MQSB=0.925036;BQB=0.855807;MQ0F=0;AF1=0.5;AC1=1;DP4=10,4,6,7;MQ=60;FQ=169.378;PV4=0.25186,0.452356,0.154295,1;ANN=G|missense_variant|MODERATE|V2_12g010610.1|V2_12g010610.1|transcript|V2_12g010610.1.01|protein_coding|1/1|c.44G>C|p.Arg15Pro|44/1782|44/1782|15/593||	GT:PL:DP:AD:GQ	0/1:197,0,205:27:14,11:99
Chr	gene	start (genome)	end (genome)	SNP position	Reference	Alternative
17	V2_17g002880.1.01	3179409	3181226	3179477	G	C	200499	.	DP=10;VDB=0.76;SGB=-0.453602;RPB=0.833333;MQB=1;MQSB=0.992367;BQB=0.833333;MQ0F=0;AF1=0.499997;AC1=1;DP4=3,3,1,1;MQ=60;FQ=23.0366;PV4=1,0.472502,1,1;ANN=C|synonymous_variant|LOW|V2_17g002880.1|V2_17g002880.1|transcript|V2_17g002880.1.01|protein_coding|1/1|c.69G>C|p.Ser23Ser|69/1818|69/1818|23/605||	GT:PL:DP:AD:GQ	0/1:50,0,168:8:6,2:53
				3179564	C	T	12272	.	DP=10;VDB=0.869332;SGB=-0.556411;RPB=0.895781;MQB=1.00775;MQSB=0.916482;BQB=0.279932;MQ0F=0;AF1=0.499984;AC1=1;DP4=3,3,0,4;MQ=60;FQ=15.1496;PV4=0.2,0.088893,1,0.152151;ANN=T|synonymous_variant|LOW|V2_17g002880.1|V2_17g002880.1|transcript|V2_17g002880.1.01|protein_coding|1/1|c.156C>T|p.Asp52Asp|156/1818|156/1818|52/605||	GT:PL:DP:AD:GQ	0/1:42,0,138:10:6,3:44
				3179956	G	C	221999	.	DP=20;VDB=0.00224248;SGB=-0.691153;MQSB=1;MQ0F=0;AF1=1;AC1=2;DP4=0,0,11,7;MQ=60;FQ=-80.9864;ANN=C|missense_variant|MODERATE|V2_17g002880.1|V2_17g002880.1|transcript|V2_17g002880.1.01|protein_coding|1/1|c.548G>C|p.Gly183Ala|548/1818|548/1818|183/605||	GT:PL:DP:AD:GQ	1/1:255,54,0:18:0,18:99
				3180022	T	A	830076	.	DP=15;VDB=0.462817;SGB=-0.590765;RPB=0.547344;MQB=1;MQSB=1;BQB=0.989343;MQ0F=0;AF1=0.5;AC1=1;DP4=2,6,2,3;MQ=60;FQ=86.0157;PV4=1,1,1,1;ANN=A|missense_variant|MODERATE|V2_17g002880.1|V2_17g002880.1|transcript|V2_17g002880.1.01|protein_coding|1/1|c.614T>A|p.Phe205Tyr|614/1818|614/1818|205/605||	GT:PL:DP:AD:GQ	0/1:113,0,169:13:8,5:99
				3180083	T	C	225.01	.	DP=15;VDB=0.852039;SGB=-0.676189;RPB=0.590909;MQB=1;MQSB=0.961166;BQB=0.818182;MQ0F=0;AF1=0.500079;AC1=1;DP4=1,1,5,6;MQ=60;FQ=8.65167;PV4=1,1,1,0.214469;ANN=C|synonymous_variant|LOW|V2_17g002880.1|V2_17g002880.1|transcript|V2_17g002880.1.01|protein_coding|1/1|c.675T>C|p.Asp225Asp|675/1818|675/1818|225/605||	GT:PL:DP:AD:GQ	0/1:255,0,35:13:2,11:38
				3180165	GATACTA	G	214458	.	INDEL;IDV=17;IMF=1;DP=17;VDB=0.00559441;SGB=-0.689466;MQSB=1;MQ0F=0;AF1=1;AC1=2;DP4=0,0,7,9;MQ=60;FQ=-82.5256;ANN=G|disruptive_inframe_deletion|MODERATE|V2_17g002880.1|V2_17g002880.1|transcript|V2_17g002880.1.01|protein_coding|1/1|c.758_763delATACTA|p.Asp253_Thr255delinsAla|758/1818|758/1818|253/605||	GT:PL:DP:AD:GQ	1/1:255,48,0:16:0,16:93
				3180175	C	T	124998	.	DP=17;VDB=0.0077823;SGB=-0.689466;MQSB=0.892753;MQ0F=0;AF1=1;AC1=2;DP4=0,0,7,9;MQ=58;FQ=-74.9863;ANN=T|missense_variant|MODERATE|V2_17g002880.1|V2_17g002880.1|transcript|V2_17g002880.1.01|protein_coding|1/1|c.767C>T|p.Pro256Leu|767/1818|767/1818|256/605||	GT:PL:DP:AD:GQ	1/1:158,48,0:16:0,16:93
				3180218	C	T	221999	.	DP=21;VDB=0.549521;SGB=-0.692067;MQSB=1;MQ0F=0;AF1=1;AC1=2;DP4=0,0,10,10;MQ=60;FQ=-86.9865;ANN=T|synonymous_variant|LOW|V2_17g002880.1|V2_17g002880.1|transcript|V2_17g002880.1.01|protein_coding|1/1|c.810C>T|p.His270His|810/1818|810/1818|270/605||	GT:PL:DP:AD:GQ	1/1:255,60,0:20:0,20:99
				3180378	A	G	221999	.	DP=23;VDB=0.213229;SGB=-0.692352;MQSB=1;MQ0F=0;AF1=1;AC1=2;DP4=0,0,14,7;MQ=60;FQ=-89.9865;ANN=G|missense_variant|MODERATE|V2_17g002880.1|V2_17g002880.1|transcript|V2_17g002880.1.01|protein_coding|1/1|c.970A>G|p.Asn324Asp|970/1818|970/1818|324/605||	GT:PL:DP:AD:GQ	1/1:255,63,0:21:0,21:99
				3180394	A	G	221999	.	DP=21;VDB=0.0711248;SGB=-0.691153;MQSB=1;MQ0F=0;AF1=1;AC1=2;DP4=0,0,13,5;MQ=60;FQ=-80.9864;ANN=G|missense_variant|MODERATE|V2_17g002880.1|V2_17g002880.1|transcript|V2_17g002880.1.01|protein_coding|1/1|c.986A>G|p.Asp329Gly|986/1818|986/1818|329/605||	GT:PL:DP:AD:GQ	1/1:255,54,0:18:0,18:99
				3180420	A	C	221999	.	DP=23;VDB=0.165845;SGB=-0.692067;MQSB=1;MQ0F=0;AF1=1;AC1=2;DP4=0,0,16,4;MQ=60;FQ=-86.9865;ANN=C|missense_variant|MODERATE|V2_17g002880.1|V2_17g002880.1|transcript|V2_17g002880.1.01|protein_coding|1/1|c.1012A>C|p.Ser338Arg|1012/1818|1012/1818|338/605||	GT:PL:DP:AD:GQ	1/1:255,60,0:20:0,20:99
				3180540	A	G	221999	.	DP=21;VDB=0.4131;SGB=-0.692352;MQSB=1;MQ0F=0;AF1=1;AC1=2;DP4=0,0,12,9;MQ=60;FQ=-89.9865;ANN=G|missense_variant|MODERATE|V2_17g002880.1|V2_17g002880.1|transcript|V2_17g002880.1.01|protein_coding|1/1|c.1132A>G|p.Ile378Val|1132/1818|1132/1818|378/605||	GT:PL:DP:AD:GQ	1/1:255,63,0:21:0,21:99
				3180599	C	T	108008	.	DP=19;VDB=0.995023;SGB=-0.651104;RPB=0.846389;MQB=1;MQSB=1;BQB=0.513192;MQ0F=0;AF1=0.5;AC1=1;DP4=4,6,3,5;MQ=60;FQ=111.016;PV4=1,0.0678062,1,0.0742573;ANN=T|synonymous_variant|LOW|V2_17g002880.1|V2_17g002880.1|transcript|V2_17g002880.1.01|protein_coding|1/1|c.1191C>T|p.Thr397Thr|1191/1818|1191/1818|397/605||	GT:PL:DP:AD:GQ	0/1:138,0,206:18:10,8:99
				3180649	G	A	167009	.	DP=21;VDB=0.253902;SGB=-0.680642;RPB=0.724465;MQB=1;MQSB=1;BQB=0.944459;MQ0F=0;AF1=0.5;AC1=1;DP4=3,4,7,5;MQ=60;FQ=110.016;PV4=0.649917,0.221643,1,1;ANN=A|missense_variant|MODERATE|V2_17g002880.1|V2_17g002880.1|transcript|V2_17g002880.1.01|protein_coding|1/1|c.1241G>A|p.Arg414Lys|1241/1818|1241/1818|414/605||	GT:PL:DP:AD:GQ	0/1:197,0,137:19:7,12:99
				3180704	C	T	135008	.	DP=24;VDB=0.527088;SGB=-0.662043;RPB=0.786565;MQB=1;MQSB=1;BQB=0.836049;MQ0F=0;AF1=0.5;AC1=1;DP4=6,8,6,3;MQ=60;FQ=138.016;PV4=0.400323,0.122428,1,0.494223;ANN=T|synonymous_variant|LOW|V2_17g002880.1|V2_17g002880.1|transcript|V2_17g002880.1.01|protein_coding|1/1|c.1296C>T|p.Asp432Asp|1296/1818|1296/1818|432/605||	GT:PL:DP:AD:GQ	0/1:165,0,255:23:14,9:99
				3180719	A	C	223009	.	DP=24;VDB=0.861998;SGB=-0.683931;RPB=0.565078;MQB=1;MQSB=1;BQB=0.163485;MQ0F=0;AF1=0.5;AC1=1;DP4=6,3,6,7;MQ=60;FQ=115.016;PV4=0.414861,1,1,0.433556;ANN=C|synonymous_variant|LOW|V2_17g002880.1|V2_17g002880.1|transcript|V2_17g002880.1.01|protein_coding|1/1|c.1311A>C|p.Ser437Ser|1311/1818|1311/1818|437/605||	GT:PL:DP:AD:GQ	0/1:253,0,142:22:9,13:99
				3180842	T	G	221999	.	DP=23;VDB=0.458685;SGB=-0.692717;MQSB=1;MQ0F=0;AF1=1;AC1=2;DP4=0,0,15,8;MQ=60;FQ=-95.9866;ANN=G|synonymous_variant|LOW|V2_17g002880.1|V2_17g002880.1|transcript|V2_17g002880.1.01|protein_coding|1/1|c.1434T>G|p.Val478Val|1434/1818|1434/1818|478/605||	GT:PL:DP:AD:GQ	1/1:255,69,0:23:0,23:99
				3180938	T	C	221999	.	DP=28;VDB=0.288175;SGB=-0.692976;MQSB=1;MQ0F=0;AF1=1;AC1=2;DP4=0,0,14,12;MQ=60;FQ=-104.987;ANN=C|synonymous_variant|LOW|V2_17g002880.1|V2_17g002880.1|transcript|V2_17g002880.1.01|protein_coding|1/1|c.1530T>C|p.Gly510Gly|1530/1818|1530/1818|510/605||	GT:PL:DP:AD:GQ	1/1:255,78,0:26:0,26:99
				3180986	G	A	221999	.	DP=27;VDB=0.149463;SGB=-0.692831;MQSB=1;MQ0F=0;AF1=1;AC1=2;DP4=0,0,12,12;MQ=60;FQ=-98.9866;ANN=A|synonymous_variant|LOW|V2_17g002880.1|V2_17g002880.1|transcript|V2_17g002880.1.01|protein_coding|1/1|c.1578G>A|p.Gly526Gly|1578/1818|1578/1818|526/605||	GT:PL:DP:AD:GQ	1/1:255,72,0:24:0,24:99
				3181047	G	A	221999	.	DP=23;VDB=0.657064;SGB=-0.692067;MQSB=1;MQ0F=0;AF1=1;AC1=2;DP4=0,0,8,12;MQ=60;FQ=-83.9864;ANN=A|missense_variant|MODERATE|V2_17g002880.1|V2_17g002880.1|transcript|V2_17g002880.1.01|protein_coding|1/1|c.1639G>A|p.Gly547Ser|1639/1818|1639/1818|547/605||	GT:PL:DP:AD:GQ	1/1:255,57,0:20:0,19:99
				3181180	C	T	221999	.	DP=22;VDB=0.247889;SGB=-0.690438;MQSB=1;MQ0F=0;AF1=1;AC1=2;DP4=0,0,10,7;MQ=60;FQ=-74.9863;ANN=T|missense_variant|MODERATE|V2_17g002880.1|V2_17g002880.1|transcript|V2_17g002880.1.01|protein_coding|1/1|c.1772C>T|p.Thr591Ile|1772/1818|1772/1818|591/605||	GT:PL:DP:AD:GQ	1/1:255,48,0:17:0,16:93
Chr	gene	start (genome)	end (genome)	SNP position	Reference	Alternative
17	V2_17g002890.1.01	3195388	3206783	3195446	C	T	880076	.	DP=27;VDB=0.621812;SGB=-0.651104;RPB=0.505438;MQB=0.977696;MQSB=0.958048;BQB=0.773421;MQ0F=0;AF1=0.5;AC1=1;DP4=8,11,4,4;MQ=60;FQ=91.0158;PV4=1,0.320857,1,1;ANN=T|missense_variant|MODERATE|V2_17g002890.1|V2_17g002890.1|transcript|V2_17g002890.1.01|protein_coding|1/2|c.59C>T|p.Thr20Ile|59/2592|59/2592|20/863||	GT:PL:DP:AD:GQ	0/1:118,0,255:27:19,7:99
				3195462	G	T	149008	.	DP=27;VDB=0.667402;SGB=-0.670168;RPB=0.99874;MQB=1;MQSB=1;BQB=0.948137;MQ0F=0;AF1=0.5;AC1=1;DP4=7,10,4,6;MQ=60;FQ=152.017;PV4=1,1,1,0.443476;ANN=T|synonymous_variant|LOW|V2_17g002890.1|V2_17g002890.1|transcript|V2_17g002890.1.01|protein_coding|1/2|c.75G>T|p.Pro25Pro|75/2592|75/2592|25/863||	GT:PL:DP:AD:GQ	0/1:179,0,255:27:17,10:99
				3195471	A	G	147008	.	DP=25;VDB=0.517352;SGB=-0.662043;RPB=0.999556;MQB=1;MQSB=1;BQB=0.879462;MQ0F=0;AF1=0.5;AC1=1;DP4=6,9,4,5;MQ=60;FQ=150.017;PV4=1,1,1,1;ANN=G|synonymous_variant|LOW|V2_17g002890.1|V2_17g002890.1|transcript|V2_17g002890.1.01|protein_coding|1/2|c.84A>G|p.Leu28Leu|84/2592|84/2592|28/863||	GT:PL:DP:AD:GQ	0/1:177,0,248:24:15,9:99
				3195525	C	T	110008	.	DP=18;VDB=0.452509;SGB=-0.651104;RPB=0.99606;MQB=1;MQSB=1;BQB=0.800884;MQ0F=0;AF1=0.5;AC1=1;DP4=2,8,1,7;MQ=60;FQ=113.016;PV4=1,0.259453,1,1;ANN=T|synonymous_variant|LOW|V2_17g002890.1|V2_17g002890.1|transcript|V2_17g002890.1.01|protein_coding|1/2|c.138C>T|p.Arg46Arg|138/2592|138/2592|46/863||	GT:PL:DP:AD:GQ	0/1:140,0,189:18:10,8:99
				3195574	A	C	136008	.	DP=24;VDB=0.811748;SGB=-0.662043;RPB=0.837128;MQB=1;MQSB=1;BQB=0.837128;MQ0F=0;AF1=0.5;AC1=1;DP4=6,9,2,7;MQ=60;FQ=139.016;PV4=0.65702,1,1,1;ANN=C|missense_variant|MODERATE|V2_17g002890.1|V2_17g002890.1|transcript|V2_17g002890.1.01|protein_coding|1/2|c.187A>C|p.Asn63His|187/2592|187/2592|63/863||	GT:PL:DP:AD:GQ	0/1:166,0,249:24:15,9:99
				3195599	C	T	173009	.	DP=31;VDB=0.905928;SGB=-0.683931;RPB=0.737354;MQB=1;MQSB=1;BQB=0.557588;MQ0F=0;AF1=0.5;AC1=1;DP4=7,11,6,7;MQ=60;FQ=176.017;PV4=0.726954,0.26331,1,0.433912;ANN=T|missense_variant|MODERATE|V2_17g002890.1|V2_17g002890.1|transcript|V2_17g002890.1.01|protein_coding|1/2|c.212C>T|p.Thr71Ile|212/2592|212/2592|71/863||	GT:PL:DP:AD:GQ	0/1:203,0,255:31:18,13:99
				3195661	G	A	105008	.	DP=45;VDB=0.36862;SGB=-0.680642;RPB=0.863616;MQB=1;MQSB=1;BQB=0.4604;MQ0F=0;AF1=0.5;AC1=1;DP4=17,14,9,3;MQ=60;FQ=108.016;PV4=0.306459,0.16124,1,0.467386;ANN=A|missense_variant|MODERATE|V2_17g002890.1|V2_17g002890.1|transcript|V2_17g002890.1.01|protein_coding|1/2|c.274G>A|p.Gly92Arg|274/2592|274/2592|92/863||	GT:PL:DP:AD:GQ	0/1:135,0,255:43:31,12:99
				3195700	T	C	225009	.	DP=43;VDB=0.440098;SGB=-0.686358;RPB=0.844546;MQB=1;MQSB=1;BQB=0.124412;MQ0F=0;AF1=0.5;AC1=1;DP4=15,11,8,6;MQ=60;FQ=225.007;PV4=1,1,1,0.302806;ANN=C|missense_variant|MODERATE|V2_17g002890.1|V2_17g002890.1|transcript|V2_17g002890.1.01|protein_coding|1/2|c.313T>C|p.Ser105Pro|313/2592|313/2592|105/863||	GT:PL:DP:AD:GQ	0/1:255,0,255:40:26,14:99
				3195852	T	G	225009	.	DP=28;VDB=0.227401;SGB=-0.689466;RPB=0.697274;MQB=1;MQSB=1;BQB=0.960728;MQ0F=0;AF1=0.5;AC1=1;DP4=6,3,5,11;MQ=60;FQ=157.017;PV4=0.115321,0.24623,1,1;ANN=G|synonymous_variant|LOW|V2_17g002890.1|V2_17g002890.1|transcript|V2_17g002890.1.01|protein_coding|1/2|c.465T>G|p.Pro155Pro|465/2592|465/2592|155/863||	GT:PL:DP:AD:GQ	0/1:255,0,184:25:9,16:99
				3195859	G	C	225009	.	DP=32;VDB=0.525684;SGB=-0.691153;RPB=0.544414;MQB=1;MQSB=1;BQB=0.992842;MQ0F=0;AF1=0.5;AC1=1;DP4=6,4,6,12;MQ=60;FQ=157.017;PV4=0.242541,1,1,1;ANN=C|missense_variant|MODERATE|V2_17g002890.1|V2_17g002890.1|transcript|V2_17g002890.1.01|protein_coding|1/2|c.472G>C|p.Ala158Pro|472/2592|472/2592|158/863||	GT:PL:DP:AD:GQ	0/1:255,0,184:28:10,18:99
				3195919	A	C	225009	.	DP=27;VDB=0.165046;SGB=-0.689466;RPB=0.377061;MQB=1;MQSB=1;BQB=0.114519;MQ0F=0;AF1=0.5;AC1=1;DP4=4,6,9,7;MQ=60;FQ=114.016;PV4=0.688168,1,1,0.374126;ANN=C|missense_variant|MODERATE|V2_17g002890.1|V2_17g002890.1|transcript|V2_17g002890.1.01|protein_coding|1/2|c.532A>C|p.Asn178His|532/2592|532/2592|178/863||	GT:PL:DP:AD:GQ	0/1:255,0,141:26:10,16:99
				3195921	C	G	225009	.	DP=27;VDB=0.209676;SGB=-0.690438;RPB=0.297797;MQB=1;MQSB=1;BQB=0.372233;MQ0F=0;AF1=0.5;AC1=1;DP4=4,6,10,7;MQ=60;FQ=150.017;PV4=0.440071,1,1,0.427507;ANN=G|missense_variant|MODERATE|V2_17g002890.1|V2_17g002890.1|transcript|V2_17g002890.1.01|protein_coding|1/2|c.534C>G|p.Asn178Lys|534/2592|534/2592|178/863||	GT:PL:DP:AD:GQ	0/1:255,0,177:27:10,17:99
				3195932	A	G	225009	.	DP=27;VDB=0.155244;SGB=-0.690438;RPB=0.253425;MQB=1;MQSB=1;BQB=0.922496;MQ0F=0;AF1=0.5;AC1=1;DP4=4,6,9,8;MQ=60;FQ=146.016;PV4=0.694584,1,1,1;ANN=G|missense_variant|MODERATE|V2_17g002890.1|V2_17g002890.1|transcript|V2_17g002890.1.01|protein_coding|1/2|c.545A>G|p.Gln182Arg|545/2592|545/2592|182/863||	GT:PL:DP:AD:GQ	0/1:255,0,173:27:10,17:99
				3196014	T	C	225009	.	DP=28;VDB=0.111254;SGB=-0.69168;RPB=0.856049;MQB=1;MQSB=1;BQB=0.712697;MQ0F=0;AF1=0.5;AC1=1;DP4=4,4,9,10;MQ=60;FQ=106.016;PV4=1,1,1,1;ANN=C|synonymous_variant|LOW|V2_17g002890.1|V2_17g002890.1|transcript|V2_17g002890.1.01|protein_coding|1/2|c.627T>C|p.Ser209Ser|627/2592|627/2592|209/863||	GT:PL:DP:AD:GQ	0/1:255,0,133:27:8,19:99
				3196148	A	C	122008	.	DP=26;VDB=0.908112;SGB=-0.662043;RPB=0.782344;MQB=1;MQSB=1;BQB=0.510999;MQ0F=0;AF1=0.5;AC1=1;DP4=10,7,7,2;MQ=60;FQ=125.016;PV4=0.417749,1,1,0.16579;ANN=C|missense_variant|MODERATE|V2_17g002890.1|V2_17g002890.1|transcript|V2_17g002890.1.01|protein_coding|1/2|c.761A>C|p.Lys254Thr|761/2592|761/2592|254/863||	GT:PL:DP:AD:GQ	0/1:152,0,255:26:17,8:99
				3196209	C	T	225009	.	DP=32;VDB=0.00390545;SGB=-0.692067;RPB=0.153578;MQB=1;MQSB=1;BQB=0.953687;MQ0F=0;AF1=0.5;AC1=1;DP4=5,5,12,8;MQ=60;FQ=146.016;PV4=0.705481,0.297491,1,1;ANN=T|synonymous_variant|LOW|V2_17g002890.1|V2_17g002890.1|transcript|V2_17g002890.1.01|protein_coding|1/2|c.822C>T|p.Phe274Phe|822/2592|822/2592|274/863||	GT:PL:DP:AD:GQ	0/1:255,0,173:30:10,20:99
				3196243	A	G	225009	.	DP=35;VDB=0.0387385;SGB=-0.692717;RPB=0.990871;MQB=1;MQSB=1;BQB=0.048473;MQ0F=0;AF1=0.5;AC1=1;DP4=5,3,13,10;MQ=60;FQ=81.0157;PV4=1,1,1,1;ANN=G|missense_variant|MODERATE|V2_17g002890.1|V2_17g002890.1|transcript|V2_17g002890.1.01|protein_coding|1/2|c.856A>G|p.Asn286Asp|856/2592|856/2592|286/863||	GT:PL:DP:AD:GQ	0/1:255,0,108:31:8,23:99
				3196248	C	T	221999	.	DP=38;VDB=0.145602;SGB=-0.693079;MQSB=1;MQ0F=0;AF1=1;AC1=2;DP4=0,0,17,12;MQ=60;FQ=-113.987;ANN=T|synonymous_variant|LOW|V2_17g002890.1|V2_17g002890.1|transcript|V2_17g002890.1.01|protein_coding|1/2|c.861C>T|p.Pro287Pro|861/2592|861/2592|287/863||	GT:PL:DP:AD:GQ	1/1:255,87,0:29:0,29:99
				3196275	A	T	225009	.	DP=47;VDB=0.960229;SGB=-0.69311;RPB=0.906369;MQB=1;MQSB=1;BQB=0.947322;MQ0F=0;AF1=0.5;AC1=1;DP4=4,7,18,13;MQ=60;FQ=121.016;PV4=0.298272,1,1,0.411284;ANN=T|missense_variant|MODERATE|V2_17g002890.1|V2_17g002890.1|transcript|V2_17g002890.1.01|protein_coding|1/2|c.888A>T|p.Lys296Asn|888/2592|888/2592|296/863||	GT:PL:DP:AD:GQ	0/1:255,0,148:42:11,30:99
				3196330	T	C	225009	.	DP=43;VDB=0.0536886;SGB=-0.692976;RPB=0.94862;MQB=1;MQSB=1;BQB=0.998536;MQ0F=0;AF1=0.5;AC1=1;DP4=8,7,11,15;MQ=60;FQ=180.017;PV4=0.533225,1,1,1;ANN=C|missense_variant|MODERATE|V2_17g002890.1|V2_17g002890.1|transcript|V2_17g002890.1.01|protein_coding|1/2|c.943T>C|p.Ser315Pro|943/2592|943/2592|315/863||	GT:PL:DP:AD:GQ	0/1:255,0,207:41:15,25:99
				3196472	G	C	225095	.	DP=29;VDB=0.86439;SGB=-0.692831;RPB=0.651439;MQB=1;MQSB=1;BQB=0.993326;MQ0F=0;AF1=0.510155;AC1=1;DP4=0,3,10,14;MQ=60;FQ=-13.1986;PV4=0.273504,1,1,1;ANN=C|missense_variant|MODERATE|V2_17g002890.1|V2_17g002890.1|transcript|V2_17g002890.1.01|protein_coding|1/2|c.1085G>C|p.Ser362Thr|1085/2592|1085/2592|362/863||	GT:PL:DP:AD:GQ	0/1:255,0,14:27:3,24:17
				3196530	A	G	221999	.	DP=27;VDB=0.213369;SGB=-0.692831;MQSB=0.958048;MQ0F=0;AF1=1;AC1=2;DP4=0,0,10,14;MQ=60;FQ=-98.9866;ANN=G|synonymous_variant|LOW|V2_17g002890.1|V2_17g002890.1|transcript|V2_17g002890.1.01|protein_coding|1/2|c.1143A>G|p.Pro381Pro|1143/2592|1143/2592|381/863||	GT:PL:DP:AD:GQ	1/1:255,72,0:24:0,24:99
				3196573	C	A	460072	.	DP=32;VDB=0.353391;SGB=-0.590765;RPB=0.256515;MQB=1;MQSB=1;BQB=0.486927;MQ0F=0;AF1=0.5;AC1=1;DP4=12,11,1,4;MQ=60;FQ=49.0153;PV4=0.333333,1,1,1;ANN=A|missense_variant|MODERATE|V2_17g002890.1|V2_17g002890.1|transcript|V2_17g002890.1.01|protein_coding|1/2|c.1186C>A|p.Pro396Thr|1186/2592|1186/2592|396/863||	GT:PL:DP:AD:GQ	0/1:76,0,255:28:23,5:79
				3196575	C	T	61997	.	DP=32;VDB=0.780054;SGB=-0.69311;MQSB=1;MQ0F=0;AF1=1;AC1=2;DP4=0,0,14,17;MQ=60;FQ=-89.9865;ANN=T|synonymous_variant|LOW|V2_17g002890.1|V2_17g002890.1|transcript|V2_17g002890.1.01|protein_coding|1/2|c.1188C>T|p.Pro396Pro|1188/2592|1188/2592|396/863||	GT:PL:DP:AD:GQ	1/1:255,223,160:31:0,21:99
				3196596	T	G	225009	.	DP=32;VDB=0.764012;SGB=-0.690438;RPB=0.842271;MQB=1;MQSB=1;BQB=0.899452;MQ0F=0;AF1=0.5;AC1=1;DP4=8,5,8,9;MQ=60;FQ=206.983;PV4=0.483652,0.181668,1,1;ANN=G|synonymous_variant|LOW|V2_17g002890.1|V2_17g002890.1|transcript|V2_17g002890.1.01|protein_coding|1/2|c.1209T>G|p.Ala403Ala|1209/2592|1209/2592|403/863||	GT:PL:DP:AD:GQ	0/1:255,0,234:30:13,17:99
[truncated: 225 more rows]

## Sheet: Romanesco C3
TITLE Structural and functional analysis of polyphenol oxidases involved in globe artichoke (C. cardunculus var. scolymus L.) tissue browning AUTHORS Valerio Pompili, Elena Mazzocchi, Andrea Moglia, Alberto Acquadro, Cinzia Comino, Giuseppe Leonardo Rotino, Sergio Lanteri
[truncated: 661 more rows]

[truncated: 1 more sheets: Spinoso di Palermo]
