# Supplementary material for: Structural and expression analysis of polyphenol oxidases potentially involved in globe artichoke (C. cardunculus var. scolymus L.) tissue browning
Source: Sci Rep. 2023 Jul 29;13:12288. doi: 10.1038/s41598-023-38874-4 (PMC10387078; doi:10.1038/s41598-023-38874-4)
Supplement: Supplementary file 4 — Supplementary Information 4. [file 41598_2023_38874_MOESM4_ESM.xlsx]

## Sheet: PPO1_filtered
TITLE Structural and expression analysis of polyphenol oxidases potentially involved in globe artichoke (C. cardunculus var. scolymus L.) tissue browning AUTHORS Valerio Pompili, Elena Mazzocchi, Andrea Moglia, Alberto Acquadro, Cinzia Comino, Giuseppe Leonardo Rotino, Sergio Lanteri
Supplementary Data S4. Summary of all TFBSs with corresponding TFs and TF families identified in each globe artichoke PPO promoter sequence. These supplementary data are related to Table 2 and Figure 4.
Matrix ID	Family	Position	Strand	Similar Score	Hit Sequence	TF ID or Motif name (Biological Process)
TFmatrixID_0123	AP2;B3;RAV	169	+	0.99	aaTGTTGtca	AT1G13260 (response to brassinosteroid; ethylene-activated signaling pathway; negative regulation of flower development; leaf development; lateral root development)
TFmatrixID_0126	AP2;B3;RAV	169	+	0.99	aaTGTTGt	AT3G25730 (ethylene-activated signaling pathway)
TFmatrixID_0084	AP2;ERF	750	+	0.97	tCCGACat	AT1G12610 (response to heat; ;response to water deprivation; response to salt stress; regulation of gibberellin biosynthetic process; cell growth; regulation of timing of transition from vegetative to reproductive phase; response to freezing)AT1G12630 (ethylene-activated signaling pathway);AT1G63030 (regulation of gibberellin biosynthetic process; cell growth; cell growth);AT2G35700 (plant-type s…
TFmatrixID_0155	B3	987	+	0.95	gCATGCaa	AT1G28300 (somatic embryogenesis; seed oilbody biogenesis; seed maturation; positive regulation of auxin biosynthetic process);
TFmatrixID_0509	B3	986	+	0.98	tgCATGCaa	AT3G24650 (plastid organization; response to auxin; response to abscisic acid; abscisic acid-activated signaling pathway; embryo development ending in seed dormancy; mitochondria-nucleus signaling pathway)
TFmatrixID_0510	B3	986	+	0.97	tGCATGcaa	AT3G26790 (positive regulation of cell proliferation; response to auxin; positive regulation of abscisic acid biosynthetic process; somatic embryogenesis; negative regulation of gibberellin biosynthetic process; photoperiodism, flowering);
TFmatrixID_0156	B3;ARF;	750	+	1	tcCGACAtt	AT1G19220 (response to ethylene; response to auxin; auxin-activated signaling pathway; lateral root formation; leaf development);AT1G19850 (response to auxin; auxin-activated signaling pathway; flower development; longitudinal axis specification; leaf vascular tissue pattern formation; root development; meristem development);AT1G30330 (response to auxin; auxin-activated signaling pathway; flower …
TFmatrixID_0185	bZIP	408	+	0.95	aaaCGTCAct	AT1G08320;AT1G68640 (regulation of flower development);AT1G77920 (defense response to bacterium);AT5G06839
TFmatrixID_0199	bZIP	408	+	1	aaaCGTCAct	AT1G08320;AT1G68640 (regulation of flower development);AT1G77920 (defense response to bacterium);AT5G06839
TFmatrixID_0490	bZIP	409	+	0.99	aACGTCa	AT1G08320;AT1G68640 (regulation of flower development);AT5G06839;
TFmatrixID_0533	bZIP	408	+	0.98	aaaCGTCActa	AT1G08320;AT1G68640 (regulation of flower development);AT5G06839;AT5G65210 (defense response to bacterium);
TFmatrixID_0191	bZIP;B3	408	+	0.95	aaACGTCact	AT1G08320;AT1G68640 (regulation of flower development);AT1G77920 (defense response to bacterium);AT5G06839
TFmatrixID_0195	bZIP;B3	408	+	0.98	aaaCGTCAct	AT1G08320;AT1G68640 (regulation of flower development);AT1G77920 (defense response to bacterium);AT5G06839
TFmatrixID_0196	bZIP;B3	409	+	0.99	aaCGTCAc	AT1G08320;AT1G68640 (regulation of flower development);AT1G77920 (defense response to bacterium);AT5G06839
TFmatrixID_0211	C2H2	80	+	1	tACACTt	AT1G27730 (response to oxidative stress; response to cold; response to water deprivation; response to wounding; response to high light intensity; response to salt stress; response to abscisic acid; photoprotection;response to chitin; photosynthesis; multicellular organism growth);AT3G49930;AT3G60580;AT5G04340 (response to chitin; phosphate ion homeostasis; regulation of root development);AT5G4317…
TFmatrixID_0211	C2H2	156	+	1	gACACTt	AT1G27730 (response to oxidative stress; response to cold; response to water deprivation; response to wounding; response to high light intensity; response to salt stress; response to abscisic acid; photoprotection;response to chitin; photosynthesis; multicellular organism growth);AT3G49930;AT3G60580;AT5G04340 (response to chitin; phosphate ion homeostasis; regulation of root development);AT5G4317…
TFmatrixID_0213	C2H2	80	+	1	tACACTt	AT1G02030;AT2G45120;AT3G19580 (response to water deprivation; response to abscisic acid; abscisic acid-activated signaling pathway; embryo development ending in seed dormancy; response to chitin; hyperosmotic salinity response);AT3G49930;AT3G60580;AT5G04340 (response to chitin; phosphate ion homeostasis; regulation of root development);AT5G43170 (response to cold; response to chitin; hyperosmotic…
TFmatrixID_0213	C2H2	156	+	1	gACACTt	AT1G02030;AT2G45120;AT3G19580 (response to water deprivation; response to abscisic acid; abscisic acid-activated signaling pathway; embryo development ending in seed dormancy; response to chitin; hyperosmotic salinity response);AT3G49930;AT3G60580;AT5G04340 (response to chitin; phosphate ion homeostasis; regulation of root development);AT5G43170 (response to cold; response to chitin; hyperosmotic…
TFmatrixID_0214	C2H2	153	+	0.98	tatgACACTttcc	AT2G28710 (response to chitin);AT2G37430 (response to chitin; cellular response to nickel ion; regulation of root development);AT3G46070 (response to chitin);AT3G46080 (response to chitin);AT3G46090 (response to chitin; negative regulation of growth; regulation of response to stress)
TFmatrixID_0031	Dof	444	+	0.98	aaAAAAGttg	AT2G46590 (response to cold; response to light stimulus; seed germination)
TFmatrixID_0237	Dof	445	+	0.99	aAAAAGttg	AT3G47500 (flower development)
TFmatrixID_0237	Dof	495	+	0.99	aAAAAGcgt	AT3G47500 (flower development)
TFmatrixID_0238	Dof	443	+	1	gaaAAAAGt	AT4G38000 (floral organ abscission)
TFmatrixID_0238	Dof	629	+	1	cttTAAAGt	AT4G38000 (floral organ abscission)
TFmatrixID_0238	Dof	966	+	1	tttTAAAGt	AT4G38000 (floral organ abscission)
TFmatrixID_0239	Dof	444	+	0.99	aaAAAAGttg	AT5G39660 (flower development)
TFmatrixID_0239	Dof	494	+	0.99	caAAAAGcgt	AT5G39660 (flower development)
TFmatrixID_0243	Dof	444	+	1	aaAAAAGt	AT5G62940 (procambium histogenesis; phloem or xylem histogenesis)
TFmatrixID_0246	Dof	444	+	1	aaAAAAGtt	e_gw1.392.16.1
TFmatrixID_0255	EIN3;EIL	479	+	0.98	gTGTATcta	AT2G27050 (response to ethylene; ethylene-activated signaling pathway; defense response to bacterium; cellular response to iron ion);AT5G21120 (ethylene-activated signaling pathway; cellular response to iron ion);AT5G65100 (ethylene-activated signaling pathway; cellular response to iron ion);
TFmatrixID_0256	EIN3;EIL	67	+	0.99	aaATGCAttc	AT3G20770 (response to hypoxia; ethylene-activated signaling pathway; sugar mediated signaling pathway; defense response to bacterium; cellular response to iron ion);AT5G21120 (cellular response to iron ion; ethylene-activated signaling pathway);AT5G65100 (cellular response to iron ion; ethylene-activated signaling pathway)
TFmatrixID_0256	EIN3;EIL	983	+	0.99	ccATGCAtgc	AT3G20770 (response to hypoxia; ethylene-activated signaling pathway; sugar mediated signaling pathway; defense response to bacterium; cellular response to iron ion);AT5G21120 (cellular response to iron ion; ethylene-activated signaling pathway);AT5G65100 (cellular response to iron ion; ethylene-activated signaling pathway)
TFmatrixID_0262	GATA	84	+	1	ctTGATCac	AT3G06740 (cell differentiation);AT3G16870 (cell differentiation);AT4G16141 ( cell differentiation);AT4G26150 (circadian rhythm; response to light stimulus; response to cytokinin; gibberellic acid mediated signaling pathway; negative regulation of flower development; negative regulation of seed germination; regulation of chlorophyll biosynthetic process; regulation of gene expression; cell differ…
TFmatrixID_0262	GATA	884	+	1	taTGATCga	AT3G06740 (cell differentiation);AT3G16870 (cell differentiation);AT4G16141 ( cell differentiation);AT4G26150 (circadian rhythm; response to light stimulus; response to cytokinin; gibberellic acid mediated signaling pathway; negative regulation of flower development; negative regulation of seed germination; regulation of chlorophyll biosynthetic process; regulation of gene expression; cell differ…
TFmatrixID_0268	GATA	856	+	1	tCGATCcaac	AT4G17570 (cell differentiation)
TFmatrixID_0268	GATA	889	+	1	tCGATCagtt	AT4G17570 (cell differentiation)
TFmatrixID_0272	GATA	889	+	1	tCGATCagt	AT5G47140 (cell differentiation)
TFmatrixID_0042	GATA;tify	716	+	0.97	ttAGATCcaa	AT5G25830 (circadian rhythm; response to light stimulus; cell differentiation)
TFmatrixID_0264	GATA;tify	716	+	1	ttAGATCcaa	AT2G45050 (response to light stimulus; cell differentiation);AT3G24050 (circadian rhythm; cell differentiation);AT5G25830 (cell differentiation; response to light stimulus; cell differentiation);AT5G66320 (cell differentiation)
TFmatrixID_0265	GATA;tify	717	+	0.95	tAGATCcaac	AT2G45050 (response to light stimulus; cell differentiation);AT3G24050 (circadian rhythm; cell differentiation);AT5G25830 (cell differentiation; response to light stimulus; cell differentiation);AT5G66320 (cell differentiation);
TFmatrixID_0266	GATA;tify	684	+	0.99	agGATCTgt	AT2G28340 (cell differentiation);AT2G45050 (response to light stimulus; cell differentiation);AT3G54810 (circadian rhythm; seed germination; cell differentiation);AT5G25830 (circadian rhythm; response to light stimulus; cell differentiation);AT5G66320 (cell differentiation)
TFmatrixID_0267	GATA;tify	716	+	0.99	ttAGATCcaa	AT2G28340 (cell differentiation);AT2G45050 (response to light stimulus; cell differentiation);AT3G54810 (circadian rhythm; seed germination; cell differentiation);AT5G25830 (circadian rhythm; response to light stimulus; cell differentiation);AT5G66320 (cell differentiation)
TFmatrixID_0270	GATA;tify	717	+	1	tAGATCcaac	AT2G28340 (cell differentiation)
TFmatrixID_0271	GATA;tify	683	+	0.98	tagGATCTgt	AT2G45050 (response to light stimulus; cell differentiation);AT3G45170 (cell differentiation);AT4G36240 (circadian rhythm; response to light stimulus; cell differentiation);AT5G25830 (circadian rhythm; response to light stimulus; cell differentiation);AT5G66320 (cell differentiation)
TFmatrixID_0628	Homeodomain;bZIP;HD-ZIP;WOX	878	+	0.96	ttTAATTatg	AT4G35550 (multicellular organism development)
TFmatrixID_0628	Homeodomain;bZIP;HD-ZIP;WOX	937	+	0.96	tcTAATTaag	AT4G35550 (multicellular organism development)
TFmatrixID_0471	Homeodomain;HD-ZIP;bZIP	958	+	1	aATAATtg	AT1G69780 (response to sucrose; cotyledon morphogenesis; primary root development);AT3G01220 (response to auxin);AT3G01470 (regulation of cell growth;response to blue light; response to salt stress; leaf morphogenesis);AT5G15150
TFmatrixID_0589	MYB	827	+	0.96	ccAACCAacc	AT5G12870 (response to salicylic acid; cell differentiation; defense response to fungus; positive regulation of secondary cell wall biogenesis)
TFmatrixID_0319	Myb/SANT	281	+	1	gctGGATAaa	AT3G16350 (cell differentiation; response to ethylene; response to auxin; response to gibberellin; response to jasmonic acid; response to cadmium ion);
TFmatrixID_0328	Myb/SANT	283	+	0.99	tGGATAaa	AT1G70000 (chromatin remodeling; response to salt stress; response to ethylene; response to auxin; response to abscisic acid; response to gibberellin; response to salicylic acid; response to jasmonic acid; regulation of anthocyanin biosynthetic process; positive regulation of histone acetylation; response to cadmium ion; response to karrikin);AT3G16350 (response to salt stress; response to ethyle…
TFmatrixID_0330	Myb/SANT	558	+	0.96	taCCGTTa	AT2G23290 (cell differentiation);AT4G37260 (response to ethylene; response to abscisic acid; response to salicylic acid; response to jasmonic acid; response to chitin; cell differentiation; response to cadmium ion)
TFmatrixID_0330	Myb/SANT	388	+	0.97	aaCCGTTa	AT2G23290 (cell differentiation);AT4G37260 (response to ethylene; response to abscisic acid; response to salicylic acid; response to jasmonic acid; response to chitin; cell differentiation; response to cadmium ion)
TFmatrixID_0335	Myb/SANT	281	+	0.99	gctGGATAaa	AT1G19000 (chromatin remodeling; positive regulation of histone acetylation);BRADI3G33400;Cucsa.098110;Cucsa.197320;MDP0000140324;MDP0000149809;MDP0000199437;MDP0000230601;MDP0000758053;Medtr5g038100;ppa009283m;29736.m002089;30147.m014028;Os10g0561400;POPTR_0008s19610;POPTR_0010s04860;Sb01g029020;GSVIVG00007843001;GSVIVG00020132001;GRMZM2G034110;fgenesh2_kg.1__2077__AT1G19000.2;fgenesh2_kg.2__175…
TFmatrixID_0349	Myb/SANT;ARR-B	307	+	1	tggaAATCTt	AT4G18020 (phosphorelay signal transduction system; circadian rhythm)
TFmatrixID_0334	Myb/SANT;MYB-related	324	+	0.98	tcaATATCt	AT1G18330 (circadian rhythm; response to salt stress; response to ethylene; response to cadmium ion);AT3G10113
TFmatrixID_0364	Myb/SANT;MYB-related	325	+	0.98	caATATCt	AT3G09600 (response to salt stress; response to ethylene; response to auxin; response to abscisic acid; response to gibberellin; response to salicylic acid; response to jasmonic acid; circadian regulation of gene expression; histone H3 acetylation; response to cadmium ion; photoperiodism, flowering);AT4G01280 (response to salt stress; response to ethylene; response to auxin; response to abscisic …
TFmatrixID_0369	Myb/SANT;MYB-related	325	+	0.99	caATATCtt	AT1G01060 (response to cold; response to salt stress; response to ethylene; response to auxin; response to abscisic acid; response to gibberellin; response to salicylic acid; response to jasmonic acid; negative regulation of circadian rhythm; response to cadmium ion; long-day photoperiodism, flowering);AT5G37260 (circadian rhythm; response to salt stress; response to ethylene; response to auxin; …
TFmatrixID_0015	MYB;ARR-B	741	+	0.95	ttGGATCcat	AT1G67710 (phosphorelay signal transduction system; phosphorelay signal transduction system; cytokinin-activated signaling pathway; regulation of root meristem growth)
TFmatrixID_0382	NAC;NAM	321	+	1	aaGTCAAta	AT1G01720 (multicellular organism development; response to wounding);AT1G52880 (regulation of embryonic development; seed morphogenesis; integument development);AT1G52890 (multicellular organism development; response to water deprivation);AT1G69490 (multidimensional cell growth; fruit ripening; flower development; leaf senescence);AT3G04070 (multicellular organism development);AT3G15500 (multicel…
TFmatrixID_0412	Sox;YABBY	877	+	1	attTAATTat	AT1G23420 (polarity specification of adaxial/abaxial axis; plant ovule development)
TFmatrixID_0223	TCR;CPP	839	+	0.99	aaaAATTTcaatc	AT4G14770 (multicellular organism development);
TFmatrixID_0227	TCR;CPP	459	+	0.97	caTTTGAaga	AT4G29000 (multicellular organism development)
TFmatrixID_0441	WRC;GRF	472	+	1	tCTGAAag	AT2G06200 (leaf development)
TFmatrixID_0444	WRKY	320	+	0.98	aaaGTCAAta	AT1G18860;AT1G29280;AT1G29860;AT1G55600 (endosperm development);AT1G62300 (ethylene-activated signaling pathway; response to chitin; cellular response to phosphate starvation; cellular response to boron-containing substance deprivation);AT1G64000;AT1G66550;AT1G66560;AT1G68150;AT1G69310 (response to water deprivation; response to salt stress);AT1G69810;AT1G80590;AT2G21900;AT2G34830 (pollen develop…
TFmatrixID_0445	WRKY	321	+	1	aaGTCAAt	AT1G18860;AT1G29280;AT1G29860;AT1G55600 (endosperm development);AT1G62300 (ethylene-activated signaling pathway; response to chitin; cellular response to phosphate starvation; cellular response to boron-containing substance deprivation);AT1G64000;AT1G66550;AT1G66560;AT1G68150;AT1G69310 (response to water deprivation; response to salt stress);AT1G69810;AT1G80590;AT2G21900;AT2G34830 (pollen develop…
TFmatrixID_0452	WRKY	321	+	0.99	aaGTCAAtat	AT1G18860;AT1G29280;AT1G29860;AT1G55600 (endosperm development);AT1G62300 (ethylene-activated signaling pathway; response to chitin; cellular response to phosphate starvation; cellular response to boron-containing substance deprivation);AT1G64000;AT1G66550;AT1G66560;AT1G68150;AT1G69310 (response to water deprivation; response to salt stress);AT1G69810;AT1G80590;AT2G21900;AT2G34830 (pollen develop…
TFmatrixID_0631	WRKY	448	+	0.97	aagTTGACca	AT5G22570 (salicylic acid mediated signaling pathway; defense response to bacterium)

## Sheet: PPO2_filtered
TITLE Structural and functional analysis of polyphenol oxidases involved in globe artichoke (C. cardunculus var. scolymus L.) tissue browning AUTHORS Valerio Pompili, Elena Mazzocchi, Andrea Moglia, Alberto Acquadro, Cinzia Comino, Giuseppe Leonardo Rotino, Sergio Lanteri
Supplementary Data S4. Summary of all TFBSs with corresponding TFs and TF families identified in each globe artichoke PPO promoter sequence. These data are related to Table 2 and Figure 4.
Matrix ID	Family	Position	Strand	Similar Score	Hit Sequence	TF ID or Motif name
TFmatrixID_0155	B3	599	-	0.95	ttGCATGc	AT1G28300 (somatic embryogenesis; seed oilbody biogenesis; seed maturation; positive regulation of auxin biosynthetic process);30190.m010868;fgenesh2_kg.1__2994__AT1G28300.1;cassava45597.m1
TFmatrixID_0509	B3	599	-	0.98	ttGCATGca	AT3G24650 (plastid organization; response to auxin; response to abscisic acid; abscisic acid-activated signaling pathway; embryo development ending in seed dormancy; mitochondria-nucleus signaling pathway);BRADI2G58390;Cucsa.078480;MDP0000166580;MDP0000309680;ppa001608m;30204.m001803;Os01g0911700;POPTR_0002s25330;Sb03g043480;GSVIVG00028540001;fgenesh1_pg.C_scaffold_3002399;GRMZM2G133398;Glyma08g4…
TFmatrixID_0510	B3	599	-	0.97	ttgCATGCa	AT3G26790 (positive regulation of cell proliferation; response to auxin; positive regulation of abscisic acid biosynthetic process; somatic embryogenesis; negative regulation of gibberellin biosynthetic process; photoperiodism, flowering);Medtr7g096720;ppa021307m;30131.m006860;POPTR_0001s32990;POPTR_0017s08820;GSVIVG00033007001;fgenesh2_kg.5__447__AT3G26790.1;Glyma16g05480.1;cassava11393.m1;cassa…
TFmatrixID_0238	Dof	619	-	1	aCTTTAaaa	AT4G38000 (floral organ abscission);fgenesh2_kg.7__248__AT4G38000.1
TFmatrixID_0238	Dof	986	-	1	aCTTTTata	AT4G38000 (floral organ abscission);fgenesh2_kg.7__248__AT4G38000.1
TFmatrixID_0243	Dof	986	-	1	aCTTTTat	AT5G62940 (procambium histogenesis; phloem or xylem histogenesis);scaffold_802976.1
TFmatrixID_0255	EIN3;EIL	192	-	0.99	atgATACAt	AT2G27050 (response to ethylene; ethylene-activated signaling pathway; defense response to bacterium; cellular response to iron ion);AT5G21120 (ethylene-activated signaling pathway; cellular response to iron ion);AT5G65100 (ethylene-activated signaling pathway; cellular response to iron ion);BRADI1G63780;BRADI3G39970;BRADI4G33750;Cucsa.029580;Cucsa.142750;Cucsa.143220;Cucsa.364340;MDP0000144922;;…
TFmatrixID_0256	EIN3;EIL	601	-	0.99	gcaTGCATgg	AT3G20770 (response to hypoxia; ethylene-activated signaling pathway; sugar mediated signaling pathway; defense response to bacterium; cellular response to iron ion);AT5G21120 (cellular response to iron ion; ethylene-activated signaling pathway);AT5G65100 (cellular response to iron ion; ethylene-activated signaling pathway);BRADI1G63780;BRADI3G39970;BRADI4G33750;Cucsa.029580;Cucsa.142750;Cucsa.14…
TFmatrixID_0262	GATA	701	-	1	tcGATCAta	AT3G06740 (cell differentiation);AT3G16870 (cell differentiation);AT4G16141 ( cell differentiation);AT4G26150 (circadian rhythm; response to light stimulus; response to cytokinin; gibberellic acid mediated signaling pathway; negative regulation of flower development; negative regulation of seed germination; regulation of chlorophyll biosynthetic process; regulation of gene expression; cell differ…
TFmatrixID_0268	GATA	695	-	1	aactGATCGa	AT4G17570 (cell differentiation) ;BRADI5G17370;Cucsa.313750;Cucsa.321290;MDP0000309356;Medtr5g013520;ppa003888m;27940.m000323;Os04g0544500;PDK_20s1646281g001;estExt_fgenesh1_pg.C_1220019;estExt_fgenesh1_pg.C_4100005;estExt_fgenesh1_pg.C_90243;POPTR_0001s15170;POPTR_0003s08080;Sb01g011980;Sb06g024200;GSVIVG00013319001;GRMZM2G077002;GRMZM2G421212;PK11095.1;fgenesh1_pg.C_scaffold_8000066;fgenesh2_kg…
TFmatrixID_0272	GATA	696	-	1	actGATCGa	AT5G47140 (cell differentiation);BRADI5G17370;Cucsa.313750;Cucsa.321290;MDP0000309356;Medtr5g013520;ppa003888m;27940.m000323;Os04g0544500;PDK_20s1646281g001;estExt_fgenesh1_pg.C_1220019;estExt_fgenesh1_pg.C_4100005;POPTR_0001s15170;POPTR_0003s08080;Sb01g011980;Sb06g024200;GSVIVG00013319001;GRMZM2G077002;GRMZM2G421212;PK11095.1;fgenesh1_pg.C_scaffold_8000066;fgenesh2_kg.7__2553__AT4G17570.1;Glyma0…
TFmatrixID_0264	GATA;tify	147	-	1	tctGATCTga	AT2G45050 (response to light stimulus; cell differentiation);AT3G24050 (circadian rhythm; cell differentiation);AT5G25830 (cell differentiation; response to light stimulus; cell differentiation);AT5G66320 (cell differentiation);BRADI1G75420;BRADI1G78540;BRADI2G19480;BRADI2G49620;BRADI3G33200;BRADI3G50160;BRADI3G54720;BRADI5G17057;Cucsa.038810;Cucsa.043350;Cucsa.109180;Cucsa.137630;Cucsa.161160;Cu…
TFmatrixID_0264	GATA;tify	152	-	1	tctGATCTgc	AT2G45050 (response to light stimulus; cell differentiation);AT3G24050 (circadian rhythm; cell differentiation);AT5G25830 (cell differentiation; response to light stimulus; cell differentiation);AT5G66320 (cell differentiation);BRADI1G75420;BRADI1G78540;BRADI2G19480;BRADI2G49620;BRADI3G33200;BRADI3G50160;BRADI3G54720;BRADI5G17057;Cucsa.038810;Cucsa.043350;Cucsa.109180;Cucsa.137630;Cucsa.161160;Cu…
TFmatrixID_0265	GATA;tify	146	-	0.96	ttctGATCTg	AT2G45050 (response to light stimulus; cell differentiation);AT3G24050 (circadian rhythm; cell differentiation);AT5G25830 (cell differentiation; response to light stimulus; cell differentiation);AT5G66320 (cell differentiation);BRADI1G75420;BRADI1G78540;BRADI2G19480;BRADI2G49620;BRADI3G33200;BRADI3G50160;BRADI3G54720;BRADI5G17057;Cucsa.038810;Cucsa.043350;Cucsa.109180;Cucsa.137630;Cucsa.161160;Cu…
TFmatrixID_0265	GATA;tify	151	-	0.95	atctGATCTg	AT2G45050 (response to light stimulus; cell differentiation);AT3G24050 (circadian rhythm; cell differentiation);AT5G25830 (cell differentiation; response to light stimulus; cell differentiation);AT5G66320 (cell differentiation);BRADI1G75420;BRADI1G78540;BRADI2G19480;BRADI2G49620;BRADI3G33200;BRADI3G50160;BRADI3G54720;BRADI5G17057;Cucsa.038810;Cucsa.043350;Cucsa.109180;Cucsa.137630;Cucsa.161160;Cu…
TFmatrixID_0266	GATA;tify	370	-	0.99	ccAGATCaa	AT2G28340 (cell differentiation);AT2G45050 (response to light stimulus; cell differentiation);AT3G54810 (circadian rhythm; seed germination; cell differentiation);AT5G25830 (circadian rhythm; response to light stimulus; cell differentiation);AT5G66320 (cell differentiation);BRADI1G75420;BRADI1G78540;BRADI2G19480;BRADI2G49620;BRADI3G33200;BRADI3G50160;BRADI3G54720;BRADI5G17057;Cucsa.038810;Cucsa.0…
TFmatrixID_0267	GATA;tify	147	-	0.99	tctGATCTga	AT2G28340 (cell differentiation);AT2G45050 (response to light stimulus; cell differentiation);AT3G54810 (circadian rhythm; seed germination; cell differentiation);AT5G25830 (circadian rhythm; response to light stimulus; cell differentiation);AT5G66320 (cell differentiation);BRADI1G75420;BRADI1G78540;BRADI2G19480;BRADI2G49620;BRADI3G33200;BRADI3G50160;BRADI3G54720;BRADI5G17057;Cucsa.038810;Cucsa.0…
TFmatrixID_0270	GATA;tify	146	-	1	ttctGATCTg	AT2G28340 (cell differentiation);AT2G45050;AT4G34680;AT5G25830;AT5G66320;BRADI1G75420;BRADI1G78540;BRADI2G19480;BRADI2G49620;BRADI3G33200;BRADI3G50160;BRADI3G54720;BRADI5G17057;Cucsa.038810;Cucsa.043350;Cucsa.109180;Cucsa.137630;Cucsa.161160;Cucsa.194390;Cucsa.201200;Cucsa.308400;Cucsa.312530;Cucsa.361150;MDP0000137305;MDP0000166889;MDP0000172464;MDP0000220844;MDP0000224540;MDP0000248210;MDP00002…
TFmatrixID_0270	GATA;tify	151	-	1	atctGATCTg	AT2G28340 (cell differentiation);AT2G45050;AT4G34680;AT5G25830;AT5G66320;BRADI1G75420;BRADI1G78540;BRADI2G19480;BRADI2G49620;BRADI3G33200;BRADI3G50160;BRADI3G54720;BRADI5G17057;Cucsa.038810;Cucsa.043350;Cucsa.109180;Cucsa.137630;Cucsa.161160;Cucsa.194390;Cucsa.201200;Cucsa.308400;Cucsa.312530;Cucsa.361150;MDP0000137305;MDP0000166889;MDP0000172464;MDP0000220844;MDP0000224540;MDP0000248210;MDP00002…
TFmatrixID_0271	GATA;tify	370	-	0.97	ccAGATCaat	AT2G45050 (response to light stimulus; cell differentiation);AT3G45170 (cell differentiation);AT4G36240 (circadian rhythm; response to light stimulus; cell differentiation);AT5G25830 (circadian rhythm; response to light stimulus; cell differentiation);AT5G66320 (cell differentiation);BRADI1G78540;BRADI2G19480;BRADI2G49620;BRADI3G33200;BRADI3G50160;BRADI3G54720;BRADI5G17057;Cucsa.038810;Cucsa.0433…
TFmatrixID_0628	Homeodomain;bZIP;HD-ZIP;WOX	282	-	0.96	attAATTAtg	AT4G35550 (multicellular organism development)
TFmatrixID_0628	Homeodomain;bZIP;HD-ZIP;WOX	647	-	0.96	cttAATTAga	AT4G35550 (multicellular organism development)
TFmatrixID_0628	Homeodomain;bZIP;HD-ZIP;WOX	706	-	0.96	catAATTAaa	AT4G35550 (multicellular organism development)
TFmatrixID_0280	Homeodomain;HD-ZIP	349	-	0.95	tcATTAAtat	AT1G05230 (trichome morphogenesis; maintenance of floral organ identity);AT1G17920 (trichome branching; maintenance of floral organ identity);AT1G73360 (plant-type cell wall loosening; plant-type cell wall loosening);AT1G79840 (epidermal cell fate specification; negative regulation of trichoblast fate specification);AT3G03260;AT3G61150 (maintenance of floral organ identity);AT5G46880 (maintenance…
TFmatrixID_0283	Homeodomain;HD-ZIP	491	-	0.98	atAATCAtgg	AT2G22800;AT2G44910 (shade avoidance; response to hormone; response to far red light);AT4G16780 (cell proliferation; red, far-red light phototransduction; shade avoidance; response to auxin; response to cytokinin; unidimensional cell growth; shoot system morphogenesis; red or far-red light signaling pathway; response to far red light; root development);AT4G37790 (response to cytokinin);AT5G06710;…
TFmatrixID_0289	Homeodomain;HD-ZIP	313	-	0.98	tgAATCAtga	AT2G22800;AT4G16780 (cell proliferation; red, far-red light phototransduction; shade avoidance; response to auxin; response to cytokinin; unidimensional cell growth; shoot system morphogenesis; red or far-red light signaling pathway; response to far red light; root development);AT4G17460 (floral meristem determinacy; gynoecium development; fruit septum development);AT4G37790 (response to cytokini…
TFmatrixID_0289	Homeodomain;HD-ZIP	491	-	0.99	atAATCAtgg	AT2G22800;AT4G16780 (cell proliferation; red, far-red light phototransduction; shade avoidance; response to auxin; response to cytokinin; unidimensional cell growth; shoot system morphogenesis; red or far-red light signaling pathway; response to far red light; root development);AT4G17460 (floral meristem determinacy; gynoecium development; fruit septum development);AT4G37790 (response to cytokini…
TFmatrixID_0471	Homeodomain;HD-ZIP;bZIP	628	-	1	caATTATt	AT1G69780 (response to sucrose; cotyledon morphogenesis; primary root development);AT3G01220 (response to auxin);AT3G01470 (regulation of cell growth;response to blue light; response to salt stress; leaf morphogenesis);AT5G15150;BRADI1G71930;BRADI1G73190;BRADI3G35850;BRADI3G38600;BRADI3G56180;BRADI4G29380;BRADI4G32737;Cucsa.097950;Cucsa.104200;Cucsa.158420;Cucsa.159020;Cucsa.285250;Cucsa.339580;M…
TFmatrixID_0588	MYB	58	-	0.98	ccACCTAacc	AT5G12870 (response to salicylic acid; cell differentiation; defense response to fungus; positive regulation of secondary cell wall biogenesis)
TFmatrixID_0344	Myb/SANT;ARR-B	527	-	0.98	aaGATTCaaa	AT3G16857 (phosphorelay signal transduction system; response to water deprivation; regulation of root meristem growth; regulation of chlorophyll biosynthetic process; regulation of anthocyanin metabolic process; shoot system development; primary root development; regulation of cytokinin-activated signaling pathway; regulation of seed growth);BRADI1G69480;estExt_Genewise1.C_90203;Cucsa.069440;Cucs…
TFmatrixID_0348	Myb/SANT;ARR-B	526	-	0.97	cAAGATtcaa	AT4G16110 (cytokinin-activated signaling pathway; ethylene-activated signaling pathway; regulation of root meristem growth; regulation of stomatal movement; leaf senescence; cellular response to cytokinin stimulus; regulation of seed growth);BRADI1G69480;estExt_Genewise1.C_90203;Cucsa.069440;Cucsa.252760;MDP0000124301;MDP0000155328;MDP0000224740;MDP0000290818;MDP0000311914;ppa002408m;ppa002493m;2…
TFmatrixID_0357	Myb/SANT;G2-like;MYB	140	-	0.98	ataATATTct	AT1G32240 (polarity specification of adaxial/abaxial axis; cell differentiation; plant ovule development);AT4G17695 (multicellular organism development; cell differentiation);AT5G16560 (organ morphogenesis; polarity specification of adaxial/abaxial axis; radial pattern formation; xylem and phloem pattern formation; xylem and phloem pattern formation; abaxial cell fate specification; inflorescence…
TFmatrixID_0360	Myb/SANT;MYB	517	-	1	gggTTAGGt	AT3G27810 (red, far-red light phototransduction; gibberellic acid mediated signaling pathway; jasmonic acid mediated signaling pathway; cell differentiation; stamen filament development);AT5G40350 (gibberellic acid mediated signaling pathway; jasmonic acid mediated signaling pathway; cell differentiation; stamen filament development);Cucsa.011440;Cucsa.339770;MDP0000344978;ppa011751m;POPTR_0001s3…
TFmatrixID_0586	Myb/SANT;MYB	58	-	0.96	ccACCTAacc	AT5G49330 (cell differentiation; flavonol biosynthetic process)
TFmatrixID_0341	Myb/SANT;MYB;ARR-B	527	-	0.98	aAGATTcaaa	AT2G01760 (phosphorelay signal transduction system; cytokinin-activated signaling pathway);BRADI1G69480;Cucsa.252760;MDP0000124301;MDP0000155328;MDP0000224740;MDP0000290818;ppa002408m;ppa002493m;27647.m000179;29889.m003245;Os03g0224200;PDK_20s13009423g003;POPTR_0008s13490;POPTR_0008s22990;POPTR_0010s11600;gw1.22.464.1;Sb01g042400;GSVIVG00011650001;GSVIVG00035051001;GRMZM2G099797;GRMZM2G126834;PK2…
TFmatrixID_0594	MYB;MYB-related	58	-	0.95	ccACCTAacc	AT5G59780 (response to ethylene; response to gibberellin; response to salicylic acid; response to jasmonic acid; response to chitin; cell differentiation; response to cadmium ion)
TFmatrixID_0382	NAC;NAM	558	-	1	aaTTGACtt	AT1G01720 (multicellular organism development; response to wounding);AT1G52880 (regulation of embryonic development; seed morphogenesis; integument development);AT1G52890 (multicellular organism development; response to water deprivation);AT1G69490 (multidimensional cell growth; fruit ripening; flower development; leaf senescence);AT3G04070 (multicellular organism development);AT3G15500 (multicel…
TFmatrixID_0412	Sox;YABBY	283	-	1	ttAATTAtgg	AT1G23420 (polarity specification of adaxial/abaxial axis; plant ovule development);fgenesh1_pg.C_scaffold_1002152
TFmatrixID_0412	Sox;YABBY	707	-	1	atAATTAaat	AT1G23420 (polarity specification of adaxial/abaxial axis; plant ovule development);fgenesh1_pg.C_scaffold_1002152
TFmatrixID_0413	Sox;YABBY	760	-	1	ATGATta	AT2G26580 (polarity specification of adaxial/abaxial axis; regulation of shoot apical meristem development; regulation of leaf development);AT4G00180 (polarity specification of adaxial/abaxial axis; fruit development; abaxial cell fate specification; regulation of shoot apical meristem development; regulation of leaf development);MDP0000255415;Medtr8g120670;Medtr8g120820;ppa012028m;POPTR_0006s067…
TFmatrixID_0634	Sox;YABBY	491	-	0.96	ataATCATgg	AT2G26580 (polarity specification of adaxial/abaxial axis; regulation of shoot apical meristem development; regulation of leaf development)
TFmatrixID_0226	TCR;CPP	411	-	1	atTCAAAc	AT3G22760 (multicellular organism development);AT3G22780 (regulation of meristem structural organization; floral organ morphogenesis; regulation of cell division);AT4G14770 (multicellular organism development);Cucsa.168280;Cucsa.254540;MDP0000210939;MDP0000292449;Medtr5g006670;ppa002058m;29844.m003241;POPTR_0010s09350;GSVIVG00018021001;fgenesh2_kg.3__2490__AT3G22780.1;scaffold_302728.1;Glyma01g44…
TFmatrixID_0226	TCR;CPP	530	-	0.99	atTCAAAg	AT3G22760 (multicellular organism development);AT3G22780 (regulation of meristem structural organization; floral organ morphogenesis; regulation of cell division);AT4G14770 (multicellular organism development);Cucsa.168280;Cucsa.254540;MDP0000210939;MDP0000292449;Medtr5g006670;ppa002058m;29844.m003241;POPTR_0010s09350;GSVIVG00018021001;fgenesh2_kg.3__2490__AT3G22780.1;scaffold_302728.1;Glyma01g44…
TFmatrixID_0227	TCR;CPP	410	-	0.98	tatTCAAAca	AT4G29000 (multicellular organism development);BRADI2G50540;Cucsa.116430;MDP0000182903;MDP0000233007;Medtr4g159020;ppa003211m;29912.m005495;Os01g0761100;e_gw1.9.62.1;POPTR_0006s16340;POPTR_0018s08960;GSVIVG00015363001;GRMZM2G059678;PK12143.1;Al_scaffold_0003_3488;fgenesh2_kg.7__1291__AT4G29000.1;Glyma04g08670.1;Glyma06g08780.1;Glyma07g09380.1;Glyma08g04180.1;Glyma09g32420.1;chr4.CM0617.820.nd;cas…
TFmatrixID_0227	TCR;CPP	529	-	0.97	gatTCAAAgc	AT4G29000 (multicellular organism development);BRADI2G50540;Cucsa.116430;MDP0000182903;MDP0000233007;Medtr4g159020;ppa003211m;29912.m005495;Os01g0761100;e_gw1.9.62.1;POPTR_0006s16340;POPTR_0018s08960;GSVIVG00015363001;GRMZM2G059678;PK12143.1;Al_scaffold_0003_3488;fgenesh2_kg.7__1291__AT4G29000.1;Glyma04g08670.1;Glyma06g08780.1;Glyma07g09380.1;Glyma08g04180.1;Glyma09g32420.1;chr4.CM0617.820.nd;cas…
TFmatrixID_0445	WRKY	559	-	1	aTTGACtt	AT1G18860;AT1G29280;AT1G29860;AT1G55600 (endosperm development);AT1G62300 (ethylene-activated signaling pathway; response to chitin; cellular response to phosphate starvation; cellular response to boron-containing substance deprivation);AT1G64000;AT1G66550;AT1G66560;AT1G68150;AT1G69310 (response to water deprivation; response to salt stress);AT1G69810;AT1G80590;AT2G21900;AT2G34830 (pollen develop…

## Sheet: PPO3_filtered
TITLE Structural and functional analysis of polyphenol oxidases involved in globe artichoke (C. cardunculus var. scolymus L.) tissue browning AUTHORS Valerio Pompili, Elena Mazzocchi, Andrea Moglia, Alberto Acquadro, Cinzia Comino, Giuseppe Leonardo Rotino, Sergio Lanteri
Supplementary Data S4. Summary of all TFBSs with corresponding TFs and TF families identified in each globe artichoke PPO promoter sequence. These data are related to Table 2 and Figure 4.
Matrix ID	Family	Position	Strand	Similar Score	Hit Sequence	TF ID or Motif name
TFmatrixID_0155	B3	229	+	1	gCATGCat	AT1G28300 (somatic embryogenesis; seed oilbody biogenesis; seed maturation; positive regulation of auxin biosynthetic process);30190.m010868;fgenesh2_kg.1__2994__AT1G28300.1;cassava45597.m1
TFmatrixID_0509	B3	228	+	0.96	ggCATGCat	AT3G24650 (plastid organization; response to auxin; response to abscisic acid; abscisic acid-activated signaling pathway; embryo development ending in seed dormancy; mitochondria-nucleus signaling pathway);BRADI2G58390;Cucsa.078480;MDP0000166580;MDP0000309680;ppa001608m;30204.m001803;Os01g0911700;POPTR_0002s25330;Sb03g043480;GSVIVG00028540001;fgenesh1_pg.C_scaffold_3002399;GRMZM2G133398;Glyma08g4…
TFmatrixID_0510	B3	228	+	0.95	gGCATGcat	AT3G26790 (positive regulation of cell proliferation; response to auxin; positive regulation of abscisic acid biosynthetic process; somatic embryogenesis; negative regulation of gibberellin biosynthetic process; photoperiodism, flowering);Medtr7g096720;ppa021307m;30131.m006860;POPTR_0001s32990;POPTR_0017s08820;GSVIVG00033007001;fgenesh2_kg.5__447__AT3G26790.1;Glyma16g05480.1;cassava11393.m1;cassa…
TFmatrixID_0526	B3	228	+	0.99	ggCATGCatac	AT1G28300 (somatic embryogenesis; seed oilbody biogenesis; seed maturation; positive regulation of auxin biosynthetic process);30190.m010868;fgenesh2_kg.1__2994__AT1G28300.1;cassava45597.m1
TFmatrixID_0604	B3	435	+	0.97	aCTACAacta	AT4G31610 (flower development)
TFmatrixID_0176	bHLH	327	+	1	tccACTTGa	AT1G05805 (regulation of stomatal movement);AT1G35460 (cuticle development);AT1G51140 (regulation of stomatal movement; cuticle development; photoperiodism, flowering);AT2G42280 (photoperiodism, flowering);AT2G43140 (cellular response to abscisic acid stimulus);AT4G09180;BRADI2G57800;BRADI3G39927;BRADI3G48070;BRADI4G33670;Cucsa.050160;Cucsa.061590;Cucsa.094340;Cucsa.143260;Cucsa.242910;MDP0000180…
TFmatrixID_0159	bHLH;bZIP	219	+	0.98	aACGTGa	AT1G09530 (red, far-red light phototransduction; de-etiolation; gibberellic acid mediated signaling pathway; red or far-red light signaling pathway; positive regulation of anthocyanin metabolic process);AT2G46970 (positive regulation of anthocyanin metabolic process; red or far-red light signaling pathway);AT4G28790;AT4G28800;AT4G28811;AT4G28815;AT5G61270 ( red, far-red light phototransduction; d…
TFmatrixID_0189	bZIP	151	+	0.96	tCACGTaaag	AT2G40950 (hyperosmotic salinity response);AT3G10800 (response to heat);AT3G56660;BRADI1G19702;BRADI2G25400;Cucsa.337510;MDP0000138811;MDP0000180785;MDP0000270677;MDP0000299504;Medtr7g105820;ppa002181m;29940.m000398;Os05g0411300;Os07g0644100;e_gw1.25.198.1;gw1.158.68.1;POPTR_0016s03220;Sb02g041070;Sb04g024720;Sb09g020320;GSVIVG00025788001;GRMZM2G045236;GRMZM2G060109;fgenesh1_pm.C_scaffold_5001722…
TFmatrixID_0238	Dof	478	+	1	ttaTAAAGt	AT4G38000 (floral organ abscission);fgenesh2_kg.7__248__AT4G38000.1
TFmatrixID_0638	Dof	368	+	0.99	aaAAAGAtat	AT5G65590 (guard cell differentiation; stomatal movement; regulation of cell wall pectin metabolic process)
TFmatrixID_0256	EIN3;EIL	789	+	1	agATGCAtat	AT3G20770 (response to hypoxia; ethylene-activated signaling pathway; sugar mediated signaling pathway; defense response to bacterium; cellular response to iron ion);AT5G21120 (cellular response to iron ion; ethylene-activated signaling pathway);AT5G65100 (cellular response to iron ion; ethylene-activated signaling pathway);BRADI1G63780;BRADI3G39970;BRADI4G33750;Cucsa.029580;Cucsa.142750;Cucsa.14…
TFmatrixID_0256	EIN3;EIL	229	+	0.99	gcATGCAtac	AT3G20770 (response to hypoxia; ethylene-activated signaling pathway; sugar mediated signaling pathway; defense response to bacterium; cellular response to iron ion);AT5G21120 (cellular response to iron ion; ethylene-activated signaling pathway);AT5G65100 (cellular response to iron ion; ethylene-activated signaling pathway);BRADI1G63780;BRADI3G39970;BRADI4G33750;Cucsa.029580;Cucsa.142750;Cucsa.14…
TFmatrixID_0261	GATA;Dof	105	+	1	tAGATCt	AT1G51600 (cell differentiation);AT4G24470 (circadian rhythm; cell differentiation);BRADI1G09550;BRADI1G12330;BRADI1G33980;BRADI3G03800;Cucsa.160520;Cucsa.218190;MDP0000192617;MDP0000303048;Medtr3g149710;Medtr3g149720;Medtr4g121280;Medtr4g121420;Medtr5g075430;ppa008377m;ppa009340m;ppa009401m;ppa009709m;ppa010046m;ppa023830m;29596.m000719;29596.m000720;29838.m001723;29838.m001724;Os03g0684000;Os02…
TFmatrixID_0042	GATA;tify	104	+	1	ttAGATCtag	AT5G25830 (circadian rhythm; response to light stimulus; cell differentiation)
TFmatrixID_0259	GATA;tify	105	+	0.95	taGATCTa	AT1G08000 (cell differentiation);AT2G28340 (cell differentiation);AT2G45050 (response to light stimulus; cell differentiation);AT5G25830 (circadian rhythm; response to light stimulus; cell differentiation);AT5G66320 (cell differentiation);BRADI1G75420;BRADI1G78540;BRADI2G19480;BRADI2G49620;BRADI3G33200;BRADI3G50160;BRADI3G54720;BRADI5G17057;Cucsa.038810;Cucsa.043350;Cucsa.109180;Cucsa.137630;Cucs…
TFmatrixID_0260	GATA;tify	105	+	0.96	tAGATCta	AT1G08010 (cell differentiation);AT2G28340 (cell differentiation);AT2G45050 (response to light stimulus; cell differentiation);AT5G25830 (circadian rhythm; response to light stimulus; cell differentiation);AT5G66320 (cell differentiation);BRADI1G75420;BRADI1G78540;BRADI2G19480;BRADI2G49620;BRADI3G33200;BRADI3G50160;BRADI3G54720;BRADI5G17057;Cucsa.038810;Cucsa.043350;Cucsa.109180;Cucsa.137630;Cucs…
TFmatrixID_0264	GATA;tify	104	+	1	ttAGATCtag	AT2G45050 (response to light stimulus; cell differentiation);AT3G24050 (circadian rhythm; cell differentiation);AT5G25830 (cell differentiation; response to light stimulus; cell differentiation);AT5G66320 (cell differentiation);BRADI1G75420;BRADI1G78540;BRADI2G19480;BRADI2G49620;BRADI3G33200;BRADI3G50160;BRADI3G54720;BRADI5G17057;Cucsa.038810;Cucsa.043350;Cucsa.109180;Cucsa.137630;Cucsa.161160;Cu…
TFmatrixID_0265	GATA;tify	105	+	1	tAGATCtagc	AT2G45050 (response to light stimulus; cell differentiation);AT3G24050 (circadian rhythm; cell differentiation);AT5G25830 (cell differentiation; response to light stimulus; cell differentiation);AT5G66320 (cell differentiation);BRADI1G75420;BRADI1G78540;BRADI2G19480;BRADI2G49620;BRADI3G33200;BRADI3G50160;BRADI3G54720;BRADI5G17057;Cucsa.038810;Cucsa.043350;Cucsa.109180;Cucsa.137630;Cucsa.161160;Cu…
TFmatrixID_0266	GATA;tify	105	+	1	taGATCTag	AT2G28340 (cell differentiation);AT2G45050 (response to light stimulus; cell differentiation);AT3G54810 (circadian rhythm; seed germination; cell differentiation);AT5G25830 (circadian rhythm; response to light stimulus; cell differentiation);AT5G66320 (cell differentiation);BRADI1G75420;BRADI1G78540;BRADI2G19480;BRADI2G49620;BRADI3G33200;BRADI3G50160;BRADI3G54720;BRADI5G17057;Cucsa.038810;Cucsa.0…
TFmatrixID_0267	GATA;tify	104	+	1	ttAGATCtag	AT2G28340 (cell differentiation);AT2G45050 (response to light stimulus; cell differentiation);AT3G54810 (circadian rhythm; seed germination; cell differentiation);AT5G25830 (circadian rhythm; response to light stimulus; cell differentiation);AT5G66320 (cell differentiation);BRADI1G75420;BRADI1G78540;BRADI2G19480;BRADI2G49620;BRADI3G33200;BRADI3G50160;BRADI3G54720;BRADI5G17057;Cucsa.038810;Cucsa.0…
TFmatrixID_0270	GATA;tify	105	+	1	tAGATCtagc	AT2G28340 (cell differentiation);AT2G45050;AT4G34680;AT5G25830;AT5G66320;BRADI1G75420;BRADI1G78540;BRADI2G19480;BRADI2G49620;BRADI3G33200;BRADI3G50160;BRADI3G54720;BRADI5G17057;Cucsa.038810;Cucsa.043350;Cucsa.109180;Cucsa.137630;Cucsa.161160;Cucsa.194390;Cucsa.201200;Cucsa.308400;Cucsa.312530;Cucsa.361150;MDP0000137305;MDP0000166889;MDP0000172464;MDP0000220844;MDP0000224540;MDP0000248210;MDP00002…
TFmatrixID_0271	GATA;tify	104	+	0.99	ttaGATCTag	AT2G45050 (response to light stimulus; cell differentiation);AT3G45170 (cell differentiation);AT4G36240 (circadian rhythm; response to light stimulus; cell differentiation);AT5G25830 (circadian rhythm; response to light stimulus; cell differentiation);AT5G66320 (cell differentiation);BRADI1G78540;BRADI2G19480;BRADI2G49620;BRADI3G33200;BRADI3G50160;BRADI3G54720;BRADI5G17057;Cucsa.038810;Cucsa.0433…
TFmatrixID_0058	Homeodomain;bZIP;HD-ZIP	838	+	0.95	gtaaaATTATtaac	AT3G01470 (regulation of cell growth; response to blue light; response to salt stress; leaf morphogenesis)
TFmatrixID_0627	Homeodomain;bZIP;HD-ZIP;WOX	6	+	0.98	attCAATCag	AT4G35550 (multicellular organism development)
TFmatrixID_0628	Homeodomain;bZIP;HD-ZIP;WOX	116	+	1	atTAATTaaa	AT4G35550 (multicellular organism development)
TFmatrixID_0628	Homeodomain;bZIP;HD-ZIP;WOX	78	+	1	atTAATTaaa	AT4G35550 (multicellular organism development)
TFmatrixID_0628	Homeodomain;bZIP;HD-ZIP;WOX	354	+	0.97	taTAATTaaa	AT4G35550 (multicellular organism development)
TFmatrixID_0281	Homeodomain;HD-ZIP	842	+	0.98	aaTTATTaa	AT1G26960 (response to gibberellin);AT1G69780 (response to sucrose; cotyledon morphogenesis; primary root development);AT2G22430 (response to water deprivation; negative regulation of abscisic acid-activated signaling pathway);AT3G01220 (response to auxin);AT5G15150;BRADI1G71930;BRADI1G73190;BRADI3G35850;BRADI3G38600;BRADI3G56180;BRADI4G32737;Cucsa.097950;Cucsa.104200;Cucsa.104950;Cucsa.158420;Cu…
TFmatrixID_0288	Homeodomain;HD-ZIP	114	+	0.95	ctaTTAATtaa	AT1G05230 (trichome morphogenesis; maintenance of floral organ identity);AT1G17920 (trichome branching; maintenance of floral organ identity);AT3G61150 (maintenance of floral organ identity);AT4G00730 (plant-type cell wall modification; cuticle development; anthocyanin accumulation in tissues in response to UV light; root hair cell differentiation);AT5G46880 (maintenance of floral organ identity)…
TFmatrixID_0288	Homeodomain;HD-ZIP	76	+	0.95	ataTTAATtaa	AT1G05230 (trichome morphogenesis; maintenance of floral organ identity);AT1G17920 (trichome branching; maintenance of floral organ identity);AT3G61150 (maintenance of floral organ identity);AT4G00730 (plant-type cell wall modification; cuticle development; anthocyanin accumulation in tissues in response to UV light; root hair cell differentiation);AT5G46880 (maintenance of floral organ identity)…
TFmatrixID_0292	Homeodomain;HD-ZIP	842	+	1	aATTATta	AT1G26960 (response to gibberellin);AT1G69780 (response to sucrose; cotyledon morphogenesis; primary root development);AT3G01220 (response to auxin);AT4G40060 (response to blue light; negative regulation of cell growth; regulation of timing of transition from vegetative to reproductive phase; photoperiodism, flowering);AT5G15150;BRADI1G71930;BRADI1G73190;BRADI3G35850;BRADI3G38600;BRADI3G56180;BRA…
TFmatrixID_0292	Homeodomain;HD-ZIP	347	+	0.95	aATTATtt	AT1G26960 (response to gibberellin);AT1G69780 (response to sucrose; cotyledon morphogenesis; primary root development);AT3G01220 (response to auxin);AT4G40060 (response to blue light; negative regulation of cell growth; regulation of timing of transition from vegetative to reproductive phase; photoperiodism, flowering);AT5G15150;BRADI1G71930;BRADI1G73190;BRADI3G35850;BRADI3G38600;BRADI3G56180;BRA…
TFmatrixID_0471	Homeodomain;HD-ZIP;bZIP	344	+	0.99	aATAATta	AT1G69780 (response to sucrose; cotyledon morphogenesis; primary root development);AT3G01220 (response to auxin);AT3G01470 (regulation of cell growth;response to blue light; response to salt stress; leaf morphogenesis);AT5G15150;BRADI1G71930;BRADI1G73190;BRADI3G35850;BRADI3G38600;BRADI3G56180;BRADI4G29380;BRADI4G32737;Cucsa.097950;Cucsa.104200;Cucsa.158420;Cucsa.159020;Cucsa.285250;Cucsa.339580;M…
TFmatrixID_0471	Homeodomain;HD-ZIP;bZIP	265	+	0.99	aATAATta	AT1G69780 (response to sucrose; cotyledon morphogenesis; primary root development);AT3G01220 (response to auxin);AT3G01470 (regulation of cell growth;response to blue light; response to salt stress; leaf morphogenesis);AT5G15150;BRADI1G71930;BRADI1G73190;BRADI3G35850;BRADI3G38600;BRADI3G56180;BRADI4G29380;BRADI4G32737;Cucsa.097950;Cucsa.104200;Cucsa.158420;Cucsa.159020;Cucsa.285250;Cucsa.339580;M…
TFmatrixID_0319	Myb/SANT	173	+	1	tgtGGATAat	AT3G16350 (cell differentiation; response to ethylene; response to auxin; response to gibberellin; response to jasmonic acid; response to cadmium ion);BRADI2G05590;BRADI3G33400;Cucsa.321060;Cucsa.361050;MDP0000074681;MDP0000132832;MDP0000255970;MDP0000522009;MDP0000537549;MDP0000875621;Medtr4g160800;Medtr8g105400;ppa007697m;ppa008425m;ppa008493m;29736.m002089;30146.m003509;Os01g0187900;Os10g05614…
TFmatrixID_0328	Myb/SANT	175	+	1	tGGATAat	AT1G70000 (chromatin remodeling; response to salt stress; response to ethylene; response to auxin; response to abscisic acid; response to gibberellin; response to salicylic acid; response to jasmonic acid; regulation of anthocyanin biosynthetic process; positive regulation of histone acetylation; response to cadmium ion; response to karrikin);AT3G16350 (response to salt stress; response to ethyle…
TFmatrixID_0335	Myb/SANT	173	+	1	tgtGGATAat	AT1G19000 (chromatin remodeling; positive regulation of histone acetylation);BRADI3G33400;Cucsa.098110;Cucsa.197320;MDP0000140324;MDP0000149809;MDP0000199437;MDP0000230601;MDP0000758053;Medtr5g038100;ppa009283m;29736.m002089;30147.m014028;Os10g0561400;POPTR_0008s19610;POPTR_0010s04860;Sb01g029020;GSVIVG00007843001;GSVIVG00020132001;GRMZM2G034110;fgenesh2_kg.1__2077__AT1G19000.2;fgenesh2_kg.2__175…
TFmatrixID_0348	Myb/SANT;ARR-B	421	+	0.95	agggATCTTa	AT4G16110 (cytokinin-activated signaling pathway; ethylene-activated signaling pathway; regulation of root meristem growth; regulation of stomatal movement; leaf senescence; cellular response to cytokinin stimulus; regulation of seed growth);BRADI1G69480;estExt_Genewise1.C_90203;Cucsa.069440;Cucsa.252760;MDP0000124301;MDP0000155328;MDP0000224740;MDP0000290818;MDP0000311914;ppa002408m;ppa002493m;2…
TFmatrixID_0357	Myb/SANT;G2-like;MYB	24	+	0.96	agAATATgcg	AT1G32240 (polarity specification of adaxial/abaxial axis; cell differentiation; plant ovule development);AT4G17695 (multicellular organism development; cell differentiation);AT5G16560 (organ morphogenesis; polarity specification of adaxial/abaxial axis; radial pattern formation; xylem and phloem pattern formation; xylem and phloem pattern formation; abaxial cell fate specification; inflorescence…
TFmatrixID_0030	MYB-related	371	+	0.99	aAGATAtaga	AT2G46830 (response to cold; response to salt stress; response to ethylene;response to auxin; response to abscisic acid; response to abscisic acid; response to gibberellin; response to salicylic acid; response to jasmonic acid; response to organonitrogen compound; negative regulation of circadian rhythm; regulation of protein homodimerization activity; response to cadmium ion;long-day photoperiod…
TFmatrixID_0383	NAC;NAM	150	+	0.97	atcACGTAaa	AT1G12260 (embryo development ending in seed dormancy; ylem vessel member cell differentiation;cell wall organization; positive regulation of secondary cell wall biogenesis);AT1G32770 (multicellular organism development; lignin biosynthetic process; plant-type secondary cell wall biogenesis; fruit dehiscence);AT1G33280 (plant-type secondary cell wall biogenesis; root cap development);AT1G62700 (m…
TFmatrixID_0400	SBP	284	+	0.98	taaGTACGt	AT1G20980 (defense response to bacterium);AT1G69170 (defense response to bacterium);AT2G42200 (vegetative to reproductive phase transition of meristem; anther development; regulation of leaf formation);AT2G47070 (regulation of cell size; vegetative to reproductive phase transition of meristem; regulation of cell proliferation; anther development);AT3G57920 (regulation of cell size; vegetative to …
TFmatrixID_0402	SBP	286	+	0.99	aGTACGtgg	AT1G53160 (flower development;regulation of vegetative phase change);AT1G69170 (regulation of gene expression; defense response to bacterium);AT2G47070;AT3G57920 (regulation of cell size; vegetative to reproductive phase transition of meristem; regulation of cell proliferation; anther development);BRADI1G02760;BRADI1G26720;BRADI1G31390;BRADI3G05720;BRADI3G40240;BRADI4G34667;BRADI5G24670;Cucsa.046…
TFmatrixID_0410	SBP	285	+	0.99	aaGTACGtg	AT1G27370 (leaf shaping; regulation of timing of transition from vegetative to reproductive phase);AT1G69170 (regulation of gene expression; defense response to bacterium);AT2G42200 (vegetative to reproductive phase transition of meristem; anther development; regulation of leaf formation);AT2G47070 (regulation of cell size; vegetative to reproductive phase transition of meristem; regulation of ce…
TFmatrixID_0522	SBP	281	+	0.95	taataaGTACGtgggt	AT1G69170 (regulation of gene expression; defense response to bacterium);AT2G33810 (positive regulation of flower development; vegetative to reproductive phase transition of meristem; inflorescence development; regulation of vegetative phase change; cell differentiation);AT2G42200 (vegetative to reproductive phase transition of meristem; anther development; regulation of leaf formation);AT2G47070…
TFmatrixID_0412	Sox;YABBY	353	+	1	ttaTAATTaa	AT1G23420 (polarity specification of adaxial/abaxial axis; plant ovule development);fgenesh1_pg.C_scaffold_1002152
TFmatrixID_0412	Sox;YABBY	343	+	1	aaaTAATTat	AT1G23420 (polarity specification of adaxial/abaxial axis; plant ovule development);fgenesh1_pg.C_scaffold_1002152
TFmatrixID_0412	Sox;YABBY	264	+	1	taaTAATTat	AT1G23420 (polarity specification of adaxial/abaxial axis; plant ovule development);fgenesh1_pg.C_scaffold_1002152
TFmatrixID_0412	Sox;YABBY	115	+	1	tatTAATTaa	AT1G23420 (polarity specification of adaxial/abaxial axis; plant ovule development);fgenesh1_pg.C_scaffold_1002152
TFmatrixID_0412	Sox;YABBY	77	+	1	tatTAATTaa	AT1G23420 (polarity specification of adaxial/abaxial axis; plant ovule development);fgenesh1_pg.C_scaffold_1002152
TFmatrixID_0413	Sox;YABBY	685	+	1	taATCAT	AT2G26580 (polarity specification of adaxial/abaxial axis; regulation of shoot apical meristem development; regulation of leaf development);AT4G00180 (polarity specification of adaxial/abaxial axis; fruit development; abaxial cell fate specification; regulation of shoot apical meristem development; regulation of leaf development);MDP0000255415;Medtr8g120670;Medtr8g120820;ppa012028m;POPTR_0006s067…
TFmatrixID_0413	Sox;YABBY	179	+	1	taATCAT	AT2G26580 (polarity specification of adaxial/abaxial axis; regulation of shoot apical meristem development; regulation of leaf development);AT4G00180 (polarity specification of adaxial/abaxial axis; fruit development; abaxial cell fate specification; regulation of shoot apical meristem development; regulation of leaf development);MDP0000255415;Medtr8g120670;Medtr8g120820;ppa012028m;POPTR_0006s067…
TFmatrixID_0223	TCR;CPP	504	+	0.99	caaAATTTgaagt	AT4G14770 (multicellular organism development);Cucsa.168280;Cucsa.254540;MDP0000210939;MDP0000292449;Medtr5g006670;ppa002058m;29844.m003241;POPTR_0010s09350;GSVIVG00018021001;PK22848.1;scaffold_302728.1;Glyma01g44670.1;chr1.CM0591.20.nd;cassava35352.valid.m1;cassava569.valid.m1
TFmatrixID_0224	TCR;CPP	314	+	0.99	aTTTAAaa	AT2G20110 (multicellular organism development);BRADI2G50540;Cucsa.116430;MDP0000182903;MDP0000233007;Medtr4g159020;ppa003211m;29912.m005495;Os01g0761100;e_gw1.9.62.1;POPTR_0006s16340;POPTR_0018s08960;GSVIVG00015363001;PK12143.1;Al_scaffold_0003_3488;fgenesh2_kg.7__1291__AT4G29000.1;Glyma07g09380.1;Glyma08g04180.1;Glyma09g32420.1;chr4.CM0617.820.nd;cassava29938.valid.m1;cassava8212.valid.m1;BGIOSI…
TFmatrixID_0226	TCR;CPP	917	+	1	tTTTGAat	AT3G22760 (multicellular organism development);AT3G22780 (regulation of meristem structural organization; floral organ morphogenesis; regulation of cell division);AT4G14770 (multicellular organism development);Cucsa.168280;Cucsa.254540;MDP0000210939;MDP0000292449;Medtr5g006670;ppa002058m;29844.m003241;POPTR_0010s09350;GSVIVG00018021001;fgenesh2_kg.3__2490__AT3G22780.1;scaffold_302728.1;Glyma01g44…
TFmatrixID_0227	TCR;CPP	507	+	0.97	aaTTTGAagt	AT4G29000 (multicellular organism development);BRADI2G50540;Cucsa.116430;MDP0000182903;MDP0000233007;Medtr4g159020;ppa003211m;29912.m005495;Os01g0761100;e_gw1.9.62.1;POPTR_0006s16340;POPTR_0018s08960;GSVIVG00015363001;GRMZM2G059678;PK12143.1;Al_scaffold_0003_3488;fgenesh2_kg.7__1291__AT4G29000.1;Glyma04g08670.1;Glyma06g08780.1;Glyma07g09380.1;Glyma08g04180.1;Glyma09g32420.1;chr4.CM0617.820.nd;cas…
TFmatrixID_0227	TCR;CPP	916	+	0.98	atTTTGAatt	AT4G29000 (multicellular organism development);BRADI2G50540;Cucsa.116430;MDP0000182903;MDP0000233007;Medtr4g159020;ppa003211m;29912.m005495;Os01g0761100;e_gw1.9.62.1;POPTR_0006s16340;POPTR_0018s08960;GSVIVG00015363001;GRMZM2G059678;PK12143.1;Al_scaffold_0003_3488;fgenesh2_kg.7__1291__AT4G29000.1;Glyma04g08670.1;Glyma06g08780.1;Glyma07g09380.1;Glyma08g04180.1;Glyma09g32420.1;chr4.CM0617.820.nd;cas…

## Sheet: PPO4_filtered
TITLE Structural and functional analysis of polyphenol oxidases involved in globe artichoke (C. cardunculus var. scolymus L.) tissue browning AUTHORS Valerio Pompili, Elena Mazzocchi, Andrea Moglia, Alberto Acquadro, Cinzia Comino, Giuseppe Leonardo Rotino, Sergio Lanteri
Supplementary Data S4. Summary of all TFBSs with corresponding TFs and TF families identified in each globe artichoke PPO promoter sequence. These data are related to Table 2 and Figure 4.
Matrix ID	Family	Position	Strand	Similar Score	Hit Sequence	TF ID or Motif name
TFmatrixID_0089	AP2;B3;RAV	430	-	0.97	catcTGTTGgga	AT1G13260 (response to brassinosteroid; ethylene-activated signaling pathway; negative regulation of flower development; leaf development; lateral root development)
TFmatrixID_0084	AP2;ERF	546	-	0.97	atGTCGGa	AT1G12610 (response to heat; response to water deprivation; response to salt stress; regulation of gibberellin biosynthetic process; cell growth; regulation of timing of transition from vegetative to reproductive phase; response to freezing);AT1G12630 (ethylene-activated signaling pathway);AT1G63030 (regulation of gibberellin biosynthetic process; cell growth; regulation of timing of transition f…
TFmatrixID_0156	B3;ARF;	545	-	1	taTGTCGga	AT1G19220 (response to ethylene; response to auxin; auxin-activated signaling pathway; lateral root formation; leaf development);AT1G19850 (response to auxin; auxin-activated signaling pathway; flower development; longitudinal axis specification; leaf vascular tissue pattern formation; root development; meristem development);AT1G30330 (response to auxin; auxin-activated signaling pathway; flower …
TFmatrixID_0199	bZIP	516	-	0.97	tgTGACGatc	AT1G08320;AT1G68640 (regulation of flower development);AT1G77920 (defense response to bacterium);AT5G06839;BRADI1G17210;BRADI1G43900;BRADI1G64060;BRADI2G10830;BRADI2G21380;BRADI2G23890;BRADI2G52860;BRADI2G55567;BRADI3G07030;BRADI3G15590;BRADI4G26670;BRADI4G27100;BRADI4G33740;BRADI5G23340;Cucsa.005120;Cucsa.088250;Cucsa.199800;Cucsa.201510;Cucsa.242870;Cucsa.307820;Cucsa.337740;Cucsa.365420;Cucsa.…
TFmatrixID_0026	bZIP;Homeodomain;HD-ZIP	266	-	1	acaATAATta	AT5G03790 (leaf morphogenesis; bract formation; floral meristem determinacy; regulation of timing of transition from vegetative to reproductive phase)
TFmatrixID_0211	C2H2	513	-	1	cAGTGTg	AT1G27730 (response to oxidative stress; response to cold; response to water deprivation; response to wounding; response to high light intensity; response to salt stress; response to abscisic acid; photoprotection;response to chitin; photosynthesis; multicellular organism growth);AT3G49930;AT3G60580;AT5G04340 (response to chitin; phosphate ion homeostasis; regulation of root development);AT5G4317…
TFmatrixID_0211	C2H2	339	-	1	tAGTGTg	AT1G27730 (response to oxidative stress; response to cold; response to water deprivation; response to wounding; response to high light intensity; response to salt stress; response to abscisic acid; photoprotection;response to chitin; photosynthesis; multicellular organism growth);AT3G49930;AT3G60580;AT5G04340 (response to chitin; phosphate ion homeostasis; regulation of root development);AT5G4317…
TFmatrixID_0213	C2H2	513	-	1	cAGTGTg	AT1G02030;AT2G45120;AT3G19580 (response to water deprivation; response to abscisic acid; abscisic acid-activated signaling pathway; embryo development ending in seed dormancy; response to chitin; hyperosmotic salinity response);AT3G49930;AT3G60580;AT5G04340 (response to chitin; phosphate ion homeostasis; regulation of root development);AT5G43170 (response to cold; response to chitin; hyperosmotic…
TFmatrixID_0213	C2H2	339	-	1	tAGTGTg	AT1G02030;AT2G45120;AT3G19580 (response to water deprivation; response to abscisic acid; abscisic acid-activated signaling pathway; embryo development ending in seed dormancy; response to chitin; hyperosmotic salinity response);AT3G49930;AT3G60580;AT5G04340 (response to chitin; phosphate ion homeostasis; regulation of root development);AT5G43170 (response to cold; response to chitin; hyperosmotic…
TFmatrixID_0214	C2H2	336	-	0.98	ttttAGTGTgatc	AT2G28710 (response to chitin);AT2G37430 (response to chitin; cellular response to nickel ion; regulation of root development);AT3G46070 (response to chitin);AT3G46080 (response to chitin);AT3G46090 (response to chitin; negative regulation of growth; regulation of response to stress);BRADI1G03810;BRADI2G37430;BRADI2G54500;BRADI1G66330;Cucsa.065930;Cucsa.165460;Cucsa.213470;Cucsa.379890;MDP0000137…
TFmatrixID_0031	Dof	255	-	0.98	taaCTTTTta	AT2G46590 (response to cold; response to light stimulus; seed germination)
TFmatrixID_0232	Dof	205	-	0.98	ACGTTatt	AT1G29160 (seed coat development)
TFmatrixID_0237	Dof	255	-	0.99	taaCTTTTt	AT3G47500 (flower development)
TFmatrixID_0238	Dof	257	-	1	aCTTTTtat	AT4G38000 (floral organ abscission);fgenesh2_kg.7__248__AT4G38000.1
TFmatrixID_0239	Dof	255	-	0.99	taaCTTTTta	AT5G39660 (flower development)
TFmatrixID_0243	Dof	257	-	1	aCTTTTta	AT5G62940 (procambium histogenesis; phloem or xylem histogenesis);scaffold_802976.1
TFmatrixID_0262	GATA	361	-	1	atGATCAgg	AT3G06740 (cell differentiation);AT3G16870 (cell differentiation);AT4G16141 ( cell differentiation);AT4G26150 (circadian rhythm; response to light stimulus; response to cytokinin; gibberellic acid mediated signaling pathway; negative regulation of flower development; negative regulation of seed germination; regulation of chlorophyll biosynthetic process; regulation of gene expression; cell differ…
TFmatrixID_0262	GATA	343	-	1	gtGATCAag	AT3G06740 (cell differentiation);AT3G16870 (cell differentiation);AT4G16141 ( cell differentiation);AT4G26150 (circadian rhythm; response to light stimulus; response to cytokinin; gibberellic acid mediated signaling pathway; negative regulation of flower development; negative regulation of seed germination; regulation of chlorophyll biosynthetic process; regulation of gene expression; cell differ…
TFmatrixID_0058	Homeodomain;bZIP;HD-ZIP	265	-	0.97	tacaATAATtaatt	AT3G01470 (regulation of cell growth; response to blue light; response to salt stress; leaf morphogenesis)
TFmatrixID_0628	Homeodomain;bZIP;HD-ZIP;WOX	978	-	0.95	ttaAATTAat	AT4G35550 (multicellular organism development)
TFmatrixID_0628	Homeodomain;bZIP;HD-ZIP;WOX	931	-	0.96	tttAATTAtt	AT4G35550 (multicellular organism development)
TFmatrixID_0628	Homeodomain;bZIP;HD-ZIP;WOX	268	-	0.96	aatAATTAat	AT4G35550 (multicellular organism development)
TFmatrixID_0281	Homeodomain;HD-ZIP	266	-	1	acAATAAtt	AT1G26960 (response to gibberellin);AT1G69780 (response to sucrose; cotyledon morphogenesis; primary root development);AT2G22430 (response to water deprivation; negative regulation of abscisic acid-activated signaling pathway);AT3G01220 (response to auxin);AT5G15150;BRADI1G71930;BRADI1G73190;BRADI3G35850;BRADI3G38600;BRADI3G56180;BRADI4G32737;Cucsa.097950;Cucsa.104200;Cucsa.104950;Cucsa.158420;Cu…
TFmatrixID_0283	Homeodomain;HD-ZIP	849	-	0.96	gcAATCAgga	AT2G22800;AT2G44910 (shade avoidance; response to hormone; response to far red light);AT4G16780 (cell proliferation; red, far-red light phototransduction; shade avoidance; response to auxin; response to cytokinin; unidimensional cell growth; shoot system morphogenesis; red or far-red light signaling pathway; response to far red light; root development);AT4G37790 (response to cytokinin);AT5G06710;…
TFmatrixID_0283	Homeodomain;HD-ZIP	961	-	0.98	atAATCAtat	AT2G22800;AT2G44910 (shade avoidance; response to hormone; response to far red light);AT4G16780 (cell proliferation; red, far-red light phototransduction; shade avoidance; response to auxin; response to cytokinin; unidimensional cell growth; shoot system morphogenesis; red or far-red light signaling pathway; response to far red light; root development);AT4G37790 (response to cytokinin);AT5G06710;…
TFmatrixID_0286	Homeodomain;HD-ZIP	849	-	0.99	gcAATCAg	AT2G22800;AT3G60390;AT4G16780;AT4G37790;AT5G06710;AT5G47370;BRADI1G51257;BRADI1G51270;BRADI1G69150;BRADI2G45000;BRADI3G21480;BRADI3G37810;BRADI3G46320;BRADI4G31690;BRADI5G17570;Cucsa.050000;Cucsa.103500;Cucsa.177570;Cucsa.242570;Cucsa.259710;Cucsa.281950;Cucsa.300780;Cucsa.321080;Cucsa.353130;MDP0000131454;MDP0000135540;MDP0000142091;MDP0000145401;MDP0000163095;MDP0000172744;MDP0000180963;MDP0000…
TFmatrixID_0288	Homeodomain;HD-ZIP	367	-	0.95	aggATTAAtgt	AT1G05230 (trichome morphogenesis; maintenance of floral organ identity);AT1G17920 (trichome branching; maintenance of floral organ identity);AT3G61150 (maintenance of floral organ identity);AT4G00730 (plant-type cell wall modification; cuticle development; anthocyanin accumulation in tissues in response to UV light; root hair cell differentiation);AT5G46880 (maintenance of floral organ identity)…
TFmatrixID_0288	Homeodomain;HD-ZIP	269	-	0.95	ataATTAAttt	AT1G05230 (trichome morphogenesis; maintenance of floral organ identity);AT1G17920 (trichome branching; maintenance of floral organ identity);AT3G61150 (maintenance of floral organ identity);AT4G00730 (plant-type cell wall modification; cuticle development; anthocyanin accumulation in tissues in response to UV light; root hair cell differentiation);AT5G46880 (maintenance of floral organ identity)…
TFmatrixID_0289	Homeodomain;HD-ZIP	961	-	0.98	atAATCAtat	AT2G22800;AT4G16780 (cell proliferation; red, far-red light phototransduction; shade avoidance; response to auxin; response to cytokinin; unidimensional cell growth; shoot system morphogenesis; red or far-red light signaling pathway; response to far red light; root development);AT4G17460 (floral meristem determinacy; gynoecium development; fruit septum development);AT4G37790 (response to cytokini…
TFmatrixID_0289	Homeodomain;HD-ZIP	766	-	0.98	aaAATCAttg	AT2G22800;AT4G16780 (cell proliferation; red, far-red light phototransduction; shade avoidance; response to auxin; response to cytokinin; unidimensional cell growth; shoot system morphogenesis; red or far-red light signaling pathway; response to far red light; root development);AT4G17460 (floral meristem determinacy; gynoecium development; fruit septum development);AT4G37790 (response to cytokini…
TFmatrixID_0292	Homeodomain;HD-ZIP	267	-	0.96	caATAATt	AT1G26960 (response to gibberellin);AT1G69780 (response to sucrose; cotyledon morphogenesis; primary root development);AT3G01220 (response to auxin);AT4G40060 (response to blue light; negative regulation of cell growth; regulation of timing of transition from vegetative to reproductive phase; photoperiodism, flowering);AT5G15150;BRADI1G71930;BRADI1G73190;BRADI3G35850;BRADI3G38600;BRADI3G56180;BRA…
TFmatrixID_0471	Homeodomain;HD-ZIP;bZIP	933	-	0.99	taATTATt	AT1G69780 (response to sucrose; cotyledon morphogenesis; primary root development);AT3G01220 (response to auxin);AT3G01470 (regulation of cell growth;response to blue light; response to salt stress; leaf morphogenesis);AT5G15150;BRADI1G71930;BRADI1G73190;BRADI3G35850;BRADI3G38600;BRADI3G56180;BRADI4G29380;BRADI4G32737;Cucsa.097950;Cucsa.104200;Cucsa.158420;Cucsa.159020;Cucsa.285250;Cucsa.339580;M…
TFmatrixID_0517	Homeodomain;HD-ZIP;bZIP	931	-	0.98	tttaaTTATTga	AT1G69780 (response to sucrose; cotyledon morphogenesis; primary root development);AT3G01220 (response to auxin);AT3G01470 (regulation of cell growth;response to blue light; response to salt stress; leaf morphogenesis);AT5G15150;BRADI1G71930;BRADI1G73190;BRADI3G35850;BRADI3G38600;BRADI3G56180;BRADI4G29380;BRADI4G32737;Cucsa.097950;Cucsa.104200;Cucsa.158420;Cucsa.159020;Cucsa.285250;Cucsa.339580;M…
TFmatrixID_0540	Homeodomain;HD-ZIP;bZIP	930	-	0.98	ttttaaTTATTgaa	AT1G69780 (response to sucrose; cotyledon morphogenesis; primary root development);AT3G01220 (response to auxin);AT3G01470 (regulation of cell growth;response to blue light; response to salt stress; leaf morphogenesis);AT5G15150;BRADI1G71930;BRADI1G73190;BRADI3G35850;BRADI3G38600;BRADI3G56180;BRADI4G29380;BRADI4G32737;Cucsa.097950;Cucsa.104200;Cucsa.158420;Cucsa.159020;Cucsa.285250;Cucsa.339580;M…
TFmatrixID_0299	Homeodomain;WOX	849	-	0.98	gcAATCAg	AT1G20700 (vasculature development; primary shoot apical meristem specification; cell division);AT1G20710 (multicellular organism development);BRADI2G53390;Cucsa.272210;Cucsa.323040;MDP0000224466;MDP0000304650;MDP0000316517;MDP0000851699;Medtr7g025190;ppa011225m;ppa021400m;29830.m001452;30170.m014389;Os01g0818400;PDK_20s1408301g001;gw1.224.39.1;gw1.29.10.1;POPTR_0002s00980;POPTR_0005s10480;POPTR_…
TFmatrixID_0588	MYB	57	-	0.98	ccACCTAacc	AT5G12870 (response to salicylic acid; cell differentiation; defense response to fungus; positive regulation of secondary cell wall biogenesis)
TFmatrixID_0335	Myb/SANT	641	-	0.99	atTATCCcaa	AT1G19000 (chromatin remodeling; positive regulation of histone acetylation);BRADI3G33400;Cucsa.098110;Cucsa.197320;MDP0000140324;MDP0000149809;MDP0000199437;MDP0000230601;MDP0000758053;Medtr5g038100;ppa009283m;29736.m002089;30147.m014028;Os10g0561400;POPTR_0008s19610;POPTR_0010s04860;Sb01g029020;GSVIVG00007843001;GSVIVG00020132001;GRMZM2G034110;fgenesh2_kg.1__2077__AT1G19000.2;fgenesh2_kg.2__175…
TFmatrixID_0357	Myb/SANT;G2-like;MYB	82	-	0.96	ttaATATTcc	AT1G32240 (polarity specification of adaxial/abaxial axis; cell differentiation; plant ovule development);AT4G17695 (multicellular organism development; cell differentiation);AT5G16560 (organ morphogenesis; polarity specification of adaxial/abaxial axis; radial pattern formation; xylem and phloem pattern formation; xylem and phloem pattern formation; abaxial cell fate specification; inflorescence…
TFmatrixID_0357	Myb/SANT;G2-like;MYB	921	-	0.97	ataATATTtt	AT1G32240 (polarity specification of adaxial/abaxial axis; cell differentiation; plant ovule development);AT4G17695 (multicellular organism development; cell differentiation);AT5G16560 (organ morphogenesis; polarity specification of adaxial/abaxial axis; radial pattern formation; xylem and phloem pattern formation; xylem and phloem pattern formation; abaxial cell fate specification; inflorescence…
TFmatrixID_0586	Myb/SANT;MYB	57	-	0.96	ccACCTAacc	AT5G49330 (cell differentiation; flavonol biosynthetic process)
TFmatrixID_0341	Myb/SANT;MYB;ARR-B	498	-	0.98	tAGATTtgat	AT2G01760 (phosphorelay signal transduction system; cytokinin-activated signaling pathway);BRADI1G69480;Cucsa.252760;MDP0000124301;MDP0000155328;MDP0000224740;MDP0000290818;ppa002408m;ppa002493m;27647.m000179;29889.m003245;Os03g0224200;PDK_20s13009423g003;POPTR_0008s13490;POPTR_0008s22990;POPTR_0010s11600;gw1.22.464.1;Sb01g042400;GSVIVG00011650001;GSVIVG00035051001;GRMZM2G099797;GRMZM2G126834;PK2…
TFmatrixID_0334	Myb/SANT;MYB-related	567	-	0.95	aGATATata	AT1G18330 (circadian rhythm; response to salt stress; response to ethylene; response to cadmium ion);AT3G10113;BRADI1G29680;Cucsa.112530;Os06g0728700;Sb10g030960;GRMZM2G145041;Glyma09g29800.1;fgenesh2_kg.1__2004__AT1G18330.2;BGIOSIBCE023364
TFmatrixID_0334	Myb/SANT;MYB-related	662	-	0.97	tGATATtat	AT1G18330 (circadian rhythm; response to salt stress; response to ethylene; response to cadmium ion);AT3G10113;BRADI1G29680;Cucsa.112530;Os06g0728700;Sb10g030960;GRMZM2G145041;Glyma09g29800.1;fgenesh2_kg.1__2004__AT1G18330.2;BGIOSIBCE023364
TFmatrixID_0369	Myb/SANT;MYB-related	566	-	0.98	aaGATATat	AT1G01060 (response to cold; response to salt stress; response to ethylene; response to auxin; response to abscisic acid; response to gibberellin; response to salicylic acid; response to jasmonic acid; negative regulation of circadian rhythm; response to cadmium ion; long-day photoperiodism, flowering);AT5G37260 (circadian rhythm; response to salt stress; response to ethylene; response to auxin; …
TFmatrixID_0594	MYB;MYB-related	57	-	0.95	ccACCTAacc	AT5G59780 (response to ethylene; response to gibberellin; response to salicylic acid; response to jasmonic acid; response to chitin; cell differentiation; response to cadmium ion)
TFmatrixID_0012	NAC;NAM	296	-	0.95	gttACGTAtt	AT3G15500 (multicellular organism development; response to water deprivation;jasmonic acid mediated signaling pathway)
TFmatrixID_0382	NAC;NAM	781	-	1	gtTTGACcg	AT1G01720 (multicellular organism development; response to wounding);AT1G52880 (regulation of embryonic development; seed morphogenesis; integument development);AT1G52890 (multicellular organism development; response to water deprivation);AT1G69490 (multidimensional cell growth; fruit ripening; flower development; leaf senescence);AT3G04070 (multicellular organism development);AT3G15500 (multicel…
TFmatrixID_0412	Sox;YABBY	932	-	1	ttAATTAttg	AT1G23420 (polarity specification of adaxial/abaxial axis; plant ovule development);fgenesh1_pg.C_scaffold_1002152
TFmatrixID_0634	Sox;YABBY	961	-	0.97	ataATCATat	AT2G26580 (polarity specification of adaxial/abaxial axis; regulation of shoot apical meristem development; regulation of leaf development)
TFmatrixID_0225	TCR	310	-	0.96	atTTTAAata	AT3G04850 (multicellular organism development)
TFmatrixID_0225	TCR	114	-	0.96	taTTTAAata	AT3G04850 (multicellular organism development)
TFmatrixID_0223	TCR;CPP	160	-	0.97	tttcaAAATTtga	AT4G14770 (multicellular organism development);Cucsa.168280;Cucsa.254540;MDP0000210939;MDP0000292449;Medtr5g006670;ppa002058m;29844.m003241;POPTR_0010s09350;GSVIVG00018021001;PK22848.1;scaffold_302728.1;Glyma01g44670.1;chr1.CM0591.20.nd;cassava35352.valid.m1;cassava569.valid.m1
TFmatrixID_0224	TCR;CPP	115	-	1	atTTAAAt	AT2G20110 (multicellular organism development);BRADI2G50540;Cucsa.116430;MDP0000182903;MDP0000233007;Medtr4g159020;ppa003211m;29912.m005495;Os01g0761100;e_gw1.9.62.1;POPTR_0006s16340;POPTR_0018s08960;GSVIVG00015363001;PK12143.1;Al_scaffold_0003_3488;fgenesh2_kg.7__1291__AT4G29000.1;Glyma07g09380.1;Glyma08g04180.1;Glyma09g32420.1;chr4.CM0617.820.nd;cassava29938.valid.m1;cassava8212.valid.m1;BGIOSI…
TFmatrixID_0224	TCR;CPP	311	-	0.99	ttTTAAAt	AT2G20110 (multicellular organism development);BRADI2G50540;Cucsa.116430;MDP0000182903;MDP0000233007;Medtr4g159020;ppa003211m;29912.m005495;Os01g0761100;e_gw1.9.62.1;POPTR_0006s16340;POPTR_0018s08960;GSVIVG00015363001;PK12143.1;Al_scaffold_0003_3488;fgenesh2_kg.7__1291__AT4G29000.1;Glyma07g09380.1;Glyma08g04180.1;Glyma09g32420.1;chr4.CM0617.820.nd;cassava29938.valid.m1;cassava8212.valid.m1;BGIOSI…
TFmatrixID_0227	TCR;CPP	197	-	0.95	tgtTCAAAac	AT4G29000 (multicellular organism development);BRADI2G50540;Cucsa.116430;MDP0000182903;MDP0000233007;Medtr4g159020;ppa003211m;29912.m005495;Os01g0761100;e_gw1.9.62.1;POPTR_0006s16340;POPTR_0018s08960;GSVIVG00015363001;GRMZM2G059678;PK12143.1;Al_scaffold_0003_3488;fgenesh2_kg.7__1291__AT4G29000.1;Glyma04g08670.1;Glyma06g08780.1;Glyma07g09380.1;Glyma08g04180.1;Glyma09g32420.1;chr4.CM0617.820.nd;cas…
TFmatrixID_0443	WRKY	782	-	0.99	tTTGACcg	AT1G29860;AT1G64000;AT1G66550;AT1G66560;AT1G66600 (abscisic acid-activated signaling pathway);AT1G68150;AT1G69810;AT1G80590;AT2G40740;AT2G40750 (response to salicylic acid; regulation of defense response; negative regulation of leaf senescence);AT2G44745;AT2G46400 (response to chitin; lateral root development);AT3G01970 (phosphate ion transport);AT3G56400 (systemic acquired resistance, salicylic …
TFmatrixID_0445	WRKY	782	-	1	tTTGACcg	AT1G18860;AT1G29280;AT1G29860;AT1G55600 (endosperm development);AT1G62300 (ethylene-activated signaling pathway; response to chitin; cellular response to phosphate starvation; cellular response to boron-containing substance deprivation);AT1G64000;AT1G66550;AT1G66560;AT1G68150;AT1G69310 (response to water deprivation; response to salt stress);AT1G69810;AT1G80590;AT2G21900;AT2G34830 (pollen develop…
TFmatrixID_0446	WRKY	780	-	0.99	ggtTTGACcg	AT1G18860;AT1G29280;AT1G29860;AT1G55600 (endosperm development);AT1G62300 (ethylene-activated signaling pathway; response to chitin; cellular response to phosphate starvation; cellular response to boron-containing substance deprivation);AT1G64000;AT1G68150;AT1G69810;AT2G21900;AT2G23320 (response to chitin);AT2G34830 (pollen development; embryo development ending in seed dormancy);AT2G40740;AT2G44…
TFmatrixID_0448	WRKY	780	-	0.98	ggtTTGACcgg	AT1G18860;AT1G29280;AT1G29860;AT1G55600 (endosperm development);AT1G62300 (ethylene-activated signaling pathway; response to chitin; cellular response to phosphate starvation; cellular response to boron-containing substance deprivation);AT1G64000;AT1G68150;AT1G69810;AT2G21900;AT2G25000 (response to molecule of bacterial origin; response to salicylic acid; regulation of defense response; regulatio…
TFmatrixID_0449	WRKY	782	-	0.98	tTTGACcg	AT1G13960 (response to ethylene; response to salicylic acid; response to jasmonic acid; regulation of defense response to fungus; negative regulation of defense response to bacterium);AT2G03340;AT2G30250 (response to cold; response to salt stress; cellular heat acclimation);AT2G37260 (epidermal cell fate specification; seed coat development);AT3G01080 (regulation of defense response);AT4G12020 (p…
TFmatrixID_0451	WRKY	781	-	1	gtTTGACcgg	AT1G13960 (response to ethylene; response to salicylic acid; response to jasmonic acid; regulation of defense response to fungus; negative regulation of defense response to bacterium);AT2G03340;AT2G37260 (epidermal cell fate specification; seed coat development);AT2G38470 (response to cold; response to water deprivation; response to salt stress; response to jasmonic acid; negative regulation of a…
TFmatrixID_0458	WRKY	781	-	1	gtTTGACcgg	AT1G18860 (response to ethylene; response to salicylic acid; response to jasmonic acid; regulation of defense response to fungus; negative regulation of defense response to bacterium);AT1G29280;AT1G29860;AT1G55600 (endosperm development);AT1G62300 (ethylene-activated signaling pathway; response to chitin; cellular response to phosphate starvation; cellular response to boron-containing substance d…
TFmatrixID_0462	WRKY	781	-	0.99	gtTTGACcg	AT1G18860 (response to ethylene; response to salicylic acid; response to jasmonic acid; regulation of defense response to fungus; negative regulation of defense response to bacterium);AT1G29280;AT1G29860;AT1G55600 (endosperm development);AT1G62300 (ethylene-activated signaling pathway; response to chitin; cellular response to phosphate starvation; cellular response to boron-containing substance d…
TFmatrixID_0463	WRKY	781	-	1	gtTTGACcgg	AT1G18860 (response to ethylene; response to salicylic acid; response to jasmonic acid; regulation of defense response to fungus; negative regulation of defense response to bacterium);AT1G29280;AT1G29860;AT1G55600 (endosperm development);AT1G62300 (ethylene-activated signaling pathway; response to chitin; cellular response to phosphate starvation; cellular response to boron-containing substance d…
TFmatrixID_0465	WRKY	782	-	0.99	tTTGACcg	AT1G13960 (response to ethylene; response to salicylic acid; response to jasmonic acid; regulation of defense response to fungus; negative regulation of defense response to bacterium);AT2G03340;AT2G37260 (epidermal cell fate specification; seed coat development);AT3G01080 (regulation of defense response);AT4G12020 (protein phosphorylation; defense response; signal transduction);AT4G26440 (respons…
TFmatrixID_0466	WRKY	781	-	1	gtTTGACcgg	AT1G18860 (response to ethylene; response to salicylic acid; response to jasmonic acid; regulation of defense response to fungus; negative regulation of defense response to bacterium);AT1G29280;AT1G29860;AT1G55600 (endosperm development);AT1G62300 (ethylene-activated signaling pathway; response to chitin; cellular response to phosphate starvation; cellular response to boron-containing substance d…
TFmatrixID_0468	WRKY	781	-	0.99	gtTTGACcg	AT1G18860 (response to ethylene; response to salicylic acid; response to jasmonic acid; regulation of defense response to fungus; negative regulation of defense response to bacterium);AT1G29280;AT1G29860;AT1G55600 (endosperm development);AT1G62300 (ethylene-activated signaling pathway; response to chitin; cellular response to phosphate starvation; cellular response to boron-containing substance d…
TFmatrixID_0630	WRKY	781	-	0.98	gtTTGACcgg	AT4G31800 (response to molecule of bacterial origin;response to salicylic acid; response to chitin; defense response to bacterium; regulation of defense response to virus by host; defense response to fungus)

## Sheet: PPO5_filt
TITLE Structural and functional analysis of polyphenol oxidases involved in globe artichoke (C. cardunculus var. scolymus L.) tissue browning AUTHORS Valerio Pompili, Elena Mazzocchi, Andrea Moglia, Alberto Acquadro, Cinzia Comino, Giuseppe Leonardo Rotino, Sergio Lanteri
Supplementary Data S4. Summary of all TFBSs with corresponding TFs and TF families identified in each globe artichoke PPO promoter sequence. These data are related to Table 2 and Figure 4.
Matrix ID	Family	Position	Strand	Similar Score	Hit Sequence	TF ID or Motif name
TFmatrixID_0189	bZIP	621	+	0.97	cCACGTtaat	AT2G40950 (hyperosmotic salinity response);AT3G10800 (response to heat);AT3G56660;BRADI1G19702;BRADI2G25400;Cucsa.337510;MDP0000138811;MDP0000180785;MDP0000270677;MDP0000299504;Medtr7g105820;ppa002181m;29940.m000398;Os05g0411300;Os07g0644100;e_gw1.25.198.1;gw1.158.68.1;POPTR_0016s03220;Sb02g041070;Sb04g024720;Sb09g020320;GSVIVG00025788001;GRMZM2G045236;GRMZM2G060109;fgenesh1_pm.C_scaffold_5001722…
TFmatrixID_0190	bZIP	619	+	0.98	aaCCACGtta	AT2G35530;AT2G46270 (response to abscisic acid);BRADI1G54180;BRADI1G68560;BRADI2G15940;BRADI2G45567;BRADI3G02730;BRADI4G39630;IGS.gm_10_00281;Genemark1.5055_g;Cucsa.104970;Cucsa.258940;Cucsa.312800;Cucsa.322110;MDP0000138052;MDP0000185553;MDP0000197219;MDP0000231274;MDP0000239688;MDP0000251332;MDP0000286846;MDP0000493795;MDP0000545420;Medtr5g028830;Medtr7g143570;Medtr8g093630;ppa006173m;ppa006484…
TFmatrixID_0192	bZIP	620	+	0.99	aCCACGtta	AT4G01120 (response to blue light);BRADI1G54180;BRADI1G68560;BRADI2G15940;BRADI2G45567;BRADI3G02730;IGS.gm_10_00281;Cucsa.104970;Cucsa.258940;Cucsa.312800;Cucsa.322110;MDP0000138052;MDP0000185553;MDP0000197219;MDP0000231274;MDP0000239688;MDP0000251332;MDP0000286846;MDP0000493795;MDP0000545420;Medtr7g143570;Medtr8g093630;ppa006173m;ppa008024m;ppa020524m;29646.m001068;30174.m008698;Os01g0658900;Os0…
TFmatrixID_0194	bZIP	619	+	0.96	aacCACGTta	AT2G35530;AT4G36730 (regulation of hydrogen peroxide metabolic process; regulation of cell aging);BRADI1G54180;BRADI1G68560;BRADI2G15940;BRADI2G45567;BRADI3G02730;BRADI4G39630;Genemark1.5055_g;Cucsa.104970;Cucsa.258940;Cucsa.312800;Cucsa.322110;MDP0000138052;MDP0000185553;MDP0000197219;MDP0000231274;MDP0000251332;MDP0000286846;Medtr5g028830;Medtr7g143570;Medtr8g093630;ppa006173m;ppa006484m;ppa008…
TFmatrixID_0211	C2H2	406	+	1	tACACTt	AT1G27730 (response to oxidative stress; response to cold; response to water deprivation; response to wounding; response to high light intensity; response to salt stress; response to abscisic acid; photoprotection;response to chitin; photosynthesis; multicellular organism growth);AT3G49930;AT3G60580;AT5G04340 (response to chitin; phosphate ion homeostasis; regulation of root development);AT5G4317…
TFmatrixID_0211	C2H2	69	+	1	aACACTg	AT1G27730 (response to oxidative stress; response to cold; response to water deprivation; response to wounding; response to high light intensity; response to salt stress; response to abscisic acid; photoprotection;response to chitin; photosynthesis; multicellular organism growth);AT3G49930;AT3G60580;AT5G04340 (response to chitin; phosphate ion homeostasis; regulation of root development);AT5G4317…
TFmatrixID_0213	C2H2	406	+	1	tACACTt	AT1G02030;AT2G45120;AT3G19580 (response to water deprivation; response to abscisic acid; abscisic acid-activated signaling pathway; embryo development ending in seed dormancy; response to chitin; hyperosmotic salinity response);AT3G49930;AT3G60580;AT5G04340 (response to chitin; phosphate ion homeostasis; regulation of root development);AT5G43170 (response to cold; response to chitin; hyperosmotic…
TFmatrixID_0213	C2H2	69	+	1	aACACTg	AT1G02030;AT2G45120;AT3G19580 (response to water deprivation; response to abscisic acid; abscisic acid-activated signaling pathway; embryo development ending in seed dormancy; response to chitin; hyperosmotic salinity response);AT3G49930;AT3G60580;AT5G04340 (response to chitin; phosphate ion homeostasis; regulation of root development);AT5G43170 (response to cold; response to chitin; hyperosmotic…
TFmatrixID_0214	C2H2	403	+	0.99	cattACACTtgat	AT2G28710 (response to chitin);AT2G37430 (response to chitin; cellular response to nickel ion; regulation of root development);AT3G46070 (response to chitin);AT3G46080 (response to chitin);AT3G46090 (response to chitin; negative regulation of growth; regulation of response to stress);BRADI1G03810;BRADI2G37430;BRADI2G54500;BRADI1G66330;Cucsa.065930;Cucsa.165460;Cucsa.213470;Cucsa.379890;MDP0000137…
TFmatrixID_0237	Dof	788	+	0.99	aAAAAGggc	AT3G47500 (flower development)
TFmatrixID_0239	Dof	787	+	0.98	aaAAAAGggc	AT5G39660 (flower development)
TFmatrixID_0239	Dof	52	+	0.98	aaAAAAGgat	AT5G39660 (flower development)
TFmatrixID_0256	EIN3;EIL	92	+	1	cgATGCAttg	AT3G20770 (response to hypoxia; ethylene-activated signaling pathway; sugar mediated signaling pathway; defense response to bacterium; cellular response to iron ion);AT5G21120 (cellular response to iron ion; ethylene-activated signaling pathway);AT5G65100 (cellular response to iron ion; ethylene-activated signaling pathway);BRADI1G63780;BRADI3G39970;BRADI4G33750;Cucsa.029580;Cucsa.142750;Cucsa.14…
TFmatrixID_0262	GATA	514	+	1	atTGATCaa	AT3G06740 (cell differentiation);AT3G16870 (cell differentiation);AT4G16141 ( cell differentiation);AT4G26150 (circadian rhythm; response to light stimulus; response to cytokinin; gibberellic acid mediated signaling pathway; negative regulation of flower development; negative regulation of seed germination; regulation of chlorophyll biosynthetic process; regulation of gene expression; cell differ…
TFmatrixID_0262	GATA	416	+	1	agTGATCaa	AT3G06740 (cell differentiation);AT3G16870 (cell differentiation);AT4G16141 ( cell differentiation);AT4G26150 (circadian rhythm; response to light stimulus; response to cytokinin; gibberellic acid mediated signaling pathway; negative regulation of flower development; negative regulation of seed germination; regulation of chlorophyll biosynthetic process; regulation of gene expression; cell differ…
TFmatrixID_0262	GATA	292	+	1	taTGATCac	AT3G06740 (cell differentiation);AT3G16870 (cell differentiation);AT4G16141 ( cell differentiation);AT4G26150 (circadian rhythm; response to light stimulus; response to cytokinin; gibberellic acid mediated signaling pathway; negative regulation of flower development; negative regulation of seed germination; regulation of chlorophyll biosynthetic process; regulation of gene expression; cell differ…
TFmatrixID_0268	GATA	251	+	1	tCGATCcaaa	AT4G17570 (cell differentiation) ;BRADI5G17370;Cucsa.313750;Cucsa.321290;MDP0000309356;Medtr5g013520;ppa003888m;27940.m000323;Os04g0544500;PDK_20s1646281g001;estExt_fgenesh1_pg.C_1220019;estExt_fgenesh1_pg.C_4100005;estExt_fgenesh1_pg.C_90243;POPTR_0001s15170;POPTR_0003s08080;Sb01g011980;Sb06g024200;GSVIVG00013319001;GRMZM2G077002;GRMZM2G421212;PK11095.1;fgenesh1_pg.C_scaffold_8000066;fgenesh2_kg…
TFmatrixID_0025	Homeodomain;bZIP;HD-ZIP	509	+	0.95	aatTGATTga	AT3G61890 (multicellular organism development; response to water deprivation; response to virus; response to salt stress; response to abscisic acid)
TFmatrixID_0628	Homeodomain;bZIP;HD-ZIP;WOX	869	+	0.96	taTAATTaat	AT4G35550 (multicellular organism development)
TFmatrixID_0283	Homeodomain;HD-ZIP	509	+	0.97	aatTGATTga	AT2G22800;AT2G44910 (shade avoidance; response to hormone; response to far red light);AT4G16780 (cell proliferation; red, far-red light phototransduction; shade avoidance; response to auxin; response to cytokinin; unidimensional cell growth; shoot system morphogenesis; red or far-red light signaling pathway; response to far red light; root development);AT4G37790 (response to cytokinin);AT5G06710;…
TFmatrixID_0284	Homeodomain;HD-ZIP	509	+	0.96	aatTGATTga	AT2G46680 (response to water deprivation; abscisic acid-activated signaling pathway);BRADI4G35910;Cucsa.259560;MDP0000311522;MDP0000316497;MDP0000615948;MDP0000899816;Medtr3g123250;Medtr8g029340;ppa010647m;ppa011221m;27964.m000347;30089.m001006;PDK_20s1318331g001;POPTR_0001s11380;POPTR_0002s17680;POPTR_0012s03080;POPTR_0014s09860;Sb02g030660;GSVIVG00038619001;GRMZM2G034113;GRMZM2G041462;PK03912.1…
TFmatrixID_0286	Homeodomain;HD-ZIP	511	+	0.99	tTGATTga	AT2G22800;AT3G60390;AT4G16780 (cell proliferation; red, far-red light phototransduction; shade avoidance; response to auxin; response to cytokinin; unidimensional cell growth; shoot system morphogenesis; red or far-red light signaling pathway; response to far red light; root development);AT4G37790 (response to cytokinin);AT5G06710;AT5G47370 (shade avoidance; auxin-activated signaling pathway; uni…
TFmatrixID_0289	Homeodomain;HD-ZIP	539	+	0.97	acaTGATTtt	AT2G22800;AT4G16780 (cell proliferation; red, far-red light phototransduction; shade avoidance; response to auxin; response to cytokinin; unidimensional cell growth; shoot system morphogenesis; red or far-red light signaling pathway; response to far red light; root development);AT4G17460 (floral meristem determinacy; gynoecium development; fruit septum development);AT4G37790 (response to cytokini…
TFmatrixID_0299	Homeodomain;WOX	511	+	1	tTGATTga	AT1G20700 (vasculature development; primary shoot apical meristem specification; cell division);AT1G20710 (multicellular organism development);BRADI2G53390;Cucsa.272210;Cucsa.323040;MDP0000224466;MDP0000304650;MDP0000316517;MDP0000851699;Medtr7g025190;ppa011225m;ppa021400m;29830.m001452;30170.m014389;Os01g0818400;PDK_20s1408301g001;gw1.224.39.1;gw1.29.10.1;POPTR_0002s00980;POPTR_0005s10480;POPTR_…
TFmatrixID_0319	Myb/SANT	55	+	1	aaaGGATAaa	AT3G16350 (cell differentiation; response to ethylene; response to auxin; response to gibberellin; response to jasmonic acid; response to cadmium ion);BRADI2G05590;BRADI3G33400;Cucsa.321060;Cucsa.361050;MDP0000074681;MDP0000132832;MDP0000255970;MDP0000522009;MDP0000537549;MDP0000875621;Medtr4g160800;Medtr8g105400;ppa007697m;ppa008425m;ppa008493m;29736.m002089;30146.m003509;Os01g0187900;Os10g05614…
TFmatrixID_0326	Myb/SANT	675	+	0.98	cctTATCCcc	AT1G70000 (chromatin remodeling; response to salt stress response to ethylene; response to auxin; response to abscisic acid; response to gibberellin; response to salicylic acid; response to jasmonic acid; regulation of anthocyanin biosynthetic process; positive regulation of histone acetylation; response to cadmium ion; response to karrikin);BRADI3G33400;Cucsa.098110;Cucsa.197320;Cucsa.285620;Cuc…
TFmatrixID_0328	Myb/SANT	57	+	0.98	aGGATAaa	AT1G70000 (chromatin remodeling; response to salt stress; response to ethylene; response to auxin; response to abscisic acid; response to gibberellin; response to salicylic acid; response to jasmonic acid; regulation of anthocyanin biosynthetic process; positive regulation of histone acetylation; response to cadmium ion; response to karrikin);AT3G16350 (response to salt stress; response to ethyle…
TFmatrixID_0331	Myb/SANT	675	+	1	cctTATCCcc	AT3G16350 (response to salt stress; response to ethylene; response to auxin; response to gibberellin; response to jasmonic acid; response to cadmium ion);BRADI2G05590;BRADI3G33400;Cucsa.321060;Cucsa.361050;MDP0000074681;MDP0000132832;MDP0000255970;MDP0000522009;MDP0000537549;MDP0000875621;Medtr8g105400;ppa007697m;ppa008425m;ppa008493m;29736.m002089;30146.m003509;Os01g0187900;Os10g0561400;PDK_20s1…
TFmatrixID_0335	Myb/SANT	55	+	0.99	aaaGGATAaa	AT1G19000 (chromatin remodeling; positive regulation of histone acetylation);BRADI3G33400;Cucsa.098110;Cucsa.197320;MDP0000140324;MDP0000149809;MDP0000199437;MDP0000230601;MDP0000758053;Medtr5g038100;ppa009283m;29736.m002089;30147.m014028;Os10g0561400;POPTR_0008s19610;POPTR_0010s04860;Sb01g029020;GSVIVG00007843001;GSVIVG00020132001;GRMZM2G034110;fgenesh2_kg.1__2077__AT1G19000.2;fgenesh2_kg.2__175…
TFmatrixID_0372	Myb/SANT	675	+	1	cctTATCCc	AT1G70000;AT3G16350;BRADI2G05590;BRADI2G05760;BRADI3G33400;Cucsa.098110;Cucsa.197320;Cucsa.285620;Cucsa.321060;Cucsa.361050;MDP0000140324;MDP0000149809;MDP0000162533;MDP0000199437;MDP0000230601;MDP0000255970;MDP0000297148;MDP0000537549;MDP0000758053;MDP0000875621;MDP0000938309;Medtr4g160800;Medtr5g038100;gw1.6.1691.1;ppa007697m;ppa008425m;ppa008539m;ppa009283m;ppa010092m;29736.m002089;29794.m0033…
TFmatrixID_0357	Myb/SANT;G2-like;MYB	819	+	0.97	tgAATATact	AT1G32240 (polarity specification of adaxial/abaxial axis; cell differentiation; plant ovule development);AT4G17695 (multicellular organism development; cell differentiation);AT5G16560 (organ morphogenesis; polarity specification of adaxial/abaxial axis; radial pattern formation; xylem and phloem pattern formation; xylem and phloem pattern formation; abaxial cell fate specification; inflorescence…
TFmatrixID_0048	Myb/SANT;MYB;G2-like	942	+	0.97	attaTATTCc	AT5G16560 (organ morphogenesis; polarity specification of adaxial/abaxial axis; radial pattern formation; xylem and phloem pattern formation; abaxial cell fate specification; inflorescence development; plant ovule development)
TFmatrixID_0048	Myb/SANT;MYB;G2-like	591	+	0.99	ttaaTATTCg	AT5G16560 (organ morphogenesis; polarity specification of adaxial/abaxial axis; radial pattern formation; xylem and phloem pattern formation; abaxial cell fate specification; inflorescence development; plant ovule development)
TFmatrixID_0334	Myb/SANT;MYB-related	993	+	0.99	aaaATATCa	AT1G18330 (circadian rhythm; response to salt stress; response to ethylene; response to cadmium ion);AT3G10113;BRADI1G29680;Cucsa.112530;Os06g0728700;Sb10g030960;GRMZM2G145041;Glyma09g29800.1;fgenesh2_kg.1__2004__AT1G18330.2;BGIOSIBCE023364
TFmatrixID_0334	Myb/SANT;MYB-related	861	+	1	gaaATATCt	AT1G18330 (circadian rhythm; response to salt stress; response to ethylene; response to cadmium ion);AT3G10113;BRADI1G29680;Cucsa.112530;Os06g0728700;Sb10g030960;GRMZM2G145041;Glyma09g29800.1;fgenesh2_kg.1__2004__AT1G18330.2;BGIOSIBCE023364
TFmatrixID_0334	Myb/SANT;MYB-related	495	+	0.97	acaATATCa	AT1G18330 (circadian rhythm; response to salt stress; response to ethylene; response to cadmium ion);AT3G10113;BRADI1G29680;Cucsa.112530;Os06g0728700;Sb10g030960;GRMZM2G145041;Glyma09g29800.1;fgenesh2_kg.1__2004__AT1G18330.2;BGIOSIBCE023364
TFmatrixID_0364	Myb/SANT;MYB-related	994	+	0.97	aaATATCa	AT3G09600 (response to salt stress; response to ethylene; response to auxin; response to abscisic acid; response to gibberellin; response to salicylic acid; response to jasmonic acid; circadian regulation of gene expression; histone H3 acetylation; response to cadmium ion; photoperiodism, flowering);AT4G01280 (response to salt stress; response to ethylene; response to auxin; response to abscisic …
TFmatrixID_0364	Myb/SANT;MYB-related	862	+	1	aaATATCt	AT3G09600 (response to salt stress; response to ethylene; response to auxin; response to abscisic acid; response to gibberellin; response to salicylic acid; response to jasmonic acid; circadian regulation of gene expression; histone H3 acetylation; response to cadmium ion; photoperiodism, flowering);AT4G01280 (response to salt stress; response to ethylene; response to auxin; response to abscisic …
TFmatrixID_0369	Myb/SANT;MYB-related	994	+	0.98	aaATATCat	AT1G01060 (response to cold; response to salt stress; response to ethylene; response to auxin; response to abscisic acid; response to gibberellin; response to salicylic acid; response to jasmonic acid; negative regulation of circadian rhythm; response to cadmium ion; long-day photoperiodism, flowering);AT5G37260 (circadian rhythm; response to salt stress; response to ethylene; response to auxin; …
TFmatrixID_0369	Myb/SANT;MYB-related	862	+	1	aaATATCta	AT1G01060 (response to cold; response to salt stress; response to ethylene; response to auxin; response to abscisic acid; response to gibberellin; response to salicylic acid; response to jasmonic acid; negative regulation of circadian rhythm; response to cadmium ion; long-day photoperiodism, flowering);AT5G37260 (circadian rhythm; response to salt stress; response to ethylene; response to auxin; …
TFmatrixID_0029	MYB-related	861	+	0.98	gaaATATCta	AT2G46830 (response to cold; response to salt stress; response to ethylene;response to auxin; response to abscisic acid; response to abscisic acid; response to gibberellin; response to salicylic acid; response to jasmonic acid; response to organonitrogen
TFmatrixID_0030	MYB-related	210	+	0.99	tAGATAtagg	AT2G46830 (response to cold; response to salt stress; response to ethylene;response to auxin; response to abscisic acid; response to abscisic acid; response to gibberellin; response to salicylic acid; response to jasmonic acid; response to organonitrogen compound; negative regulation of circadian rhythm; regulation of protein homodimerization activity; response to cadmium ion;long-day photoperiod…
TFmatrixID_0609	MYB-related	861	+	0.97	gaaATATCta	AT5G17300 (circadian rhythm; auxin-activated signaling pathway; regulation of auxin biosynthetic process)
TFmatrixID_0610	MYB-related	862	+	0.99	aaATATCtat	AT5G17300 (circadian rhythm; auxin-activated signaling pathway; regulation of auxin biosynthetic process)
TFmatrixID_0012	NAC;NAM	502	+	0.96	caTACGTaat	AT3G15500 (multicellular organism development; response to water deprivation;jasmonic acid mediated signaling pathway)
TFmatrixID_0400	SBP	802	+	0.99	tatGTACGa	AT1G20980 (defense response to bacterium);AT1G69170 (defense response to bacterium);AT2G42200 (vegetative to reproductive phase transition of meristem; anther development; regulation of leaf formation);AT2G47070 (regulation of cell size; vegetative to reproductive phase transition of meristem; regulation of cell proliferation; anther development);AT3G57920 (regulation of cell size; vegetative to …
TFmatrixID_0402	SBP	804	+	0.99	tGTACGaaa	AT1G53160 (flower development;regulation of vegetative phase change);AT1G69170 (regulation of gene expression; defense response to bacterium);AT2G47070;AT3G57920 (regulation of cell size; vegetative to reproductive phase transition of meristem; regulation of cell proliferation; anther development);BRADI1G02760;BRADI1G26720;BRADI1G31390;BRADI3G05720;BRADI3G40240;BRADI4G34667;BRADI5G24670;Cucsa.046…
TFmatrixID_0404	SBP	803	+	0.97	atGTACGaa	AT1G69170 (defense response to bacterium);AT2G42200 (vegetative to reproductive phase transition of meristem; anther development; regulation of leaf formation);AT2G47070;AT3G15270 (regulation of vegetative phase change);BRADI1G02760;BRADI1G26720;BRADI1G31390;BRADI3G05510;BRADI3G05720;BRADI3G40030;BRADI3G40240;BRADI4G33770;Cucsa.046310;Cucsa.126820;Cucsa.192470;Cucsa.196000;Cucsa.242790;Cucsa.2598…
TFmatrixID_0405	SBP	804	+	0.98	tGTACGaa	AT1G69170 (defense response to bacterium);AT2G42200 (vegetative to reproductive phase transition of meristem; anther development; regulation of leaf formation);AT2G47070;AT3G57920 (regulation of cell size; vegetative to reproductive phase transition of meristem; anther development; regulation of cell proliferation);AT3G60030;AT5G43270 (regulation of timing of transition from vegetative to reprodu…
TFmatrixID_0406	SBP	804	+	0.99	tGTACGaaa	AT5G18830 (copper ion homeostasis);BRADI2G25580;Cucsa.253690;MDP0000195461;MDP0000271587;ppa001613m;29726.m003959;Os05g0408200;gw1.55.149.1;gw1.55.150.1;POPTR_0008s20160;POPTR_0010s02710;gw1.114.187.1;Sb09g020110;GSVIVG00017835001;GRMZM2G109354;PK29723.1;Glyma13g28460.1;scaffold_601959.1;cassava1985.valid.m1;cassava7955.valid.m1;cassava7956.valid.m1;mgf004695m
TFmatrixID_0408	SBP	803	+	0.97	atGTACGaa	AT1G27370 (leaf shaping; regulation of timing of transition from vegetative to reproductive phase);AT1G69170 (regulation of gene expression; defense response to bacterium);AT2G42200 (vegetative to reproductive phase transition of meristem; anther development; regulation of leaf formation);AT2G47070;AT3G57920 (regulation of cell size; vegetative to reproductive phase transition of meristem; regula…
TFmatrixID_0410	SBP	803	+	0.99	atGTACGaa	AT1G27370 (leaf shaping; regulation of timing of transition from vegetative to reproductive phase);AT1G69170 (regulation of gene expression; defense response to bacterium);AT2G42200 (vegetative to reproductive phase transition of meristem; anther development; regulation of leaf formation);AT2G47070 (regulation of cell size; vegetative to reproductive phase transition of meristem; regulation of ce…
TFmatrixID_0411	SBP	801	+	0.98	atatGTACGa	AT1G27370 (leaf shaping; regulation of timing of transition from vegetative to reproductive phase);AT1G69170(regulation of gene expression; defense response to bacterium);AT2G42200 (vegetative to reproductive phase transition of meristem; anther development; regulation of leaf formation);AT2G47070;AT3G57920 (regulation of cell size; vegetative to reproductive phase transition of meristem; regulat…
TFmatrixID_0522	SBP	799	+	0.96	tcatatGTACGaaaaa	AT1G69170 (regulation of gene expression; defense response to bacterium);AT2G33810 (positive regulation of flower development; vegetative to reproductive phase transition of meristem; inflorescence development; regulation of vegetative phase change; cell differentiation);AT2G42200 (vegetative to reproductive phase transition of meristem; anther development; regulation of leaf formation);AT2G47070…
TFmatrixID_0412	Sox;YABBY	868	+	1	ctaTAATTaa	AT1G23420 (polarity specification of adaxial/abaxial axis; plant ovule development);fgenesh1_pg.C_scaffold_1002152
TFmatrixID_0413	Sox;YABBY	474	+	1	taATCAT	AT2G26580 (polarity specification of adaxial/abaxial axis; regulation of shoot apical meristem development; regulation of leaf development);AT4G00180 (polarity specification of adaxial/abaxial axis; fruit development; abaxial cell fate specification; regulation of shoot apical meristem development; regulation of leaf development);MDP0000255415;Medtr8g120670;Medtr8g120820;ppa012028m;POPTR_0006s067…
TFmatrixID_0434	TCP	791	+	0.97	aaGGGCCctc	AT1G35560 (regulation of timing of transition from vegetative to reproductive phase);AT2G45680 (regulation of cell size; root development; negative regulation of leaf senescence);AT5G08330 (regulation of circadian rhythm; negative regulation of sequence-specific DNA binding transcription factor activity);AT5G23280;BRADI2G59240;BRADI3G49660;BRADI3G60350;BRADI4G24550;BRADI4G35520;BRADI4G35670;BRADI…
TFmatrixID_0225	TCR	425	+	0.96	tatTTAAAtc	AT3G04850 (multicellular organism development)
TFmatrixID_0223	TCR;CPP	811	+	0.97	aaaAATTTtgaat	AT4G14770 (multicellular organism development);Cucsa.168280;Cucsa.254540;MDP0000210939;MDP0000292449;Medtr5g006670;ppa002058m;29844.m003241;POPTR_0010s09350;GSVIVG00018021001;PK22848.1;scaffold_302728.1;Glyma01g44670.1;chr1.CM0591.20.nd;cassava35352.valid.m1;cassava569.valid.m1
TFmatrixID_0224	TCR;CPP	426	+	1	aTTTAAat	AT2G20110 (multicellular organism development);BRADI2G50540;Cucsa.116430;MDP0000182903;MDP0000233007;Medtr4g159020;ppa003211m;29912.m005495;Os01g0761100;e_gw1.9.62.1;POPTR_0006s16340;POPTR_0018s08960;GSVIVG00015363001;PK12143.1;Al_scaffold_0003_3488;fgenesh2_kg.7__1291__AT4G29000.1;Glyma07g09380.1;Glyma08g04180.1;Glyma09g32420.1;chr4.CM0617.820.nd;cassava29938.valid.m1;cassava8212.valid.m1;BGIOSI…
TFmatrixID_0226	TCR;CPP	816	+	1	tTTTGAat	AT3G22760 (multicellular organism development);AT3G22780 (regulation of meristem structural organization; floral organ morphogenesis; regulation of cell division);AT4G14770 (multicellular organism development);Cucsa.168280;Cucsa.254540;MDP0000210939;MDP0000292449;Medtr5g006670;ppa002058m;29844.m003241;POPTR_0010s09350;GSVIVG00018021001;fgenesh2_kg.3__2490__AT3G22780.1;scaffold_302728.1;Glyma01g44…
TFmatrixID_0227	TCR;CPP	815	+	0.98	atTTTGAata	AT4G29000 (multicellular organism development);BRADI2G50540;Cucsa.116430;MDP0000182903;MDP0000233007;Medtr4g159020;ppa003211m;29912.m005495;Os01g0761100;e_gw1.9.62.1;POPTR_0006s16340;POPTR_0018s08960;GSVIVG00015363001;GRMZM2G059678;PK12143.1;Al_scaffold_0003_3488;fgenesh2_kg.7__1291__AT4G29000.1;Glyma04g08670.1;Glyma06g08780.1;Glyma07g09380.1;Glyma08g04180.1;Glyma09g32420.1;chr4.CM0617.820.nd;cas…

## Sheet: PPO6_filt
TITLE Structural and functional analysis of polyphenol oxidases involved in globe artichoke (C. cardunculus var. scolymus L.) tissue browning AUTHORS Valerio Pompili, Elena Mazzocchi, Andrea Moglia, Alberto Acquadro, Cinzia Comino, Giuseppe Leonardo Rotino, Sergio Lanteri
Supplementary Data S4. Summary of all TFBSs with corresponding TFs and TF families identified in each globe artichoke PPO promoter sequence. These data are related to Table 2 and Figure 4.
Matrix ID	Family	Position	Strand	Similar Score	Hit Sequence	TF ID or Motif name
TFmatrixID_0123	AP2;B3;RAV	184	+	1	taTGTTGtac	AT1G13260 (response to brassinosteroid; ethylene-activated signaling pathway; negative regulation of flower development; leaf development; lateral root development)
TFmatrixID_0126	AP2;B3;RAV	184	+	1	taTGTTGt	AT3G25730 (ethylene-activated signaling pathway)
TFmatrixID_0527	AP2;B3;RAV	182	+	0.96	tttaTGTTGtac	AT1G13260 ( response to brassinosteroid; ethylene-activated signaling pathway; negative regulation of flower development; leaf development; lateral root development);BRADI2G02710;BRADI2G47220;Cucsa.147340;Cucsa.283870;MDP0000128924;MDP0000939633;MDP0000945267;Medtr1g117930;Medtr5g069060;ppa006243m;ppa026046m;29738.m001050;Os01g0140700;Os01g0141000;Os01g0693400;e_gw1.63.77.1;gw1.135.126.1;POPTR_00…
TFmatrixID_0560	AP2;B3;RAV	182	+	0.96	tttaTGTTGtac	AT1G13260 ( response to brassinosteroid; ethylene-activated signaling pathway; negative regulation of flower development; leaf development; lateral root development);BRADI2G02710;BRADI2G47220;Cucsa.147340;Cucsa.283870;MDP0000128924;MDP0000939633;MDP0000945267;Medtr1g117930;Medtr5g069060;ppa006243m;ppa026046m;29738.m001050;Os01g0140700;Os01g0141000;Os01g0693400;e_gw1.63.77.1;gw1.135.126.1;POPTR_00…
TFmatrixID_0182	bZIP	998	+	0.95	aaaACGTGtttga	AT1G45249 (response to water deprivation; response to salt stress; abscisic acid-activated signaling pathway; glucose mediated signaling pathway);AT3G19290 (response to water deprivation; response to salt stress; abscisic acid-activated signaling pathway; positive regulation of leaf senescence; positive regulation of chlorophyll catabolic process);BRADI1G46060;BRADI3G38200;BRADI3G57960;BRADI4G320…
TFmatrixID_0108	bZIP;Homeodomain;HD-ZIP	70	+	0.95	tgtagtaATGATtccactg	AT1G30490 (determination of bilateral symmetry; embryonic pattern specification; polarity specification of adaxial/abaxial axis; primary shoot apical meristem specification; cell differentiation; integument development)
TFmatrixID_0211	C2H2	796	+	1	tACACTt	AT1G27730 (response to oxidative stress; response to cold; response to water deprivation; response to wounding; response to high light intensity; response to salt stress; response to abscisic acid; photoprotection;response to chitin; photosynthesis; multicellular organism growth);AT3G49930;AT3G60580;AT5G04340 (response to chitin; phosphate ion homeostasis; regulation of root development);AT5G4317…
TFmatrixID_0211	C2H2	33	+	1	aACACTt	AT1G27730 (response to oxidative stress; response to cold; response to water deprivation; response to wounding; response to high light intensity; response to salt stress; response to abscisic acid; photoprotection;response to chitin; photosynthesis; multicellular organism growth);AT3G49930;AT3G60580;AT5G04340 (response to chitin; phosphate ion homeostasis; regulation of root development);AT5G4317…
TFmatrixID_0213	C2H2	796	+	1	tACACTt	AT1G02030;AT2G45120;AT3G19580 (response to water deprivation; response to abscisic acid; abscisic acid-activated signaling pathway; embryo development ending in seed dormancy; response to chitin; hyperosmotic salinity response);AT3G49930;AT3G60580;AT5G04340 (response to chitin; phosphate ion homeostasis; regulation of root development);AT5G43170 (response to cold; response to chitin; hyperosmotic…
TFmatrixID_0213	C2H2	33	+	1	aACACTt	AT1G02030;AT2G45120;AT3G19580 (response to water deprivation; response to abscisic acid; abscisic acid-activated signaling pathway; embryo development ending in seed dormancy; response to chitin; hyperosmotic salinity response);AT3G49930;AT3G60580;AT5G04340 (response to chitin; phosphate ion homeostasis; regulation of root development);AT5G43170 (response to cold; response to chitin; hyperosmotic…
TFmatrixID_0638	Dof	226	+	0.99	caAAAGAtga	AT5G65590 (guard cell differentiation; stomatal movement; regulation of cell wall pectin metabolic process)
TFmatrixID_0639	Dof	638	+	1	atCGTTAacg	AT5G65590 (guard cell differentiation; stomatal movement; regulation of cell wall pectin metabolic process)
TFmatrixID_0268	GATA	247	+	1	aCGATCgtta	AT4G17570 (cell differentiation) ;BRADI5G17370;Cucsa.313750;Cucsa.321290;MDP0000309356;Medtr5g013520;ppa003888m;27940.m000323;Os04g0544500;PDK_20s1646281g001;estExt_fgenesh1_pg.C_1220019;estExt_fgenesh1_pg.C_4100005;estExt_fgenesh1_pg.C_90243;POPTR_0001s15170;POPTR_0003s08080;Sb01g011980;Sb06g024200;GSVIVG00013319001;GRMZM2G077002;GRMZM2G421212;PK11095.1;fgenesh1_pg.C_scaffold_8000066;fgenesh2_kg…
TFmatrixID_0272	GATA	247	+	1	aCGATCgtt	AT5G47140 (cell differentiation;);BRADI5G17370;Cucsa.313750;Cucsa.321290;MDP0000309356;Medtr5g013520;ppa003888m;27940.m000323;Os04g0544500;PDK_20s1646281g001;estExt_fgenesh1_pg.C_1220019;estExt_fgenesh1_pg.C_4100005;POPTR_0001s15170;POPTR_0003s08080;Sb01g011980;Sb06g024200;GSVIVG00013319001;GRMZM2G077002;GRMZM2G421212;PK11095.1;fgenesh1_pg.C_scaffold_8000066;fgenesh2_kg.7__2553__AT4G17570.1;Glyma…
TFmatrixID_0025	Homeodomain;bZIP;HD-ZIP	726	+	0.96	ttaTGATTga	AT3G61890 (multicellular organism development; response to water deprivation; response to virus; response to salt stress; response to abscisic acid)
TFmatrixID_0628	Homeodomain;bZIP;HD-ZIP;WOX	539	+	0.97	ttTAATTatc	AT4G35550 (multicellular organism development)
TFmatrixID_0283	Homeodomain;HD-ZIP	726	+	1	ttaTGATTga	AT2G22800;AT2G44910 (shade avoidance; response to hormone; response to far red light);AT4G16780 (cell proliferation; red, far-red light phototransduction; shade avoidance; response to auxin; response to cytokinin; unidimensional cell growth; shoot system morphogenesis; red or far-red light signaling pathway; response to far red light; root development);AT4G37790 (response to cytokinin);AT5G06710;…
TFmatrixID_0284	Homeodomain;HD-ZIP	726	+	0.99	ttaTGATTga	AT2G46680 (response to water deprivation; abscisic acid-activated signaling pathway);BRADI4G35910;Cucsa.259560;MDP0000311522;MDP0000316497;MDP0000615948;MDP0000899816;Medtr3g123250;Medtr8g029340;ppa010647m;ppa011221m;27964.m000347;30089.m001006;PDK_20s1318331g001;POPTR_0001s11380;POPTR_0002s17680;POPTR_0012s03080;POPTR_0014s09860;Sb02g030660;GSVIVG00038619001;GRMZM2G034113;GRMZM2G041462;PK03912.1…
TFmatrixID_0286	Homeodomain;HD-ZIP	728	+	1	aTGATTga	AT2G22800;AT3G60390;AT4G16780 (cell proliferation; red, far-red light phototransduction; shade avoidance; response to auxin; response to cytokinin; unidimensional cell growth; shoot system morphogenesis; red or far-red light signaling pathway; response to far red light; root development);AT4G37790 (response to cytokinin);AT5G06710;AT5G47370 (shade avoidance; auxin-activated signaling pathway; uni…
TFmatrixID_0289	Homeodomain;HD-ZIP	75	+	0.98	taaTGATTcc	AT2G22800;AT4G16780 (cell proliferation; red, far-red light phototransduction; shade avoidance; response to auxin; response to cytokinin; unidimensional cell growth; shoot system morphogenesis; red or far-red light signaling pathway; response to far red light; root development);AT4G17460 (floral meristem determinacy; gynoecium development; fruit septum development);AT4G37790 (response to cytokini…
TFmatrixID_0289	Homeodomain;HD-ZIP	726	+	0.99	ttaTGATTga	AT2G22800;AT4G16780 (cell proliferation; red, far-red light phototransduction; shade avoidance; response to auxin; response to cytokinin; unidimensional cell growth; shoot system morphogenesis; red or far-red light signaling pathway; response to far red light; root development);AT4G17460 (floral meristem determinacy; gynoecium development; fruit septum development);AT4G37790 (response to cytokini…
TFmatrixID_0298	Homeodomain;HD-ZIP	725	+	1	attaTGATTg	AT1G69780 (response to sucrose; cotyledon morphogenesis; primary root development);AT2G18550;AT3G01220 (response to auxin);AT5G15150;BRADI1G71930;BRADI1G73190;BRADI3G35850;BRADI3G38600;BRADI3G56180;BRADI4G29380;BRADI4G32737;Cucsa.097950;Cucsa.104200;Cucsa.104950;Cucsa.125070;Cucsa.158420;Cucsa.159020;Cucsa.201240;Cucsa.285250;Cucsa.285390;Cucsa.311660;Cucsa.339580;Cucsa.378700;MDP0000124827;MDP00…
TFmatrixID_0471	Homeodomain;HD-ZIP;bZIP	484	+	0.99	aATAATtt	AT1G69780 (response to sucrose; cotyledon morphogenesis; primary root development);AT3G01220 (response to auxin);AT3G01470 (regulation of cell growth;response to blue light; response to salt stress; leaf morphogenesis);AT5G15150;BRADI1G71930;BRADI1G73190;BRADI3G35850;BRADI3G38600;BRADI3G56180;BRADI4G29380;BRADI4G32737;Cucsa.097950;Cucsa.104200;Cucsa.158420;Cucsa.159020;Cucsa.285250;Cucsa.339580;M…
TFmatrixID_0471	Homeodomain;HD-ZIP;bZIP	21	+	0.99	aATAATta	AT1G69780 (response to sucrose; cotyledon morphogenesis; primary root development);AT3G01220 (response to auxin);AT3G01470 (regulation of cell growth;response to blue light; response to salt stress; leaf morphogenesis);AT5G15150;BRADI1G71930;BRADI1G73190;BRADI3G35850;BRADI3G38600;BRADI3G56180;BRADI4G29380;BRADI4G32737;Cucsa.097950;Cucsa.104200;Cucsa.158420;Cucsa.159020;Cucsa.285250;Cucsa.339580;M…
TFmatrixID_0299	Homeodomain;WOX	728	+	0.99	aTGATTga	AT1G20700 (vasculature development; primary shoot apical meristem specification; cell division);AT1G20710 (multicellular organism development);BRADI2G53390;Cucsa.272210;Cucsa.323040;MDP0000224466;MDP0000304650;MDP0000316517;MDP0000851699;Medtr7g025190;ppa011225m;ppa021400m;29830.m001452;30170.m014389;Os01g0818400;PDK_20s1408301g001;gw1.224.39.1;gw1.29.10.1;POPTR_0002s00980;POPTR_0005s10480;POPTR_…
TFmatrixID_0588	MYB	96	+	0.96	tggTAGGTgg	AT5G12870 (response to salicylic acid; cell differentiation; defense response to fungus; positive regulation of secondary cell wall biogenesis)
TFmatrixID_0344	Myb/SANT;ARR-B	289	+	0.99	taaGAATCtt	AT3G16857 (phosphorelay signal transduction system; response to water deprivation; regulation of root meristem growth; regulation of chlorophyll biosynthetic process; regulation of anthocyanin metabolic process; shoot system development; primary root development; regulation of cytokinin-activated signaling pathway; regulation of seed growth);BRADI1G69480;estExt_Genewise1.C_90203;Cucsa.069440;Cucs…
TFmatrixID_0348	Myb/SANT;ARR-B	290	+	0.98	aagaATCTTt	AT4G16110 (cytokinin-activated signaling pathway; ethylene-activated signaling pathway; regulation of root meristem growth; regulation of stomatal movement; leaf senescence; cellular response to cytokinin stimulus; regulation of seed growth);BRADI1G69480;estExt_Genewise1.C_90203;Cucsa.069440;Cucsa.252760;MDP0000124301;MDP0000155328;MDP0000224740;MDP0000290818;MDP0000311914;ppa002408m;ppa002493m;2…
TFmatrixID_0345	Myb/SANT;G2-like	289	+	1	taaGAATCtt	AT1G79430 (flower development; phloem development; xylem development);AT3G12730;AT3G24120 (positive regulation of gene expression; cellular response to phosphate starvation);AT4G13640 (double fertilization forming a zygote and endosperm);BRADI1G31837;BRADI3G05500;Cucsa.118610;Cucsa.239950;Cucsa.256450;MDP0000229587;MDP0000609912;ppa007417m;ppa007491m;29904.m002952;30017.m000317;Os02g0174000;Os06g…
TFmatrixID_0336	Myb/SANT;MYB	96	+	0.98	tggTAGGTgga	AT1G22640 (response to wounding; response to salt stress; response to abscisic acid; response to salicylic acid;cinnamic acid biosynthetic process; negative regulation of metabolic process; cell differentiation);AT2G16720 (response to salt stress; response to salicylic acid; cell differentiation; regulation of flavonol biosynthetic process);AT4G09460 (response to gibberellin; response to salicyli…
TFmatrixID_0350	Myb/SANT;MYB	249	+	0.96	gatCGTTAcgt	AT4G18770 (pollen tube guidance; regulation of synergid differentiation);Cucsa.196850;ppa026791m;scaffold_702543.1
TFmatrixID_0350	Myb/SANT;MYB	167	+	0.99	ttaCGTTAcat	AT4G18770 (pollen tube guidance; regulation of synergid differentiation);Cucsa.196850;ppa026791m;scaffold_702543.1
TFmatrixID_0352	Myb/SANT;MYB	97	+	1	ggTAGGTg	AT2G16720 (response to salt stress; response to salicylic acid; cell differentiation; regulation of flavonol biosynthetic process);AT4G09460 (response to gibberellin; response to salicylic acid; response to jasmonic acid; seed trichome elongation);AT4G34990 (response to salt stress; response to ethylene; response to abscisic acid; response to salicylic acid; response to jasmonic acid; cell differ…
TFmatrixID_0521	Myb/SANT;MYB	93	+	0.99	aggtGGTAGgtgg	AT3G49690 (multicellular organism development; response to salicylic acid; cell differentiation);AT5G57620 (negative regulation of cell proliferation; endodermal cell differentiation; positive regulation of cell differentiation; regulation of ion homeostasis; regulation of root morphogenesis);AT5G65790 (response to gibberellin; response to salicylic acid; cell differentiation);O49746_ARATH;BRADI1…
TFmatrixID_0586	Myb/SANT;MYB	96	+	0.99	tggTAGGTgg	AT5G49330 (cell differentiation; flavonol biosynthetic process)
TFmatrixID_0587	Myb/SANT;MYB	96	+	0.99	tGGTAGgtgg	AT5G49330 (cell differentiation; flavonol biosynthetic process)
TFmatrixID_0341	Myb/SANT;MYB;ARR-B	289	+	0.99	taagAATCTt	AT2G01760 (phosphorelay signal transduction system; cytokinin-activated signaling pathway);BRADI1G69480;Cucsa.252760;MDP0000124301;MDP0000155328;MDP0000224740;MDP0000290818;ppa002408m;ppa002493m;27647.m000179;29889.m003245;Os03g0224200;PDK_20s13009423g003;POPTR_0008s13490;POPTR_0008s22990;POPTR_0010s11600;gw1.22.464.1;Sb01g042400;GSVIVG00011650001;GSVIVG00035051001;GRMZM2G099797;GRMZM2G126834;PK2…
TFmatrixID_0334	Myb/SANT;MYB-related	633	+	0.97	agaATATCg	AT1G18330 (circadian rhythm; response to salt stress; response to ethylene; response to cadmium ion);AT3G10113;BRADI1G29680;Cucsa.112530;Os06g0728700;Sb10g030960;GRMZM2G145041;Glyma09g29800.1;fgenesh2_kg.1__2004__AT1G18330.2;BGIOSIBCE023364
TFmatrixID_0044	MYB;G2-like	290	+	0.98	aagAATCTtt	AT2G20570 (signal transduction; chloroplast organization; negative regulation of flower development; regulation of chlorophyll biosynthetic process; positive regulation of organelle organization; negative regulation of leaf senescence)
TFmatrixID_0412	Sox;YABBY	538	+	1	tttTAATTat	AT1G23420 (polarity specification of adaxial/abaxial axis; plant ovule development);fgenesh1_pg.C_scaffold_1002152
TFmatrixID_0412	Sox;YABBY	20	+	1	aaaTAATTac	AT1G23420 (polarity specification of adaxial/abaxial axis; plant ovule development);fgenesh1_pg.C_scaffold_1002152
TFmatrixID_0413	Sox;YABBY	675	+	1	taATCAT	AT2G26580 (polarity specification of adaxial/abaxial axis; regulation of shoot apical meristem development; regulation of leaf development);AT4G00180 (polarity specification of adaxial/abaxial axis; fruit development; abaxial cell fate specification; regulation of shoot apical meristem development; regulation of leaf development);MDP0000255415;Medtr8g120670;Medtr8g120820;ppa012028m;POPTR_0006s067…
TFmatrixID_0223	TCR;CPP	857	+	0.97	aaaAATTTcatac	AT4G14770 (multicellular organism development);Cucsa.168280;Cucsa.254540;MDP0000210939;MDP0000292449;Medtr5g006670;ppa002058m;29844.m003241;POPTR_0010s09350;GSVIVG00018021001;PK22848.1;scaffold_302728.1;Glyma01g44670.1;chr1.CM0591.20.nd;cassava35352.valid.m1;cassava569.valid.m1
TFmatrixID_0224	TCR;CPP	352	+	1	aTTTAAac	AT2G20110 (multicellular organism development);BRADI2G50540;Cucsa.116430;MDP0000182903;MDP0000233007;Medtr4g159020;ppa003211m;29912.m005495;Os01g0761100;e_gw1.9.62.1;POPTR_0006s16340;POPTR_0018s08960;GSVIVG00015363001;PK12143.1;Al_scaffold_0003_3488;fgenesh2_kg.7__1291__AT4G29000.1;Glyma07g09380.1;Glyma08g04180.1;Glyma09g32420.1;chr4.CM0617.820.nd;cassava29938.valid.m1;cassava8212.valid.m1;BGIOSI…
TFmatrixID_0224	TCR;CPP	946	+	0.99	aTTTAAaa	AT2G20110 (multicellular organism development);BRADI2G50540;Cucsa.116430;MDP0000182903;MDP0000233007;Medtr4g159020;ppa003211m;29912.m005495;Os01g0761100;e_gw1.9.62.1;POPTR_0006s16340;POPTR_0018s08960;GSVIVG00015363001;PK12143.1;Al_scaffold_0003_3488;fgenesh2_kg.7__1291__AT4G29000.1;Glyma07g09380.1;Glyma08g04180.1;Glyma09g32420.1;chr4.CM0617.820.nd;cassava29938.valid.m1;cassava8212.valid.m1;BGIOSI…
TFmatrixID_0224	TCR;CPP	804	+	0.99	tTTTAAat	AT2G20110 (multicellular organism development);BRADI2G50540;Cucsa.116430;MDP0000182903;MDP0000233007;Medtr4g159020;ppa003211m;29912.m005495;Os01g0761100;e_gw1.9.62.1;POPTR_0006s16340;POPTR_0018s08960;GSVIVG00015363001;PK12143.1;Al_scaffold_0003_3488;fgenesh2_kg.7__1291__AT4G29000.1;Glyma07g09380.1;Glyma08g04180.1;Glyma09g32420.1;chr4.CM0617.820.nd;cassava29938.valid.m1;cassava8212.valid.m1;BGIOSI…
TFmatrixID_0226	TCR;CPP	621	+	0.99	cTTTGAat	AT3G22760 (multicellular organism development);AT3G22780 (regulation of meristem structural organization; floral organ morphogenesis; regulation of cell division);AT4G14770 (multicellular organism development);Cucsa.168280;Cucsa.254540;MDP0000210939;MDP0000292449;Medtr5g006670;ppa002058m;29844.m003241;POPTR_0010s09350;GSVIVG00018021001;fgenesh2_kg.3__2490__AT3G22780.1;scaffold_302728.1;Glyma01g44…
TFmatrixID_0227	TCR;CPP	620	+	0.97	tcTTTGAatt	AT4G29000 (multicellular organism development);BRADI2G50540;Cucsa.116430;MDP0000182903;MDP0000233007;Medtr4g159020;ppa003211m;29912.m005495;Os01g0761100;e_gw1.9.62.1;POPTR_0006s16340;POPTR_0018s08960;GSVIVG00015363001;GRMZM2G059678;PK12143.1;Al_scaffold_0003_3488;fgenesh2_kg.7__1291__AT4G29000.1;Glyma04g08670.1;Glyma06g08780.1;Glyma07g09380.1;Glyma08g04180.1;Glyma09g32420.1;chr4.CM0617.820.nd;cas…

## Sheet: PPO7_filt
TITLE Structural and functional analysis of polyphenol oxidases involved in globe artichoke (C. cardunculus var. scolymus L.) tissue browning AUTHORS Valerio Pompili, Elena Mazzocchi, Andrea Moglia, Alberto Acquadro, Cinzia Comino, Giuseppe Leonardo Rotino, Sergio Lanteri
Supplementary Data S4. Summary of all TFBSs with corresponding TFs and TF families identified in each globe artichoke PPO promoter sequence. These data are related to Table 2 and Figure 4.
Matrix ID	Family	Position	Strand	Similar Score	Hit Sequence	TF ID or Motif name
TFmatrixID_0090	AP2;B3;RAV	748	-	0.98	agggCAGGTggg	AT1G13260 (response to brassinosteroid; ethylene-activated signaling pathway; negative regulation of flower development; leaf development; lateral root development)
TFmatrixID_0528	AP2;B3;RAV	748	-	0.98	agggCAGGTggg	AT1G13260 (response to brassinosteroid; ethylene-activated signaling pathway; negative regulation of flower development; leaf development; lateral root development);BRADI2G02710;BRADI2G47220;Cucsa.147340;Cucsa.283870;MDP0000128924;MDP0000939633;MDP0000945267;Medtr1g117930;Medtr5g069060;ppa006243m;ppa026046m;29738.m001050;Os01g0140700;Os01g0141000;Os01g0693400;e_gw1.63.77.1;gw1.135.126.1;POPTR_000…
TFmatrixID_0561	AP2;B3;RAV	748	-	0.98	agggCAGGTggg	AT1G13260 (response to brassinosteroid; ethylene-activated signaling pathway; negative regulation of flower development; leaf development; lateral root development);BRADI2G02710;BRADI2G47220;Cucsa.147340;Cucsa.283870;MDP0000128924;MDP0000939633;MDP0000945267;Medtr1g117930;Medtr5g069060;ppa006243m;ppa026046m;29738.m001050;Os01g0140700;Os01g0141000;Os01g0693400;e_gw1.63.77.1;gw1.135.126.1;POPTR_000…
TFmatrixID_0199	bZIP	617	-	0.96	atTGACGaca	AT1G08320;AT1G68640 (regulation of flower development);AT1G77920 (defense response to bacterium);AT5G06839;BRADI1G17210;BRADI1G43900;BRADI1G64060;BRADI2G10830;BRADI2G21380;BRADI2G23890;BRADI2G52860;BRADI2G55567;BRADI3G07030;BRADI3G15590;BRADI4G26670;BRADI4G27100;BRADI4G33740;BRADI5G23340;Cucsa.005120;Cucsa.088250;Cucsa.199800;Cucsa.201510;Cucsa.242870;Cucsa.307820;Cucsa.337740;Cucsa.365420;Cucsa.…
TFmatrixID_0031	Dof	66	-	0.97	agaCTTTTtc	AT2G46590 (response to cold; response to light stimulus; seed germination)
TFmatrixID_0237	Dof	267	-	0.99	ataCTTTTc	AT3G47500 (flower development)
TFmatrixID_0237	Dof	105	-	0.99	ataCTTTTa	AT3G47500 (flower development)
TFmatrixID_0237	Dof	66	-	0.99	agaCTTTTt	AT3G47500 (flower development)
TFmatrixID_0238	Dof	957	-	1	aCTTTAaag	AT4G38000 (floral organ abscission);fgenesh2_kg.7__248__AT4G38000.1
TFmatrixID_0238	Dof	107	-	1	aCTTTTaaa	AT4G38000 (floral organ abscission);fgenesh2_kg.7__248__AT4G38000.1
TFmatrixID_0238	Dof	68	-	1	aCTTTTtcc	AT4G38000 (floral organ abscission);fgenesh2_kg.7__248__AT4G38000.1
TFmatrixID_0239	Dof	66	-	0.99	agaCTTTTtc	AT5G39660 (flower development)
TFmatrixID_0240	Dof	69	-	1	CTTTTtc	AT5G60200 (root development);fgenesh2_kg.8__1974__AT5G60200.1
TFmatrixID_0243	Dof	269	-	1	aCTTTTct	AT5G62940 (procambium histogenesis; phloem or xylem histogenesis);scaffold_802976.1
TFmatrixID_0243	Dof	107	-	1	aCTTTTaa	AT5G62940 (procambium histogenesis; phloem or xylem histogenesis);scaffold_802976.1
TFmatrixID_0243	Dof	68	-	1	aCTTTTtc	AT5G62940 (procambium histogenesis; phloem or xylem histogenesis);scaffold_802976.1
TFmatrixID_0255	EIN3;EIL	996	-	1	gagATACAt	AT2G27050 (response to ethylene; ethylene-activated signaling pathway; defense response to bacterium; cellular response to iron ion);AT5G21120 (ethylene-activated signaling pathway; cellular response to iron ion);AT5G65100 (ethylene-activated signaling pathway; cellular response to iron ion);BRADI1G63780;BRADI3G39970;BRADI4G33750;Cucsa.029580;Cucsa.142750;Cucsa.143220;Cucsa.364340;MDP0000144922;;…
TFmatrixID_0256	EIN3;EIL	50	-	1	taaTGCATcg	AT3G20770 (response to hypoxia; ethylene-activated signaling pathway; sugar mediated signaling pathway; defense response to bacterium; cellular response to iron ion);AT5G21120 (cellular response to iron ion; ethylene-activated signaling pathway);AT5G65100 (cellular response to iron ion; ethylene-activated signaling pathway);BRADI1G63780;BRADI3G39970;BRADI4G33750;Cucsa.029580;Cucsa.142750;Cucsa.14…
TFmatrixID_0562	EIN3;EIL	997	-	0.98	agaTACAT	AT5G21120 (ethylene-activated signaling pathway; cellular response to iron ion);AT5G65100 (ethylene-activated signaling pathway; cellular response to iron ion);BRADI1G63780;BRADI3G39970;BRADI4G33750;Cucsa.029580;Cucsa.142750;Cucsa.143220;Cucsa.364340;MDP0000144922;MDP0000162617;MDP0000202831;MDP0000212881;MDP0000219269;MDP0000283197;MDP0000306498;MDP0000422279;MDP0000423881;MDP0000490180;MDP00005…
TFmatrixID_0262	GATA	20	-	1	gaGATCAtg	AT3G06740 (cell differentiation);AT3G16870 (cell differentiation);AT4G16141 ( cell differentiation);AT4G26150 (circadian rhythm; response to light stimulus; response to cytokinin; gibberellic acid mediated signaling pathway; negative regulation of flower development; negative regulation of seed germination; regulation of chlorophyll biosynthetic process; regulation of gene expression; cell differ…
TFmatrixID_0287	Homeodomain;bZIP;HD-ZIP	917	-	0.95	gaATTAAttt	AT3G61890 (multicellular organism development; response to water deprivation; response to water deprivation; response to salt stress; response to abscisic acid);BRADI4G35910;Cucsa.259560;MDP0000311522;MDP0000316497;MDP0000615948;MDP0000899816;Medtr3g123250;Medtr8g029340;ppa010647m;ppa011221m;27964.m000347;30089.m001006;PDK_20s1318331g001;POPTR_0002s17680;POPTR_0012s03080;POPTR_0014s09860;Sb02g030…
TFmatrixID_0287	Homeodomain;bZIP;HD-ZIP	199	-	0.97	gaATTAAtaa	AT3G61890 (multicellular organism development; response to water deprivation; response to water deprivation; response to salt stress; response to abscisic acid);BRADI4G35910;Cucsa.259560;MDP0000311522;MDP0000316497;MDP0000615948;MDP0000899816;Medtr3g123250;Medtr8g029340;ppa010647m;ppa011221m;27964.m000347;30089.m001006;PDK_20s1318331g001;POPTR_0002s17680;POPTR_0012s03080;POPTR_0014s09860;Sb02g030…
TFmatrixID_0627	Homeodomain;bZIP;HD-ZIP;WOX	485	-	1	atGATTGatt	AT4G35550 (multicellular organism development)
TFmatrixID_0628	Homeodomain;bZIP;HD-ZIP;WOX	643	-	0.96	tttAATTAca	AT4G35550 (multicellular organism development)
TFmatrixID_0628	Homeodomain;bZIP;HD-ZIP;WOX	478	-	0.96	tttAATTAtg	AT4G35550 (multicellular organism development)
TFmatrixID_0628	Homeodomain;bZIP;HD-ZIP;WOX	116	-	0.96	catAATTAaa	AT4G35550 (multicellular organism development)
TFmatrixID_0471	Homeodomain;HD-ZIP;bZIP	859	-	0.99	aaATTATt	AT1G69780 (response to sucrose; cotyledon morphogenesis; primary root development);AT3G01220 (response to auxin);AT3G01470 (regulation of cell growth;response to blue light; response to salt stress; leaf morphogenesis);AT5G15150;BRADI1G71930;BRADI1G73190;BRADI3G35850;BRADI3G38600;BRADI3G56180;BRADI4G29380;BRADI4G32737;Cucsa.097950;Cucsa.104200;Cucsa.158420;Cucsa.159020;Cucsa.285250;Cucsa.339580;M…
TFmatrixID_0471	Homeodomain;HD-ZIP;bZIP	769	-	0.99	aaATTATt	AT1G69780 (response to sucrose; cotyledon morphogenesis; primary root development);AT3G01220 (response to auxin);AT3G01470 (regulation of cell growth;response to blue light; response to salt stress; leaf morphogenesis);AT5G15150;BRADI1G71930;BRADI1G73190;BRADI3G35850;BRADI3G38600;BRADI3G56180;BRADI4G29380;BRADI4G32737;Cucsa.097950;Cucsa.104200;Cucsa.158420;Cucsa.159020;Cucsa.285250;Cucsa.339580;M…
TFmatrixID_0471	Homeodomain;HD-ZIP;bZIP	510	-	0.99	taATTATt	AT1G69780 (response to sucrose; cotyledon morphogenesis; primary root development);AT3G01220 (response to auxin);AT3G01470 (regulation of cell growth;response to blue light; response to salt stress; leaf morphogenesis);AT5G15150;BRADI1G71930;BRADI1G73190;BRADI3G35850;BRADI3G38600;BRADI3G56180;BRADI4G29380;BRADI4G32737;Cucsa.097950;Cucsa.104200;Cucsa.158420;Cucsa.159020;Cucsa.285250;Cucsa.339580;M…
TFmatrixID_0319	Myb/SANT	365	-	1	ttTATCCaaa	AT3G16350 (cell differentiation; response to ethylene; response to auxin; response to gibberellin; response to jasmonic acid; response to cadmium ion);BRADI2G05590;BRADI3G33400;Cucsa.321060;Cucsa.361050;MDP0000074681;MDP0000132832;MDP0000255970;MDP0000522009;MDP0000537549;MDP0000875621;Medtr4g160800;Medtr8g105400;ppa007697m;ppa008425m;ppa008493m;29736.m002089;30146.m003509;Os01g0187900;Os10g05614…
TFmatrixID_0326	Myb/SANT	572	-	0.96	atGGATAttg	AT1G70000 (chromatin remodeling; response to salt stress response to ethylene; response to auxin; response to abscisic acid; response to gibberellin; response to salicylic acid; response to jasmonic acid; regulation of anthocyanin biosynthetic process; positive regulation of histone acetylation; response to cadmium ion; response to karrikin);BRADI3G33400;Cucsa.098110;Cucsa.197320;Cucsa.285620;Cuc…
TFmatrixID_0328	Myb/SANT	365	-	0.99	ttTATCCa	AT1G70000 (chromatin remodeling; response to salt stress; response to ethylene; response to auxin; response to abscisic acid; response to gibberellin; response to salicylic acid; response to jasmonic acid; regulation of anthocyanin biosynthetic process; positive regulation of histone acetylation; response to cadmium ion; response to karrikin);AT3G16350 (response to salt stress; response to ethyle…
TFmatrixID_0335	Myb/SANT	365	-	1	ttTATCCaaa	AT1G19000 (chromatin remodeling; positive regulation of histone acetylation);BRADI3G33400;Cucsa.098110;Cucsa.197320;MDP0000140324;MDP0000149809;MDP0000199437;MDP0000230601;MDP0000758053;Medtr5g038100;ppa009283m;29736.m002089;30147.m014028;Os10g0561400;POPTR_0008s19610;POPTR_0010s04860;Sb01g029020;GSVIVG00007843001;GSVIVG00020132001;GRMZM2G034110;fgenesh2_kg.1__2077__AT1G19000.2;fgenesh2_kg.2__175…
TFmatrixID_0346	Myb/SANT	392	-	1	taCCGGTa	AT1G08810 (response to water deprivation; response to light stimulus; response to abscisic acid; response to salicylic acid; response to jasmonic acid; stomatal movement; cell differentiation);AT1G74650 (response to gibberellin; response to salicylic acid; response to chitin; cell differentiation);AT3G28910 (response to hypoxia; response to bacterium; plant-type hypersensitive response; response …
TFmatrixID_0346	Myb/SANT	350	-	1	taCCGGTa	AT1G08810 (response to water deprivation; response to light stimulus; response to abscisic acid; response to salicylic acid; response to jasmonic acid; stomatal movement; cell differentiation);AT1G74650 (response to gibberellin; response to salicylic acid; response to chitin; cell differentiation);AT3G28910 (response to hypoxia; response to bacterium; plant-type hypersensitive response; response …
TFmatrixID_0346	Myb/SANT	339	-	1	taCCGGTt	AT1G08810 (response to water deprivation; response to light stimulus; response to abscisic acid; response to salicylic acid; response to jasmonic acid; stomatal movement; cell differentiation);AT1G74650 (response to gibberellin; response to salicylic acid; response to chitin; cell differentiation);AT3G28910 (response to hypoxia; response to bacterium; plant-type hypersensitive response; response …
TFmatrixID_0362	Myb/SANT;ARR-B	993	-	0.95	agcgAGATAcatc	AT5G58080 (phosphorelay signal transduction system; cytokinin-activated signaling pathway);29737.m001227;POPTR_0018s11960;Glyma09g14650.1;Glyma15g24770.1;Al_scaffold_0008_2276;cassava262.valid.m1
TFmatrixID_0357	Myb/SANT;G2-like;MYB	737	-	0.97	tgaATATTtt	AT1G32240 (polarity specification of adaxial/abaxial axis; cell differentiation; plant ovule development);AT4G17695 (multicellular organism development; cell differentiation);AT5G16560 (organ morphogenesis; polarity specification of adaxial/abaxial axis; radial pattern formation; xylem and phloem pattern formation; xylem and phloem pattern formation; abaxial cell fate specification; inflorescence…
TFmatrixID_0357	Myb/SANT;G2-like;MYB	627	-	0.97	aaaATATTat	AT1G32240 (polarity specification of adaxial/abaxial axis; cell differentiation; plant ovule development);AT4G17695 (multicellular organism development; cell differentiation);AT5G16560 (organ morphogenesis; polarity specification of adaxial/abaxial axis; radial pattern formation; xylem and phloem pattern formation; xylem and phloem pattern formation; abaxial cell fate specification; inflorescence…
TFmatrixID_0357	Myb/SANT;G2-like;MYB	149	-	0.97	aatATATTct	AT1G32240 (polarity specification of adaxial/abaxial axis; cell differentiation; plant ovule development);AT4G17695 (multicellular organism development; cell differentiation);AT5G16560 (organ morphogenesis; polarity specification of adaxial/abaxial axis; radial pattern formation; xylem and phloem pattern formation; xylem and phloem pattern formation; abaxial cell fate specification; inflorescence…
TFmatrixID_0350	Myb/SANT;MYB	695	-	0.97	aagTAACGcaa	AT4G18770 (pollen tube guidance; regulation of synergid differentiation);Cucsa.196850;ppa026791m;scaffold_702543.1
TFmatrixID_0048	Myb/SANT;MYB;G2-like	135	-	0.99	cGAATAtagg	AT5G16560 (organ morphogenesis; polarity specification of adaxial/abaxial axis; radial pattern formation; xylem and phloem pattern formation; abaxial cell fate specification; inflorescence development; plant ovule development)
TFmatrixID_0334	Myb/SANT;MYB-related	605	-	0.95	aGATATatt	AT1G18330 (circadian rhythm; response to salt stress; response to ethylene; response to cadmium ion);AT3G10113;BRADI1G29680;Cucsa.112530;Os06g0728700;Sb10g030960;GRMZM2G145041;Glyma09g29800.1;fgenesh2_kg.1__2004__AT1G18330.2;BGIOSIBCE023364
TFmatrixID_0334	Myb/SANT;MYB-related	574	-	0.97	gGATATtga	AT1G18330 (circadian rhythm; response to salt stress; response to ethylene; response to cadmium ion);AT3G10113;BRADI1G29680;Cucsa.112530;Os06g0728700;Sb10g030960;GRMZM2G145041;Glyma09g29800.1;fgenesh2_kg.1__2004__AT1G18330.2;BGIOSIBCE023364
TFmatrixID_0369	Myb/SANT;MYB-related	573	-	0.97	tgGATATtg	AT1G01060 (response to cold; response to salt stress; response to ethylene; response to auxin; response to abscisic acid; response to gibberellin; response to salicylic acid; response to jasmonic acid; negative regulation of circadian rhythm; response to cadmium ion; long-day photoperiodism, flowering);AT5G37260 (circadian rhythm; response to salt stress; response to ethylene; response to auxin; …
TFmatrixID_0369	Myb/SANT;MYB-related	604	-	0.98	taGATATat	AT1G01060 (response to cold; response to salt stress; response to ethylene; response to auxin; response to abscisic acid; response to gibberellin; response to salicylic acid; response to jasmonic acid; negative regulation of circadian rhythm; response to cadmium ion; long-day photoperiodism, flowering);AT5G37260 (circadian rhythm; response to salt stress; response to ethylene; response to auxin; …
TFmatrixID_0015	MYB;ARR-B	141	-	0.95	tagGATCCaa	AT1G67710 (phosphorelay signal transduction system; phosphorelay signal transduction system; cytokinin-activated signaling pathway; regulation of root meristem growth)
TFmatrixID_0610	MYB-related	603	-	0.96	ttaGATATat	AT5G17300 (circadian rhythm; auxin-activated signaling pathway; regulation of auxin biosynthetic process)
TFmatrixID_0610	MYB-related	572	-	0.97	atgGATATtg	AT5G17300 (circadian rhythm; auxin-activated signaling pathway; regulation of auxin biosynthetic process)
TFmatrixID_0382	NAC;NAM	541	-	1	tgTTGACcc	AT1G01720 (multicellular organism development; response to wounding);AT1G52880 (regulation of embryonic development; seed morphogenesis; integument development);AT1G52890 (multicellular organism development; response to water deprivation);AT1G69490 (multidimensional cell growth; fruit ripening; flower development; leaf senescence);AT3G04070 (multicellular organism development);AT3G15500 (multicel…
TFmatrixID_0396	NAC;NAM	697	-	0.95	gtaACGCAaa	AT1G76420 (meristem initiation; organ boundary specification between lateral organs and the meristem);AT2G24430 (multicellular organism development);AT3G04060 (positive regulation of leaf senescence; positive regulation of chlorophyll catabolic process);AT3G15170 (embryo development ending in seed dormancy meristem initiation; primary shoot apical meristem specification; formation of organ bounda…
TFmatrixID_0410	SBP	975	-	0.99	agCGTACtc	AT1G27370 (leaf shaping; regulation of timing of transition from vegetative to reproductive phase);AT1G69170 (regulation of gene expression; defense response to bacterium);AT2G42200 (vegetative to reproductive phase transition of meristem; anther development; regulation of leaf formation);AT2G47070 (regulation of cell size; vegetative to reproductive phase transition of meristem; regulation of ce…
TFmatrixID_0412	Sox;YABBY	684	-	1	atAATTAtat	AT1G23420 (polarity specification of adaxial/abaxial axis; plant ovule development);fgenesh1_pg.C_scaffold_1002152
TFmatrixID_0412	Sox;YABBY	509	-	1	atAATTAttt	AT1G23420 (polarity specification of adaxial/abaxial axis; plant ovule development);fgenesh1_pg.C_scaffold_1002152
TFmatrixID_0412	Sox;YABBY	479	-	1	ttAATTAtga	AT1G23420 (polarity specification of adaxial/abaxial axis; plant ovule development);fgenesh1_pg.C_scaffold_1002152
TFmatrixID_0412	Sox;YABBY	117	-	1	atAATTAaat	AT1G23420 (polarity specification of adaxial/abaxial axis; plant ovule development);fgenesh1_pg.C_scaffold_1002152
TFmatrixID_0413	Sox;YABBY	938	-	1	ATGATta	AT2G26580 (polarity specification of adaxial/abaxial axis; regulation of shoot apical meristem development; regulation of leaf development);AT4G00180 (polarity specification of adaxial/abaxial axis; fruit development; abaxial cell fate specification; regulation of shoot apical meristem development; regulation of leaf development);MDP0000255415;Medtr8g120670;Medtr8g120820;ppa012028m;POPTR_0006s067…
TFmatrixID_0225	TCR	558	-	0.95	agTTTAAata	AT3G04850 (multicellular organism development)
TFmatrixID_0225	TCR	189	-	0.98	aaTTTAAaat	AT3G04850 (multicellular organism development)
TFmatrixID_0224	TCR;CPP	559	-	1	gtTTAAAt	AT2G20110 (multicellular organism development);BRADI2G50540;Cucsa.116430;MDP0000182903;MDP0000233007;Medtr4g159020;ppa003211m;29912.m005495;Os01g0761100;e_gw1.9.62.1;POPTR_0006s16340;POPTR_0018s08960;GSVIVG00015363001;PK12143.1;Al_scaffold_0003_3488;fgenesh2_kg.7__1291__AT4G29000.1;Glyma07g09380.1;Glyma08g04180.1;Glyma09g32420.1;chr4.CM0617.820.nd;cassava29938.valid.m1;cassava8212.valid.m1;BGIOSI…
TFmatrixID_0224	TCR;CPP	190	-	0.99	atTTAAAa	AT2G20110 (multicellular organism development);BRADI2G50540;Cucsa.116430;MDP0000182903;MDP0000233007;Medtr4g159020;ppa003211m;29912.m005495;Os01g0761100;e_gw1.9.62.1;POPTR_0006s16340;POPTR_0018s08960;GSVIVG00015363001;PK12143.1;Al_scaffold_0003_3488;fgenesh2_kg.7__1291__AT4G29000.1;Glyma07g09380.1;Glyma08g04180.1;Glyma09g32420.1;chr4.CM0617.820.nd;cassava29938.valid.m1;cassava8212.valid.m1;BGIOSI…
TFmatrixID_0442	WRKY	85	-	0.98	aagTTGACaa	AT1G18860;AT1G29280;AT1G29860;AT1G30650;AT1G55600 (endosperm development);AT1G62300 (response to chitin; cellular response to phosphate starvation; cellular response to boron-containing substance deprivation);AT1G64000;AT1G66550;AT1G66560;AT1G68150;AT1G69810;AT2G21900;AT2G34830 (pollen development;embryo development ending in seed dormancy);AT2G40740;AT2G40750 (response to salicylic acid; regulat…
TFmatrixID_0442	WRKY	540	-	0.99	ttgTTGACcc	AT1G18860;AT1G29280;AT1G29860;AT1G30650;AT1G55600 (endosperm development);AT1G62300 (response to chitin; cellular response to phosphate starvation; cellular response to boron-containing substance deprivation);AT1G64000;AT1G66550;AT1G66560;AT1G68150;AT1G69810;AT2G21900;AT2G34830 (pollen development;embryo development ending in seed dormancy);AT2G40740;AT2G40750 (response to salicylic acid; regulat…
TFmatrixID_0443	WRKY	542	-	1	gTTGACcc	AT1G29860;AT1G64000;AT1G66550;AT1G66560;AT1G66600 (abscisic acid-activated signaling pathway);AT1G68150;AT1G69810;AT1G80590;AT2G40740;AT2G40750 (response to salicylic acid; regulation of defense response; negative regulation of leaf senescence);AT2G44745;AT2G46400 (response to chitin; lateral root development);AT3G01970 (phosphate ion transport);AT3G56400 (systemic acquired resistance, salicylic …
TFmatrixID_0444	WRKY	541	-	0.98	tgTTGACcca	AT1G18860;AT1G29280;AT1G29860;AT1G55600 (endosperm development);AT1G62300 (ethylene-activated signaling pathway; response to chitin; cellular response to phosphate starvation; cellular response to boron-containing substance deprivation);AT1G64000;AT1G66550;AT1G66560;AT1G68150;AT1G69310 (response to water deprivation; response to salt stress);AT1G69810;AT1G80590;AT2G21900;AT2G34830 (pollen develop…
TFmatrixID_0445	WRKY	542	-	1	gTTGACcc	AT1G18860;AT1G29280;AT1G29860;AT1G55600 (endosperm development);AT1G62300 (ethylene-activated signaling pathway; response to chitin; cellular response to phosphate starvation; cellular response to boron-containing substance deprivation);AT1G64000;AT1G66550;AT1G66560;AT1G68150;AT1G69310 (response to water deprivation; response to salt stress);AT1G69810;AT1G80590;AT2G21900;AT2G34830 (pollen develop…
TFmatrixID_0446	WRKY	540	-	1	ttgTTGACcc	AT1G18860;AT1G29280;AT1G29860;AT1G55600 (endosperm development);AT1G62300 (ethylene-activated signaling pathway; response to chitin; cellular response to phosphate starvation; cellular response to boron-containing substance deprivation);AT1G64000;AT1G68150;AT1G69810;AT2G21900;AT2G23320 (response to chitin);AT2G34830 (pollen development; embryo development ending in seed dormancy);AT2G40740;AT2G44…
TFmatrixID_0447	WRKY	86	-	0.98	agTTGACaaa	AT1G18860;AT1G29280;AT1G29860;AT1G55600 (endosperm development);AT1G62300 (ethylene-activated signaling pathway; response to chitin; cellular response to phosphate starvation)cellular response to boron-containing substance deprivation);AT1G64000;AT1G68150;AT1G69810;AT2G21900;AT2G24570 (response to chitin; defense response to bacterium);AT2G34830 (pollen development; embryo development ending in s…
TFmatrixID_0447	WRKY	541	-	0.99	tgTTGACcca	AT1G18860;AT1G29280;AT1G29860;AT1G55600 (endosperm development);AT1G62300 (ethylene-activated signaling pathway; response to chitin; cellular response to phosphate starvation)cellular response to boron-containing substance deprivation);AT1G64000;AT1G68150;AT1G69810;AT2G21900;AT2G24570 (response to chitin; defense response to bacterium);AT2G34830 (pollen development; embryo development ending in s…
TFmatrixID_0448	WRKY	540	-	0.99	ttgTTGACcca	AT1G18860;AT1G29280;AT1G29860;AT1G55600 (endosperm development);AT1G62300 (ethylene-activated signaling pathway; response to chitin; cellular response to phosphate starvation; cellular response to boron-containing substance deprivation);AT1G64000;AT1G68150;AT1G69810;AT2G21900;AT2G25000 (response to molecule of bacterial origin; response to salicylic acid; regulation of defense response; regulatio…
TFmatrixID_0449	WRKY	542	-	0.99	gTTGACcc	AT1G13960 (response to ethylene; response to salicylic acid; response to jasmonic acid; regulation of defense response to fungus; negative regulation of defense response to bacterium);AT2G03340;AT2G30250 (response to cold; response to salt stress; cellular heat acclimation);AT2G37260 (epidermal cell fate specification; seed coat development);AT3G01080 (regulation of defense response);AT4G12020 (p…
TFmatrixID_0450	WRKY	541	-	1	tgTTGACcca	AT1G18860;AT1G29280;AT1G29860;AT1G55600 (endosperm development);AT1G62300 (ethylene-activated signaling pathway; response to chitin; cellular response to phosphate starvation; cellular response to boron-containing substance deprivation);AT1G64000;AT1G68150;AT1G69810;AT2G21900;AT2G30590;AT2G34830 (pollen development; embryo development ending in seed dormancy);AT2G40740;AT2G44745;AT3G01970 (phosph…
TFmatrixID_0450	WRKY	86	-	0.98	agTTGACaaa	AT1G18860;AT1G29280;AT1G29860;AT1G55600 (endosperm development);AT1G62300 (ethylene-activated signaling pathway; response to chitin; cellular response to phosphate starvation; cellular response to boron-containing substance deprivation);AT1G64000;AT1G68150;AT1G69810;AT2G21900;AT2G30590;AT2G34830 (pollen development; embryo development ending in seed dormancy);AT2G40740;AT2G44745;AT3G01970 (phosph…
TFmatrixID_0451	WRKY	541	-	1	tgTTGACcca	AT1G13960 (response to ethylene; response to salicylic acid; response to jasmonic acid; regulation of defense response to fungus; negative regulation of defense response to bacterium);AT2G03340;AT2G37260 (epidermal cell fate specification; seed coat development);AT2G38470 (response to cold; response to water deprivation; response to salt stress; response to jasmonic acid; negative regulation of a…
TFmatrixID_0454	WRKY	541	-	1	tgTTGACcca	AT1G18860;AT1G29280;AT1G29860;AT1G55600;AT1G62300 (endosperm development);AT1G64000;AT1G66550;AT1G66560;AT1G68150;AT1G69810;AT1G80590;AT2G21900;AT2G34830 (pollen development; embryo development ending in seed dormancy);AT2G40740;AT2G40750 (response to salicylic acid; regulation of defense response; negative regulation of leaf senescence);AT2G44745;AT2G46400 (response to chitin; lateral root devel…
TFmatrixID_0455	WRKY	85	-	0.95	aagTTGACaaa	AT1G18860;AT1G29280;AT1G29860;AT1G55600;AT1G62300 (endoserm development);AT1G64000;AT1G66550;AT1G66560;AT1G68150;AT1G69810;AT2G21900;AT2G34830 (pollen development; embryo development ending in seed dormancy);AT2G40740;AT2G44745;AT2G46400 (response to chitin; lateral root development);AT3G01970 (phosphate ion transport);AT3G04670;AT3G58710 ;AT3G62340;AT4G01720;AT4G04450;AT4G11070;AT4G18170;AT4G220…
TFmatrixID_0455	WRKY	540	-	0.97	ttgTTGACcca	AT1G18860;AT1G29280;AT1G29860;AT1G55600;AT1G62300 (endoserm development);AT1G64000;AT1G66550;AT1G66560;AT1G68150;AT1G69810;AT2G21900;AT2G34830 (pollen development; embryo development ending in seed dormancy);AT2G40740;AT2G44745;AT2G46400 (response to chitin; lateral root development);AT3G01970 (phosphate ion transport);AT3G04670;AT3G58710 ;AT3G62340;AT4G01720;AT4G04450;AT4G11070;AT4G18170;AT4G220…
TFmatrixID_0456	WRKY	541	-	1	tgTTGACcca	AT1G18860;AT1G29280;AT1G29860;AT1G55600;AT1G62300 (endosperm development);AT1G64000;AT1G66560;AT1G68150;AT1G69810;AT1G80590;AT2G21900;AT2G34830 (pollen development; embryo development ending in seed dormancy);AT2G40740;AT2G40750;AT2G44745 (response to salicylic acid; regulation of defense response; negative regulation of leaf senescence);AT2G46400 (response to chitin; lateral root development);AT…
TFmatrixID_0457	WRKY	85	-	0.98	aagTTGACaa	AT1G18860;AT1G29280;AT1G29860;AT1G55600;AT1G62300 (endosperm development);AT1G64000;AT1G66560;AT1G68150;AT1G69810;AT2G21900;AT2G34830 (pollen development; embryo development ending in seed dormancy);AT2G40740;AT2G44745;AT2G46400 (response to chitin; lateral root development);AT3G01970 (phosphate ion transport);AT3G04670 (systemic acquired resistance, salicylic acid mediated signaling pathway; ind…
TFmatrixID_0457	WRKY	540	-	0.99	ttgTTGACcc	AT1G18860;AT1G29280;AT1G29860;AT1G55600;AT1G62300 (endosperm development);AT1G64000;AT1G66560;AT1G68150;AT1G69810;AT2G21900;AT2G34830 (pollen development; embryo development ending in seed dormancy);AT2G40740;AT2G44745;AT2G46400 (response to chitin; lateral root development);AT3G01970 (phosphate ion transport);AT3G04670 (systemic acquired resistance, salicylic acid mediated signaling pathway; ind…
TFmatrixID_0458	WRKY	541	-	1	tgTTGACcca	AT1G18860 (response to ethylene; response to salicylic acid; response to jasmonic acid; regulation of defense response to fungus; negative regulation of defense response to bacterium);AT1G29280;AT1G29860;AT1G55600 (endosperm development);AT1G62300 (ethylene-activated signaling pathway; response to chitin; cellular response to phosphate starvation; cellular response to boron-containing substance d…
TFmatrixID_0460	WRKY	542	-	1	gTTGACcc	AT1G18860;AT1G29280;AT1G29860;AT1G55600;AT1G62300 (endosperm development);AT1G64000;AT1G66550;AT1G66560;AT1G68150;AT1G69810;AT2G21900;AT2G34830 (pollen development; embryo development ending in seed dormancy);AT2G40740;AT2G40750;AT2G44745;AT3G01970 (phosphate ion transport);AT3G04670 (systemic acquired resistance, salicylic acid mediated signaling pathway; induced systemic resistance, jasmonic ac…
TFmatrixID_0461	WRKY	84	-	0.98	aaagTTGACa	AT1G18860;AT1G29280;AT1G62300 (endosperm development);AT1G64000;AT1G66550;AT1G66560;AT1G68150;AT1G80590;AT2G34830 (pollen development; embryo development ending in seed dormancy);AT2G40740;AT2G40750 (response to salicylic acid; regulation of defense response; negative regulation of leaf senescence);AT2G44745;AT2G46400 (response to chitin; lateral root development);AT3G01970 (phosphate ion transpo…
TFmatrixID_0461	WRKY	539	-	0.99	tttgTTGACc	AT1G18860;AT1G29280;AT1G62300 (endosperm development);AT1G64000;AT1G66550;AT1G66560;AT1G68150;AT1G80590;AT2G34830 (pollen development; embryo development ending in seed dormancy);AT2G40740;AT2G40750 (response to salicylic acid; regulation of defense response; negative regulation of leaf senescence);AT2G44745;AT2G46400 (response to chitin; lateral root development);AT3G01970 (phosphate ion transpo…
TFmatrixID_0462	WRKY	541	-	1	tgTTGACcc	AT1G18860 (response to ethylene; response to salicylic acid; response to jasmonic acid; regulation of defense response to fungus; negative regulation of defense response to bacterium);AT1G29280;AT1G29860;AT1G55600 (endosperm development);AT1G62300 (ethylene-activated signaling pathway; response to chitin; cellular response to phosphate starvation; cellular response to boron-containing substance d…
TFmatrixID_0463	WRKY	541	-	1	tgTTGACcca	AT1G18860 (response to ethylene; response to salicylic acid; response to jasmonic acid; regulation of defense response to fungus; negative regulation of defense response to bacterium);AT1G29280;AT1G29860;AT1G55600 (endosperm development);AT1G62300 (ethylene-activated signaling pathway; response to chitin; cellular response to phosphate starvation; cellular response to boron-containing substance d…
TFmatrixID_0464	WRKY	541	-	1	tgTTGACcc	AT1G18860;AT1G29280;AT1G29860;AT1G55600;AT1G62300 (endosperm development);AT1G64000;AT1G66550;AT1G66560;AT1G68150;AT1G69810;AT1G80590;AT2G21900;AT2G34830;AT2G40740;AT2G40750;AT2G44745;AT2G46400;AT3G01970;AT3G04670;AT3G56400 (systemic acquired resistance, salicylic acid mediated signaling pathway; induced systemic resistance, jasmonic acid mediated signaling pathway; response to chitin; defense re…
TFmatrixID_0465	WRKY	542	-	1	gTTGACcc	AT1G13960 (response to ethylene; response to salicylic acid; response to jasmonic acid; regulation of defense response to fungus; negative regulation of defense response to bacterium);AT2G03340;AT2G37260 (epidermal cell fate specification; seed coat development);AT3G01080 (regulation of defense response);AT4G12020 (protein phosphorylation; defense response; signal transduction);AT4G26440 (respons…
TFmatrixID_0466	WRKY	541	-	1	tgTTGACcca	AT1G18860 (response to ethylene; response to salicylic acid; response to jasmonic acid; regulation of defense response to fungus; negative regulation of defense response to bacterium);AT1G29280;AT1G29860;AT1G55600 (endosperm development);AT1G62300 (ethylene-activated signaling pathway; response to chitin; cellular response to phosphate starvation; cellular response to boron-containing substance d…
TFmatrixID_0468	WRKY	541	-	1	tgTTGACcc	AT1G18860 (response to ethylene; response to salicylic acid; response to jasmonic acid; regulation of defense response to fungus; negative regulation of defense response to bacterium);AT1G29280;AT1G29860;AT1G55600 (endosperm development);AT1G62300 (ethylene-activated signaling pathway; response to chitin; cellular response to phosphate starvation; cellular response to boron-containing substance d…
TFmatrixID_0630	WRKY	541	-	0.95	tgTTGACcca	AT4G31800 (response to molecule of bacterial origin;response to salicylic acid; response to chitin; defense response to bacterium; regulation of defense response to virus by host; defense response to fungus)
TFmatrixID_0633	YABBY	482	-	1	attATGATtg	AT2G45190 (regulation of flower development; meristem structural organization; polarity specification of adaxial/abaxial axis; specification of floral organ identity; fruit development; abaxial cell fate specification; specification of organ position; inflorescence meristem growth; regulation of shoot apical meristem development; regulation of leaf development)

## Sheet: PPO8_filt
TITLE Structural and functional analysis of polyphenol oxidases involved in globe artichoke (C. cardunculus var. scolymus L.) tissue browning AUTHORS Valerio Pompili, Elena Mazzocchi, Andrea Moglia, Alberto Acquadro, Cinzia Comino, Giuseppe Leonardo Rotino, Sergio Lanteri
Supplementary Data S4. Summary of all TFBSs with corresponding TFs and TF families identified in each globe artichoke PPO promoter sequence. These data are related to Table 2 and Figure 4.
Matrix ID	Family	Position	Strand	Similar Score	Hit Sequence	TF ID or Motif name
TFmatrixID_0123	AP2;B3;RAV	209	+	0.99	aaTGTTGtta	AT1G13260 (response to brassinosteroid; ethylene-activated signaling pathway; negative regulation of flower development; leaf development; lateral root development)
TFmatrixID_0126	AP2;B3;RAV	209	+	0.99	aaTGTTGt	AT3G25730 (ethylene-activated signaling pathway)
TFmatrixID_0527	AP2;B3;RAV	3	+	0.97	ttatTGTTGcat	AT1G13260 ( response to brassinosteroid; ethylene-activated signaling pathway; negative regulation of flower development; leaf development; lateral root development);BRADI2G02710;BRADI2G47220;Cucsa.147340;Cucsa.283870;MDP0000128924;MDP0000939633;MDP0000945267;Medtr1g117930;Medtr5g069060;ppa006243m;ppa026046m;29738.m001050;Os01g0140700;Os01g0141000;Os01g0693400;e_gw1.63.77.1;gw1.135.126.1;POPTR_00…
TFmatrixID_0560	AP2;B3;RAV	3	+	0.97	ttatTGTTGcat	AT1G13260 ( response to brassinosteroid; ethylene-activated signaling pathway; negative regulation of flower development; leaf development; lateral root development);BRADI2G02710;BRADI2G47220;Cucsa.147340;Cucsa.283870;MDP0000128924;MDP0000939633;MDP0000945267;Medtr1g117930;Medtr5g069060;ppa006243m;ppa026046m;29738.m001050;Os01g0140700;Os01g0141000;Os01g0693400;e_gw1.63.77.1;gw1.135.126.1;POPTR_00…
TFmatrixID_0155	B3	445	+	0.95	gCATGCac	AT1G28300 (somatic embryogenesis; seed oilbody biogenesis; seed maturation; positive regulation of auxin biosynthetic process);30190.m010868;fgenesh2_kg.1__2994__AT1G28300.1;cassava45597.m1
TFmatrixID_0509	B3	444	+	0.96	ggCATGCac	AT3G24650 (plastid organization; response to auxin; response to abscisic acid; abscisic acid-activated signaling pathway; embryo development ending in seed dormancy; mitochondria-nucleus signaling pathway);BRADI2G58390;Cucsa.078480;MDP0000166580;MDP0000309680;ppa001608m;30204.m001803;Os01g0911700;POPTR_0002s25330;Sb03g043480;GSVIVG00028540001;fgenesh1_pg.C_scaffold_3002399;GRMZM2G133398;Glyma08g4…
TFmatrixID_0510	B3	444	+	0.96	gGCATGcac	AT3G26790 (positive regulation of cell proliferation; response to auxin; positive regulation of abscisic acid biosynthetic process; somatic embryogenesis; negative regulation of gibberellin biosynthetic process; photoperiodism, flowering);Medtr7g096720;ppa021307m;30131.m006860;POPTR_0001s32990;POPTR_0017s08820;GSVIVG00033007001;fgenesh2_kg.5__447__AT3G26790.1;Glyma16g05480.1;cassava11393.m1;cassa…
TFmatrixID_0526	B3	444	+	0.99	ggCATGCacac	AT1G28300 (somatic embryogenesis; seed oilbody biogenesis; seed maturation; positive regulation of auxin biosynthetic process);30190.m010868;fgenesh2_kg.1__2994__AT1G28300.1;cassava45597.m1
TFmatrixID_0182	bZIP	724	+	0.95	ataACGTGtaaaa	AT1G45249 (response to water deprivation; response to salt stress; abscisic acid-activated signaling pathway; glucose mediated signaling pathway);AT3G19290 (response to water deprivation; response to salt stress; abscisic acid-activated signaling pathway; positive regulation of leaf senescence; positive regulation of chlorophyll catabolic process);BRADI1G46060;BRADI3G38200;BRADI3G57960;BRADI4G320…
TFmatrixID_0026	bZIP;Homeodomain;HD-ZIP	847	+	1	aaATTATtga	AT5G03790 (leaf morphogenesis; bract formation; floral meristem determinacy; regulation of timing of transition from vegetative to reproductive phase)
TFmatrixID_0026	bZIP;Homeodomain;HD-ZIP	223	+	0.95	atATTATtga	AT5G03790 (leaf morphogenesis; bract formation; floral meristem determinacy; regulation of timing of transition from vegetative to reproductive phase)
TFmatrixID_0047	bZIP;Homeodomain;HD-ZIP	154	+	0.97	ataATTATta	AT1G52150 (leaf morphogenesis; meristem initiation; regulation of meristem growth; phloem or xylem histogenesis; cell differentiation; determination of dorsal identity; integument development)
TFmatrixID_0211	C2H2	452	+	1	cACACTc	AT1G27730 (response to oxidative stress; response to cold; response to water deprivation; response to wounding; response to high light intensity; response to salt stress; response to abscisic acid; photoprotection;response to chitin; photosynthesis; multicellular organism growth);AT3G49930;AT3G60580;AT5G04340 (response to chitin; phosphate ion homeostasis; regulation of root development);AT5G4317…
TFmatrixID_0213	C2H2	452	+	1	cACACTc	AT1G02030;AT2G45120;AT3G19580 (response to water deprivation; response to abscisic acid; abscisic acid-activated signaling pathway; embryo development ending in seed dormancy; response to chitin; hyperosmotic salinity response);AT3G49930;AT3G60580;AT5G04340 (response to chitin; phosphate ion homeostasis; regulation of root development);AT5G43170 (response to cold; response to chitin; hyperosmotic…
TFmatrixID_0215	C2H2	452	+	1	cACACTc	AT2G28710 (response to chitin);AT2G37430 (response to chitin; cellular response to nickel ion; regulation of root development);AT3G46070 (response to chitin);AT3G46080 (response to chitin);AT3G53600 (response to chitin);BRADI1G03810;BRADI2G37430;BRADI1G66330;Cucsa.065930;Cucsa.165460;Cucsa.213470;Cucsa.379890;MDP0000137826;MDP0000595671;MDP0000170739;MDP0000224773;MDP0000257423;MDP0000606526;Medt…
TFmatrixID_0219	C2H2	452	+	1	cACACTc	AT2G45120;AT3G49930;AT3G60580;AT5G04340 (response to chitin; phosphate ion homeostasis; regulation of root development);AT5G43170 (response to cold; response to chitin ; hyperosmotic salinity response);AT5G67450 (response to cold; abscisic acid-activated signaling pathway; response to chitin; hyperosmotic salinity response);BRADI1G14750;BRADI1G16010;BRADI1G22940;BRADI2G49250;BRADI4G03340;Cucsa.21…
TFmatrixID_0232	Dof	723	+	0.98	aatAACGT	AT1G29160 (seed coat development);scaffold_103229.1
TFmatrixID_0638	Dof	798	+	0.99	caAAAGAgat	AT5G65590 (guard cell differentiation; stomatal movement; regulation of cell wall pectin metabolic process)
TFmatrixID_0256	EIN3;EIL	804	+	0.98	agATGCAcga	AT3G20770 (response to hypoxia; ethylene-activated signaling pathway; sugar mediated signaling pathway; defense response to bacterium; cellular response to iron ion);AT5G21120 (cellular response to iron ion; ethylene-activated signaling pathway);AT5G65100 (cellular response to iron ion; ethylene-activated signaling pathway);BRADI1G63780;BRADI3G39970;BRADI4G33750;Cucsa.029580;Cucsa.142750;Cucsa.14…
TFmatrixID_0256	EIN3;EIL	246	+	0.99	tgATGCAtgt	AT3G20770 (response to hypoxia; ethylene-activated signaling pathway; sugar mediated signaling pathway; defense response to bacterium; cellular response to iron ion);AT5G21120 (cellular response to iron ion; ethylene-activated signaling pathway);AT5G65100 (cellular response to iron ion; ethylene-activated signaling pathway);BRADI1G63780;BRADI3G39970;BRADI4G33750;Cucsa.029580;Cucsa.142750;Cucsa.14…
TFmatrixID_0268	GATA	935	+	1	tCGATCcaaa	AT4G17570 (cell differentiation) ;BRADI5G17370;Cucsa.313750;Cucsa.321290;MDP0000309356;Medtr5g013520;ppa003888m;27940.m000323;Os04g0544500;PDK_20s1646281g001;estExt_fgenesh1_pg.C_1220019;estExt_fgenesh1_pg.C_4100005;estExt_fgenesh1_pg.C_90243;POPTR_0001s15170;POPTR_0003s08080;Sb01g011980;Sb06g024200;GSVIVG00013319001;GRMZM2G077002;GRMZM2G421212;PK11095.1;fgenesh1_pg.C_scaffold_8000066;fgenesh2_kg…
TFmatrixID_0268	GATA	343	+	1	tCGATCcttc	AT4G17570 (cell differentiation) ;BRADI5G17370;Cucsa.313750;Cucsa.321290;MDP0000309356;Medtr5g013520;ppa003888m;27940.m000323;Os04g0544500;PDK_20s1646281g001;estExt_fgenesh1_pg.C_1220019;estExt_fgenesh1_pg.C_4100005;estExt_fgenesh1_pg.C_90243;POPTR_0001s15170;POPTR_0003s08080;Sb01g011980;Sb06g024200;GSVIVG00013319001;GRMZM2G077002;GRMZM2G421212;PK11095.1;fgenesh1_pg.C_scaffold_8000066;fgenesh2_kg…
TFmatrixID_0058	Homeodomain;bZIP;HD-ZIP	844	+	0.98	agaaaATTATtgaa	AT3G01470 (regulation of cell growth; response to blue light; response to salt stress; leaf morphogenesis)
TFmatrixID_0280	Homeodomain;HD-ZIP	896	+	0.95	ataTTAATga	AT1G05230 (trichome morphogenesis; maintenance of floral organ identity);AT1G17920 (trichome branching; maintenance of floral organ identity);AT1G73360 (plant-type cell wall loosening; plant-type cell wall loosening);AT1G79840 (epidermal cell fate specification; negative regulation of trichoblast fate specification);AT3G03260;AT3G61150 (maintenance of floral organ identity);AT5G46880 (maintenance…
TFmatrixID_0281	Homeodomain;HD-ZIP	848	+	1	aaTTATTga	AT1G26960 (response to gibberellin);AT1G69780 (response to sucrose; cotyledon morphogenesis; primary root development);AT2G22430 (response to water deprivation; negative regulation of abscisic acid-activated signaling pathway);AT3G01220 (response to auxin);AT5G15150;BRADI1G71930;BRADI1G73190;BRADI3G35850;BRADI3G38600;BRADI3G56180;BRADI4G32737;Cucsa.097950;Cucsa.104200;Cucsa.104950;Cucsa.158420;Cu…
TFmatrixID_0281	Homeodomain;HD-ZIP	224	+	1	taTTATTga	AT1G26960 (response to gibberellin);AT1G69780 (response to sucrose; cotyledon morphogenesis; primary root development);AT2G22430 (response to water deprivation; negative regulation of abscisic acid-activated signaling pathway);AT3G01220 (response to auxin);AT5G15150;BRADI1G71930;BRADI1G73190;BRADI3G35850;BRADI3G38600;BRADI3G56180;BRADI4G32737;Cucsa.097950;Cucsa.104200;Cucsa.104950;Cucsa.158420;Cu…
TFmatrixID_0281	Homeodomain;HD-ZIP	1	+	1	taTTATTgt	AT1G26960 (response to gibberellin);AT1G69780 (response to sucrose; cotyledon morphogenesis; primary root development);AT2G22430 (response to water deprivation; negative regulation of abscisic acid-activated signaling pathway);AT3G01220 (response to auxin);AT5G15150;BRADI1G71930;BRADI1G73190;BRADI3G35850;BRADI3G38600;BRADI3G56180;BRADI4G32737;Cucsa.097950;Cucsa.104200;Cucsa.104950;Cucsa.158420;Cu…
TFmatrixID_0283	Homeodomain;HD-ZIP	819	+	0.98	gaaTGATTac	AT2G22800;AT2G44910 (shade avoidance; response to hormone; response to far red light);AT4G16780 (cell proliferation; red, far-red light phototransduction; shade avoidance; response to auxin; response to cytokinin; unidimensional cell growth; shoot system morphogenesis; red or far-red light signaling pathway; response to far red light; root development);AT4G37790 (response to cytokinin);AT5G06710;…
TFmatrixID_0283	Homeodomain;HD-ZIP	555	+	0.98	ataTGATTaa	AT2G22800;AT2G44910 (shade avoidance; response to hormone; response to far red light);AT4G16780 (cell proliferation; red, far-red light phototransduction; shade avoidance; response to auxin; response to cytokinin; unidimensional cell growth; shoot system morphogenesis; red or far-red light signaling pathway; response to far red light; root development);AT4G37790 (response to cytokinin);AT5G06710;…
TFmatrixID_0286	Homeodomain;HD-ZIP	821	+	0.98	aTGATTac	AT2G22800;AT3G60390;AT4G16780 (cell proliferation; red, far-red light phototransduction; shade avoidance; response to auxin; response to cytokinin; unidimensional cell growth; shoot system morphogenesis; red or far-red light signaling pathway; response to far red light; root development);AT4G37790 (response to cytokinin);AT5G06710;AT5G47370 (shade avoidance; auxin-activated signaling pathway; uni…
TFmatrixID_0289	Homeodomain;HD-ZIP	819	+	0.99	gaaTGATTac	AT2G22800;AT4G16780 (cell proliferation; red, far-red light phototransduction; shade avoidance; response to auxin; response to cytokinin; unidimensional cell growth; shoot system morphogenesis; red or far-red light signaling pathway; response to far red light; root development);AT4G17460 (floral meristem determinacy; gynoecium development; fruit septum development);AT4G37790 (response to cytokini…
TFmatrixID_0289	Homeodomain;HD-ZIP	555	+	0.98	ataTGATTaa	AT2G22800;AT4G16780 (cell proliferation; red, far-red light phototransduction; shade avoidance; response to auxin; response to cytokinin; unidimensional cell growth; shoot system morphogenesis; red or far-red light signaling pathway; response to far red light; root development);AT4G17460 (floral meristem determinacy; gynoecium development; fruit septum development);AT4G37790 (response to cytokini…
TFmatrixID_0292	Homeodomain;HD-ZIP	848	+	0.96	aATTATtg	AT1G26960 (response to gibberellin);AT1G69780 (response to sucrose; cotyledon morphogenesis; primary root development);AT3G01220 (response to auxin);AT4G40060 (response to blue light; negative regulation of cell growth; regulation of timing of transition from vegetative to reproductive phase; photoperiodism, flowering);AT5G15150;BRADI1G71930;BRADI1G73190;BRADI3G35850;BRADI3G38600;BRADI3G56180;BRA…
TFmatrixID_0292	Homeodomain;HD-ZIP	156	+	1	aATTATta	AT1G26960 (response to gibberellin);AT1G69780 (response to sucrose; cotyledon morphogenesis; primary root development);AT3G01220 (response to auxin);AT4G40060 (response to blue light; negative regulation of cell growth; regulation of timing of transition from vegetative to reproductive phase; photoperiodism, flowering);AT5G15150;BRADI1G71930;BRADI1G73190;BRADI3G35850;BRADI3G38600;BRADI3G56180;BRA…
TFmatrixID_0298	Homeodomain;HD-ZIP	818	+	0.99	agaaTGATTa	AT1G69780 (response to sucrose; cotyledon morphogenesis; primary root development);AT2G18550;AT3G01220 (response to auxin);AT5G15150;BRADI1G71930;BRADI1G73190;BRADI3G35850;BRADI3G38600;BRADI3G56180;BRADI4G29380;BRADI4G32737;Cucsa.097950;Cucsa.104200;Cucsa.104950;Cucsa.125070;Cucsa.158420;Cucsa.159020;Cucsa.201240;Cucsa.285250;Cucsa.285390;Cucsa.311660;Cucsa.339580;Cucsa.378700;MDP0000124827;MDP00…
TFmatrixID_0471	Homeodomain;HD-ZIP;bZIP	153	+	0.99	aATAATta	AT1G69780 (response to sucrose; cotyledon morphogenesis; primary root development);AT3G01220 (response to auxin);AT3G01470 (regulation of cell growth;response to blue light; response to salt stress; leaf morphogenesis);AT5G15150;BRADI1G71930;BRADI1G73190;BRADI3G35850;BRADI3G38600;BRADI3G56180;BRADI4G29380;BRADI4G32737;Cucsa.097950;Cucsa.104200;Cucsa.158420;Cucsa.159020;Cucsa.285250;Cucsa.339580;M…
TFmatrixID_0471	Homeodomain;HD-ZIP;bZIP	126	+	0.99	aATAATtt	AT1G69780 (response to sucrose; cotyledon morphogenesis; primary root development);AT3G01220 (response to auxin);AT3G01470 (regulation of cell growth;response to blue light; response to salt stress; leaf morphogenesis);AT5G15150;BRADI1G71930;BRADI1G73190;BRADI3G35850;BRADI3G38600;BRADI3G56180;BRADI4G29380;BRADI4G32737;Cucsa.097950;Cucsa.104200;Cucsa.158420;Cucsa.159020;Cucsa.285250;Cucsa.339580;M…
TFmatrixID_0357	Myb/SANT;G2-like;MYB	313	+	0.96	cgAATATttc	AT1G32240 (polarity specification of adaxial/abaxial axis; cell differentiation; plant ovule development);AT4G17695 (multicellular organism development; cell differentiation);AT5G16560 (organ morphogenesis; polarity specification of adaxial/abaxial axis; radial pattern formation; xylem and phloem pattern formation; xylem and phloem pattern formation; abaxial cell fate specification; inflorescence…
TFmatrixID_0357	Myb/SANT;G2-like;MYB	87	+	0.99	agAATATttt	AT1G32240 (polarity specification of adaxial/abaxial axis; cell differentiation; plant ovule development);AT4G17695 (multicellular organism development; cell differentiation);AT5G16560 (organ morphogenesis; polarity specification of adaxial/abaxial axis; radial pattern formation; xylem and phloem pattern formation; xylem and phloem pattern formation; abaxial cell fate specification; inflorescence…
TFmatrixID_0357	Myb/SANT;G2-like;MYB	60	+	0.97	tgAATATtca	AT1G32240 (polarity specification of adaxial/abaxial axis; cell differentiation; plant ovule development);AT4G17695 (multicellular organism development; cell differentiation);AT5G16560 (organ morphogenesis; polarity specification of adaxial/abaxial axis; radial pattern formation; xylem and phloem pattern formation; xylem and phloem pattern formation; abaxial cell fate specification; inflorescence…
TFmatrixID_0049	Myb/SANT;MYB;G2-like	60	+	0.98	tGAATAttca	AT5G42630 (cell differentiation; integument development)
TFmatrixID_0050	Myb/SANT;MYB;G2-like	61	+	0.97	gaaTATTCat	AT5G42630 (cell differentiation; integument development)
TFmatrixID_0320	Myb/SANT;MYB-related	912	+	1	taGATATtt	AT1G01520 (response to salt stress);AT3G09600 (response to salt stress; response to ethylene; response to auxin; response to abscisic acid; response to gibberellin; response to salicylic acid; response to jasmonic acid; circadian regulation of gene expression; histone H3 acetylation; response to cadmium ion; photoperiodism, flowering);AT4G01280 (response to salt stress; response to ethylene; resp…
TFmatrixID_0030	MYB-related	881	+	0.99	tAGATAtggc	AT2G46830 (response to cold; response to salt stress; response to ethylene;response to auxin; response to abscisic acid; response to abscisic acid; response to gibberellin; response to salicylic acid; response to jasmonic acid; response to organonitrogen compound; negative regulation of circadian rhythm; regulation of protein homodimerization activity; response to cadmium ion;long-day photoperiod…
TFmatrixID_0412	Sox;YABBY	152	+	1	aaaTAATTat	AT1G23420 (polarity specification of adaxial/abaxial axis; plant ovule development);fgenesh1_pg.C_scaffold_1002152
TFmatrixID_0413	Sox;YABBY	583	+	1	taATCAT	AT2G26580 (polarity specification of adaxial/abaxial axis; regulation of shoot apical meristem development; regulation of leaf development);AT4G00180 (polarity specification of adaxial/abaxial axis; fruit development; abaxial cell fate specification; regulation of shoot apical meristem development; regulation of leaf development);MDP0000255415;Medtr8g120670;Medtr8g120820;ppa012028m;POPTR_0006s067…
TFmatrixID_0413	Sox;YABBY	548	+	1	taATCAT	AT2G26580 (polarity specification of adaxial/abaxial axis; regulation of shoot apical meristem development; regulation of leaf development);AT4G00180 (polarity specification of adaxial/abaxial axis; fruit development; abaxial cell fate specification; regulation of shoot apical meristem development; regulation of leaf development);MDP0000255415;Medtr8g120670;Medtr8g120820;ppa012028m;POPTR_0006s067…
TFmatrixID_0413	Sox;YABBY	500	+	1	taATCAT	AT2G26580 (polarity specification of adaxial/abaxial axis; regulation of shoot apical meristem development; regulation of leaf development);AT4G00180 (polarity specification of adaxial/abaxial axis; fruit development; abaxial cell fate specification; regulation of shoot apical meristem development; regulation of leaf development);MDP0000255415;Medtr8g120670;Medtr8g120820;ppa012028m;POPTR_0006s067…
TFmatrixID_0634	Sox;YABBY	819	+	1	gaATGATtac	AT2G26580 (polarity specification of adaxial/abaxial axis; regulation of shoot apical meristem development; regulation of leaf development)
TFmatrixID_0634	Sox;YABBY	555	+	0.97	atATGATtaa	AT2G26580 (polarity specification of adaxial/abaxial axis; regulation of shoot apical meristem development; regulation of leaf development)
TFmatrixID_0225	TCR	129	+	0.98	aatTTAAAat	AT3G04850 (multicellular organism development)
TFmatrixID_0223	TCR;CPP	732	+	0.98	taaAATTTtatat	AT4G14770 (multicellular organism development);Cucsa.168280;Cucsa.254540;MDP0000210939;MDP0000292449;Medtr5g006670;ppa002058m;29844.m003241;POPTR_0010s09350;GSVIVG00018021001;PK22848.1;scaffold_302728.1;Glyma01g44670.1;chr1.CM0591.20.nd;cassava35352.valid.m1;cassava569.valid.m1
TFmatrixID_0223	TCR;CPP	599	+	0.97	tgaAATTTcacac	AT4G14770 (multicellular organism development);Cucsa.168280;Cucsa.254540;MDP0000210939;MDP0000292449;Medtr5g006670;ppa002058m;29844.m003241;POPTR_0010s09350;GSVIVG00018021001;PK22848.1;scaffold_302728.1;Glyma01g44670.1;chr1.CM0591.20.nd;cassava35352.valid.m1;cassava569.valid.m1
TFmatrixID_0224	TCR;CPP	130	+	0.99	aTTTAAaa	AT2G20110 (multicellular organism development);BRADI2G50540;Cucsa.116430;MDP0000182903;MDP0000233007;Medtr4g159020;ppa003211m;29912.m005495;Os01g0761100;e_gw1.9.62.1;POPTR_0006s16340;POPTR_0018s08960;GSVIVG00015363001;PK12143.1;Al_scaffold_0003_3488;fgenesh2_kg.7__1291__AT4G29000.1;Glyma07g09380.1;Glyma08g04180.1;Glyma09g32420.1;chr4.CM0617.820.nd;cassava29938.valid.m1;cassava8212.valid.m1;BGIOSI…
TFmatrixID_0226	TCR;CPP	57	+	1	gTTTGAat	AT3G22760 (multicellular organism development);AT3G22780 (regulation of meristem structural organization; floral organ morphogenesis; regulation of cell division);AT4G14770 (multicellular organism development);Cucsa.168280;Cucsa.254540;MDP0000210939;MDP0000292449;Medtr5g006670;ppa002058m;29844.m003241;POPTR_0010s09350;GSVIVG00018021001;fgenesh2_kg.3__2490__AT3G22780.1;scaffold_302728.1;Glyma01g44…
TFmatrixID_0227	TCR;CPP	636	+	0.96	tgTTTGAacc	AT4G29000 (multicellular organism development);BRADI2G50540;Cucsa.116430;MDP0000182903;MDP0000233007;Medtr4g159020;ppa003211m;29912.m005495;Os01g0761100;e_gw1.9.62.1;POPTR_0006s16340;POPTR_0018s08960;GSVIVG00015363001;GRMZM2G059678;PK12143.1;Al_scaffold_0003_3488;fgenesh2_kg.7__1291__AT4G29000.1;Glyma04g08670.1;Glyma06g08780.1;Glyma07g09380.1;Glyma08g04180.1;Glyma09g32420.1;chr4.CM0617.820.nd;cas…
TFmatrixID_0227	TCR;CPP	423	+	0.96	cgTTTGAacc	AT4G29000 (multicellular organism development);BRADI2G50540;Cucsa.116430;MDP0000182903;MDP0000233007;Medtr4g159020;ppa003211m;29912.m005495;Os01g0761100;e_gw1.9.62.1;POPTR_0006s16340;POPTR_0018s08960;GSVIVG00015363001;GRMZM2G059678;PK12143.1;Al_scaffold_0003_3488;fgenesh2_kg.7__1291__AT4G29000.1;Glyma04g08670.1;Glyma06g08780.1;Glyma07g09380.1;Glyma08g04180.1;Glyma09g32420.1;chr4.CM0617.820.nd;cas…
TFmatrixID_0227	TCR;CPP	56	+	0.98	cgTTTGAata	AT4G29000 (multicellular organism development);BRADI2G50540;Cucsa.116430;MDP0000182903;MDP0000233007;Medtr4g159020;ppa003211m;29912.m005495;Os01g0761100;e_gw1.9.62.1;POPTR_0006s16340;POPTR_0018s08960;GSVIVG00015363001;GRMZM2G059678;PK12143.1;Al_scaffold_0003_3488;fgenesh2_kg.7__1291__AT4G29000.1;Glyma04g08670.1;Glyma06g08780.1;Glyma07g09380.1;Glyma08g04180.1;Glyma09g32420.1;chr4.CM0617.820.nd;cas…

## Sheet: PPO9_filt
TITLE Structural and functional analysis of polyphenol oxidases involved in globe artichoke (C. cardunculus var. scolymus L.) tissue browning AUTHORS Valerio Pompili, Elena Mazzocchi, Andrea Moglia, Alberto Acquadro, Cinzia Comino, Giuseppe Leonardo Rotino, Sergio Lanteri
Supplementary Data S4. Summary of all TFBSs with corresponding TFs and TF families identified in each globe artichoke PPO promoter sequence. These data are related to Table 2 and Figure 4.
Matrix ID	Family	Position	Strand	Similar Score	Hit Sequence	TF ID or Motif name
TFmatrixID_0070	AP2;ERF	909	+	0.99	tcgCCGACt	AT1G12630 (ethylene-activated signaling pathway);AT1G77200 (ethylene-activated signaling pathway);AT2G35700 (plant-type secondary cell wall biogenesis; ethylene-activated signaling pathway);AT2G36450 (ethylene-activated signaling pathway; defense response to fungus);AT2G44940 (ethylene-activated signaling pathway);AT4G25490 (response to water deprivation; cold acclimation);AT5G11590 (ethylene-act…
TFmatrixID_0070	AP2;ERF	58	+	0.99	gagCCGACt	AT1G12630 (ethylene-activated signaling pathway);AT1G77200 (ethylene-activated signaling pathway);AT2G35700 (plant-type secondary cell wall biogenesis; ethylene-activated signaling pathway);AT2G36450 (ethylene-activated signaling pathway; defense response to fungus);AT2G44940 (ethylene-activated signaling pathway);AT4G25490 (response to water deprivation; cold acclimation);AT5G11590 (ethylene-act…
TFmatrixID_0085	AP2;ERF	910	+	0.98	cgCCGACtgt	AT1G12610 (response to heat; response to water deprivation; response to salt stress; regulation of gibberellin biosynthetic process; cell growth; regulation of timing of transition from vegetative to reproductive phase; response to freezing);AT1G12630 (ethylene-activated signaling pathway);AT1G33760 (ethylene-activated signaling pathway);AT1G63030 (regulation of gibberellin biosynthetic process; …
TFmatrixID_0085	AP2;ERF	59	+	0.98	agCCGACtaa	AT1G12610 (response to heat; response to water deprivation; response to salt stress; regulation of gibberellin biosynthetic process; cell growth; regulation of timing of transition from vegetative to reproductive phase; response to freezing);AT1G12630 (ethylene-activated signaling pathway);AT1G33760 (ethylene-activated signaling pathway);AT1G63030 (regulation of gibberellin biosynthetic process; …
TFmatrixID_0086	AP2;ERF	909	+	0.97	tcgCCGACtg	AT1G12610 (response to heat; response to water deprivation; response to salt stress; regulation of gibberellin biosynthetic process; cell growth; regulation of timing of transition from vegetative to reproductive phase; response to freezing);AT1G12630 (ethylene-activated signaling pathway);AT1G33760 (ethylene-activated signaling pathway);AT1G63030 (regulation of gibberellin biosynthetic process; …
TFmatrixID_0086	AP2;ERF	58	+	0.97	gagCCGACta	AT1G12610 (response to heat; response to water deprivation; response to salt stress; regulation of gibberellin biosynthetic process; cell growth; regulation of timing of transition from vegetative to reproductive phase; response to freezing);AT1G12630 (ethylene-activated signaling pathway);AT1G33760 (ethylene-activated signaling pathway);AT1G63030 (regulation of gibberellin biosynthetic process; …
TFmatrixID_0156	B3;ARF;	548	+	0.96	atCGACAag	AT1G19220 (response to ethylene; response to auxin; auxin-activated signaling pathway; lateral root formation; leaf development);AT1G19850 (response to auxin; auxin-activated signaling pathway; flower development; longitudinal axis specification; leaf vascular tissue pattern formation; root development; meristem development);AT1G30330 (response to auxin; auxin-activated signaling pathway; flower …
TFmatrixID_0199	bZIP	898	+	0.97	atcCGTCAcc	AT1G08320;AT1G68640 (regulation of flower development);AT1G77920 (defense response to bacterium);AT5G06839;BRADI1G17210;BRADI1G43900;BRADI1G64060;BRADI2G10830;BRADI2G21380;BRADI2G23890;BRADI2G52860;BRADI2G55567;BRADI3G07030;BRADI3G15590;BRADI4G26670;BRADI4G27100;BRADI4G33740;BRADI5G23340;Cucsa.005120;Cucsa.088250;Cucsa.199800;Cucsa.201510;Cucsa.242870;Cucsa.307820;Cucsa.337740;Cucsa.365420;Cucsa.…
TFmatrixID_0211	C2H2	349	+	1	aACACTg	AT1G27730 (response to oxidative stress; response to cold; response to water deprivation; response to wounding; response to high light intensity; response to salt stress; response to abscisic acid; photoprotection;response to chitin; photosynthesis; multicellular organism growth);AT3G49930;AT3G60580;AT5G04340 (response to chitin; phosphate ion homeostasis; regulation of root development);AT5G4317…
TFmatrixID_0211	C2H2	291	+	1	tACACTt	AT1G27730 (response to oxidative stress; response to cold; response to water deprivation; response to wounding; response to high light intensity; response to salt stress; response to abscisic acid; photoprotection;response to chitin; photosynthesis; multicellular organism growth);AT3G49930;AT3G60580;AT5G04340 (response to chitin; phosphate ion homeostasis; regulation of root development);AT5G4317…
TFmatrixID_0211	C2H2	76	+	1	aACACTc	AT1G27730 (response to oxidative stress; response to cold; response to water deprivation; response to wounding; response to high light intensity; response to salt stress; response to abscisic acid; photoprotection;response to chitin; photosynthesis; multicellular organism growth);AT3G49930;AT3G60580;AT5G04340 (response to chitin; phosphate ion homeostasis; regulation of root development);AT5G4317…
TFmatrixID_0213	C2H2	349	+	1	aACACTg	AT1G02030;AT2G45120;AT3G19580 (response to water deprivation; response to abscisic acid; abscisic acid-activated signaling pathway; embryo development ending in seed dormancy; response to chitin; hyperosmotic salinity response);AT3G49930;AT3G60580;AT5G04340 (response to chitin; phosphate ion homeostasis; regulation of root development);AT5G43170 (response to cold; response to chitin; hyperosmotic…
TFmatrixID_0213	C2H2	291	+	1	tACACTt	AT1G02030;AT2G45120;AT3G19580 (response to water deprivation; response to abscisic acid; abscisic acid-activated signaling pathway; embryo development ending in seed dormancy; response to chitin; hyperosmotic salinity response);AT3G49930;AT3G60580;AT5G04340 (response to chitin; phosphate ion homeostasis; regulation of root development);AT5G43170 (response to cold; response to chitin; hyperosmotic…
TFmatrixID_0213	C2H2	76	+	1	aACACTc	AT1G02030;AT2G45120;AT3G19580 (response to water deprivation; response to abscisic acid; abscisic acid-activated signaling pathway; embryo development ending in seed dormancy; response to chitin; hyperosmotic salinity response);AT3G49930;AT3G60580;AT5G04340 (response to chitin; phosphate ion homeostasis; regulation of root development);AT5G43170 (response to cold; response to chitin; hyperosmotic…
TFmatrixID_0218	C2H2	817	+	1	cTCACTc	AT5G59820 (response to oxidative stress; response to heat; response to wounding; cold acclimation; photosynthetic acclimation; response to chitin; response to UV-B; hyperosmotic salinity response)
TFmatrixID_0254	EIN3;EIL	721	+	0.99	tagaTACATca	AT1G73730 (ethylene-activated signaling pathway; regulation of sulfur metabolic process; cellular response to iron ion);BRADI1G63780;BRADI3G39970;BRADI4G33750;Cucsa.142750;Cucsa.143220;Cucsa.364340;MDP0000162617;MDP0000202831;MDP0000212881;MDP0000283197;MDP0000306498;MDP0000422279;MDP0000423881;MDP0000490180;MDP0000562585;MDP0000564884;MDP0000565880;AC235679_8;Medtr2g118010;Medtr5g094880;ppa00311…
TFmatrixID_0258	EIN3;EIL	721	+	1	tagATACAtc	AT5G21120 (ethylene-activated signaling pathway; cellular response to iron ion);AT5G65100 (ethylene-activated signaling pathway; cellular response to iron ion);BRADI1G63780;BRADI3G39970;BRADI3G46680;BRADI3G46690;BRADI4G33750;BRADI5G12127;Cucsa.029580;Cucsa.142750;Cucsa.143220;Cucsa.364340;MDP0000144922;MDP0000162617;MDP0000202831;MDP0000212881;MDP0000219269;MDP0000283197;MDP0000306498;MDP00004222…
TFmatrixID_0628	Homeodomain;bZIP;HD-ZIP;WOX	427	+	1	atTAATTaag	AT4G35550 (multicellular organism development)
TFmatrixID_0628	Homeodomain;bZIP;HD-ZIP;WOX	541	+	0.97	ttTAATTatc	AT4G35550 (multicellular organism development)
TFmatrixID_0283	Homeodomain;HD-ZIP	197	+	0.96	ttgTGATTgc	AT2G22800;AT2G44910 (shade avoidance; response to hormone; response to far red light);AT4G16780 (cell proliferation; red, far-red light phototransduction; shade avoidance; response to auxin; response to cytokinin; unidimensional cell growth; shoot system morphogenesis; red or far-red light signaling pathway; response to far red light; root development);AT4G37790 (response to cytokinin);AT5G06710;…
TFmatrixID_0283	Homeodomain;HD-ZIP	629	+	0.98	gaaTGATTaa	AT2G22800;AT2G44910 (shade avoidance; response to hormone; response to far red light);AT4G16780 (cell proliferation; red, far-red light phototransduction; shade avoidance; response to auxin; response to cytokinin; unidimensional cell growth; shoot system morphogenesis; red or far-red light signaling pathway; response to far red light; root development);AT4G37790 (response to cytokinin);AT5G06710;…
TFmatrixID_0286	Homeodomain;HD-ZIP	199	+	0.99	gTGATTgc	AT2G22800;AT3G60390;AT4G16780 (cell proliferation; red, far-red light phototransduction; shade avoidance; response to auxin; response to cytokinin; unidimensional cell growth; shoot system morphogenesis; red or far-red light signaling pathway; response to far red light; root development);AT4G37790 (response to cytokinin);AT5G06710;AT5G47370 (shade avoidance; auxin-activated signaling pathway; uni…
TFmatrixID_0288	Homeodomain;HD-ZIP	425	+	1	tcaTTAATtaa	AT1G05230 (trichome morphogenesis; maintenance of floral organ identity);AT1G17920 (trichome branching; maintenance of floral organ identity);AT3G61150 (maintenance of floral organ identity);AT4G00730 (plant-type cell wall modification; cuticle development; anthocyanin accumulation in tissues in response to UV light; root hair cell differentiation);AT5G46880 (maintenance of floral organ identity)…
TFmatrixID_0288	Homeodomain;HD-ZIP	189	+	0.99	ccaTTAATttg	AT1G05230 (trichome morphogenesis; maintenance of floral organ identity);AT1G17920 (trichome branching; maintenance of floral organ identity);AT3G61150 (maintenance of floral organ identity);AT4G00730 (plant-type cell wall modification; cuticle development; anthocyanin accumulation in tissues in response to UV light; root hair cell differentiation);AT5G46880 (maintenance of floral organ identity)…
TFmatrixID_0289	Homeodomain;HD-ZIP	629	+	0.99	gaaTGATTaa	AT2G22800;AT4G16780 (cell proliferation; red, far-red light phototransduction; shade avoidance; response to auxin; response to cytokinin; unidimensional cell growth; shoot system morphogenesis; red or far-red light signaling pathway; response to far red light; root development);AT4G17460 (floral meristem determinacy; gynoecium development; fruit septum development);AT4G37790 (response to cytokini…
TFmatrixID_0298	Homeodomain;HD-ZIP	628	+	0.99	ggaaTGATTa	AT1G69780 (response to sucrose; cotyledon morphogenesis; primary root development);AT2G18550;AT3G01220 (response to auxin);AT5G15150;BRADI1G71930;BRADI1G73190;BRADI3G35850;BRADI3G38600;BRADI3G56180;BRADI4G29380;BRADI4G32737;Cucsa.097950;Cucsa.104200;Cucsa.104950;Cucsa.125070;Cucsa.158420;Cucsa.159020;Cucsa.201240;Cucsa.285250;Cucsa.285390;Cucsa.311660;Cucsa.339580;Cucsa.378700;MDP0000124827;MDP00…
TFmatrixID_0299	Homeodomain;WOX	199	+	0.98	gTGATTgc	AT1G20700 (vasculature development; primary shoot apical meristem specification; cell division);AT1G20710 (multicellular organism development);BRADI2G53390;Cucsa.272210;Cucsa.323040;MDP0000224466;MDP0000304650;MDP0000316517;MDP0000851699;Medtr7g025190;ppa011225m;ppa021400m;29830.m001452;30170.m014389;Os01g0818400;PDK_20s1408301g001;gw1.224.39.1;gw1.29.10.1;POPTR_0002s00980;POPTR_0005s10480;POPTR_…
TFmatrixID_0326	Myb/SANT	183	+	1	attTATCCat	AT1G70000 (chromatin remodeling; response to salt stress response to ethylene; response to auxin; response to abscisic acid; response to gibberellin; response to salicylic acid; response to jasmonic acid; regulation of anthocyanin biosynthetic process; positive regulation of histone acetylation; response to cadmium ion; response to karrikin);BRADI3G33400;Cucsa.098110;Cucsa.197320;Cucsa.285620;Cuc…
TFmatrixID_0326	Myb/SANT	38	+	0.96	ggaTATCCaa	AT1G70000 (chromatin remodeling; response to salt stress response to ethylene; response to auxin; response to abscisic acid; response to gibberellin; response to salicylic acid; response to jasmonic acid; regulation of anthocyanin biosynthetic process; positive regulation of histone acetylation; response to cadmium ion; response to karrikin);BRADI3G33400;Cucsa.098110;Cucsa.197320;Cucsa.285620;Cuc…
TFmatrixID_0331	Myb/SANT	183	+	1	attTATCCat	AT3G16350 (response to salt stress; response to ethylene; response to auxin; response to gibberellin; response to jasmonic acid; response to cadmium ion);BRADI2G05590;BRADI3G33400;Cucsa.321060;Cucsa.361050;MDP0000074681;MDP0000132832;MDP0000255970;MDP0000522009;MDP0000537549;MDP0000875621;Medtr8g105400;ppa007697m;ppa008425m;ppa008493m;29736.m002089;30146.m003509;Os01g0187900;Os10g0561400;PDK_20s1…
TFmatrixID_0339	Myb/SANT	35	+	0.98	cttGGATAtcc	AT1G74840 (chromatin remodeling; response to salt stress; response to ethylene; response to auxin; response to abscisic acid; response to gibberellin; response to salicylic acid; response to jasmonic acid; positive regulation of histone acetylation; response to cadmium ion);Cucsa.098110;Cucsa.197320;Cucsa.285620;MDP0000136727;MDP0000140324;MDP0000149809;MDP0000199437;MDP0000230601;MDP0000758053;M…
TFmatrixID_0361	Myb/SANT	183	+	0.98	atTTATCcat	AT1G70000 (chromatin remodeling; response to salt stress; response to ethylene; response to auxin; response to abscisic acid; response to gibberellin; response to salicylic acid; response to jasmonic acid; regulation of anthocyanin biosynthetic process; positive regulation of histone acetylation; response to cadmium ion; response to karrikin);AT3G16350 (response to salt stress; response to ethyle…
TFmatrixID_0357	Myb/SANT;G2-like;MYB	311	+	0.96	aaAATATtgt	AT1G32240 (polarity specification of adaxial/abaxial axis; cell differentiation; plant ovule development);AT4G17695 (multicellular organism development; cell differentiation);AT5G16560 (organ morphogenesis; polarity specification of adaxial/abaxial axis; radial pattern formation; xylem and phloem pattern formation; xylem and phloem pattern formation; abaxial cell fate specification; inflorescence…
TFmatrixID_0350	Myb/SANT;MYB	964	+	0.96	cgtCGTTAcca	AT4G18770 (pollen tube guidance; regulation of synergid differentiation);Cucsa.196850;ppa026791m;scaffold_702543.1
TFmatrixID_0043	MYB;G2-like	37	+	0.99	tgGATATcca	AT2G20570 (signal transduction; chloroplast organization; negative regulation of flower development; regulation of chlorophyll biosynthetic process; positive regulation of organelle organization; negative regulation of leaf senescence)
TFmatrixID_0030	MYB-related	721	+	0.96	tAGATAcatc	AT2G46830 (response to cold; response to salt stress; response to ethylene;response to auxin; response to abscisic acid; response to abscisic acid; response to gibberellin; response to salicylic acid; response to jasmonic acid; response to organonitrogen compound; negative regulation of circadian rhythm; regulation of protein homodimerization activity; response to cadmium ion;long-day photoperiod…
TFmatrixID_0382	NAC;NAM	555	+	1	agGTCAAtt	AT1G01720 (multicellular organism development; response to wounding);AT1G52880 (regulation of embryonic development; seed morphogenesis; integument development);AT1G52890 (multicellular organism development; response to water deprivation);AT1G69490 (multidimensional cell growth; fruit ripening; flower development; leaf senescence);AT3G04070 (multicellular organism development);AT3G15500 (multicel…
TFmatrixID_0412	Sox;YABBY	540	+	1	tttTAATTat	AT1G23420 (polarity specification of adaxial/abaxial axis; plant ovule development);fgenesh1_pg.C_scaffold_1002152
TFmatrixID_0634	Sox;YABBY	629	+	1	gaATGATtaa	AT2G26580 (polarity specification of adaxial/abaxial axis; regulation of shoot apical meristem development; regulation of leaf development)
TFmatrixID_0225	TCR	782	+	0.96	aatTTAAAaa	AT3G04850 (multicellular organism development)
TFmatrixID_0223	TCR;CPP	742	+	0.97	agaAATTTaacct	AT4G14770 (multicellular organism development);Cucsa.168280;Cucsa.254540;MDP0000210939;MDP0000292449;Medtr5g006670;ppa002058m;29844.m003241;POPTR_0010s09350;GSVIVG00018021001;PK22848.1;scaffold_302728.1;Glyma01g44670.1;chr1.CM0591.20.nd;cassava35352.valid.m1;cassava569.valid.m1
TFmatrixID_0223	TCR;CPP	779	+	0.99	acaAATTTaaaaa	AT4G14770 (multicellular organism development);Cucsa.168280;Cucsa.254540;MDP0000210939;MDP0000292449;Medtr5g006670;ppa002058m;29844.m003241;POPTR_0010s09350;GSVIVG00018021001;PK22848.1;scaffold_302728.1;Glyma01g44670.1;chr1.CM0591.20.nd;cassava35352.valid.m1;cassava569.valid.m1
TFmatrixID_0224	TCR;CPP	783	+	0.99	aTTTAAaa	AT2G20110 (multicellular organism development);BRADI2G50540;Cucsa.116430;MDP0000182903;MDP0000233007;Medtr4g159020;ppa003211m;29912.m005495;Os01g0761100;e_gw1.9.62.1;POPTR_0006s16340;POPTR_0018s08960;GSVIVG00015363001;PK12143.1;Al_scaffold_0003_3488;fgenesh2_kg.7__1291__AT4G29000.1;Glyma07g09380.1;Glyma08g04180.1;Glyma09g32420.1;chr4.CM0617.820.nd;cassava29938.valid.m1;cassava8212.valid.m1;BGIOSI…
TFmatrixID_0224	TCR;CPP	653	+	0.99	tTTTAAac	AT2G20110 (multicellular organism development);BRADI2G50540;Cucsa.116430;MDP0000182903;MDP0000233007;Medtr4g159020;ppa003211m;29912.m005495;Os01g0761100;e_gw1.9.62.1;POPTR_0006s16340;POPTR_0018s08960;GSVIVG00015363001;PK12143.1;Al_scaffold_0003_3488;fgenesh2_kg.7__1291__AT4G29000.1;Glyma07g09380.1;Glyma08g04180.1;Glyma09g32420.1;chr4.CM0617.820.nd;cassava29938.valid.m1;cassava8212.valid.m1;BGIOSI…
TFmatrixID_0445	WRKY	555	+	1	agGTCAAt	AT1G18860;AT1G29280;AT1G29860;AT1G55600 (endosperm development);AT1G62300 (ethylene-activated signaling pathway; response to chitin; cellular response to phosphate starvation; cellular response to boron-containing substance deprivation);AT1G64000;AT1G66550;AT1G66560;AT1G68150;AT1G69310 (response to water deprivation; response to salt stress);AT1G69810;AT1G80590;AT2G21900;AT2G34830 (pollen develop…
TFmatrixID_0448	WRKY	554	+	0.96	aagGTCAAttt	AT1G18860;AT1G29280;AT1G29860;AT1G55600 (endosperm development);AT1G62300 (ethylene-activated signaling pathway; response to chitin; cellular response to phosphate starvation; cellular response to boron-containing substance deprivation);AT1G64000;AT1G68150;AT1G69810;AT2G21900;AT2G25000 (response to molecule of bacterial origin; response to salicylic acid; regulation of defense response; regulatio…
TFmatrixID_0458	WRKY	554	+	1	aagGTCAAtt	AT1G18860 (response to ethylene; response to salicylic acid; response to jasmonic acid; regulation of defense response to fungus; negative regulation of defense response to bacterium);AT1G29280;AT1G29860;AT1G55600 (endosperm development);AT1G62300 (ethylene-activated signaling pathway; response to chitin; cellular response to phosphate starvation; cellular response to boron-containing substance d…
TFmatrixID_0463	WRKY	554	+	1	aagGTCAAtt	AT1G18860 (response to ethylene; response to salicylic acid; response to jasmonic acid; regulation of defense response to fungus; negative regulation of defense response to bacterium);AT1G29280;AT1G29860;AT1G55600 (endosperm development);AT1G62300 (ethylene-activated signaling pathway; response to chitin; cellular response to phosphate starvation; cellular response to boron-containing substance d…
TFmatrixID_0465	WRKY	555	+	0.98	agGTCAAt	AT1G13960 (response to ethylene; response to salicylic acid; response to jasmonic acid; regulation of defense response to fungus; negative regulation of defense response to bacterium);AT2G03340;AT2G37260 (epidermal cell fate specification; seed coat development);AT3G01080 (regulation of defense response);AT4G12020 (protein phosphorylation; defense response; signal transduction);AT4G26440 (respons…
TFmatrixID_0466	WRKY	554	+	0.99	aagGTCAAtt	AT1G18860 (response to ethylene; response to salicylic acid; response to jasmonic acid; regulation of defense response to fungus; negative regulation of defense response to bacterium);AT1G29280;AT1G29860;AT1G55600 (endosperm development);AT1G62300 (ethylene-activated signaling pathway; response to chitin; cellular response to phosphate starvation; cellular response to boron-containing substance d…
TFmatrixID_0468	WRKY	555	+	0.99	agGTCAAtt	AT1G18860 (response to ethylene; response to salicylic acid; response to jasmonic acid; regulation of defense response to fungus; negative regulation of defense response to bacterium);AT1G29280;AT1G29860;AT1G55600 (endosperm development);AT1G62300 (ethylene-activated signaling pathway; response to chitin; cellular response to phosphate starvation; cellular response to boron-containing substance d…
TFmatrixID_0630	WRKY	554	+	0.95	aagGTCAAtt	AT4G31800 (response to molecule of bacterial origin;response to salicylic acid; response to chitin; defense response to bacterium; regulation of defense response to virus by host; defense response to fungus)

## Sheet: PPO10_filt
TITLE Structural and functional analysis of polyphenol oxidases involved in globe artichoke (C. cardunculus var. scolymus L.) tissue browning AUTHORS Valerio Pompili, Elena Mazzocchi, Andrea Moglia, Alberto Acquadro, Cinzia Comino, Giuseppe Leonardo Rotino, Sergio Lanteri
Supplementary Data S4. Summary of all TFBSs with corresponding TFs and TF families identified in each globe artichoke PPO promoter sequence. These data are related to Table 2 and Figure 4.
Matrix ID	Family	Position	Strand	Similar Score	Hit Sequence	TF ID or Motif name
TFmatrixID_0623	AP2	425	-	1	ttTAAGGtta	AT2G28550 (ethylene-activated signaling pathway; vegetative to reproductive phase transition of meristem)
TFmatrixID_0626	AP2	425	-	0.99	ttTAAGGtta	AT5G60120 (ethylene-activated signaling pathway)
TFmatrixID_0070	AP2;ERF	976	-	0.99	aGTCGGcgg	AT1G12630 (ethylene-activated signaling pathway);AT1G77200 (ethylene-activated signaling pathway);AT2G35700 (plant-type secondary cell wall biogenesis; ethylene-activated signaling pathway);AT2G36450 (ethylene-activated signaling pathway; defense response to fungus);AT2G44940 (ethylene-activated signaling pathway);AT4G25490 (response to water deprivation; cold acclimation);AT5G11590 (ethylene-act…
TFmatrixID_0085	AP2;ERF	974	-	0.99	aaaGTCGGcg	AT1G12610 (response to heat; response to water deprivation; response to salt stress; regulation of gibberellin biosynthetic process; cell growth; regulation of timing of transition from vegetative to reproductive phase; response to freezing);AT1G12630 (ethylene-activated signaling pathway);AT1G33760 (ethylene-activated signaling pathway);AT1G63030 (regulation of gibberellin biosynthetic process; …
TFmatrixID_0086	AP2;ERF	975	-	0.99	aaGTCGGcgg	AT1G12610 (response to heat; response to water deprivation; response to salt stress; regulation of gibberellin biosynthetic process; cell growth; regulation of timing of transition from vegetative to reproductive phase; response to freezing);AT1G12630 (ethylene-activated signaling pathway);AT1G33760 (ethylene-activated signaling pathway);AT1G63030 (regulation of gibberellin biosynthetic process; …
TFmatrixID_0526	B3	128	-	0.99	atatGCATGaa	AT1G28300 (somatic embryogenesis; seed oilbody biogenesis; seed maturation; positive regulation of auxin biosynthetic process);30190.m010868;fgenesh2_kg.1__2994__AT1G28300.1;cassava45597.m1
TFmatrixID_0526	B3	18	-	0.99	gtgtGCATGtt	AT1G28300 (somatic embryogenesis; seed oilbody biogenesis; seed maturation; positive regulation of auxin biosynthetic process);30190.m010868;fgenesh2_kg.1__2994__AT1G28300.1;cassava45597.m1
TFmatrixID_0604	B3	111	-	0.96	cagcTGTAGg	AT4G31610 (flower development)
TFmatrixID_0494	BES1	935	-	0.95	ttCACGTgact	AT1G19350 (negative regulation of leaf senescence; defense response to bacterium)
TFmatrixID_0495	BES1	933	-	0.97	gattcACGTGactt	AT1G75080 (brassinosteroid mediated signaling pathway; regulation of growth; seed development; plant ovule development)
TFmatrixID_0495	BES1	798	-	0.98	ttttcACGTGattt	AT1G75080 (brassinosteroid mediated signaling pathway; regulation of growth; seed development; plant ovule development)
TFmatrixID_0157	bHLH	936	-	0.99	tCACGTg	AT2G46510 (response to wounding; response to abscisic acid; abscisic acid-activated signaling pathway);AT4G09820 (regulation of flavonoid biosynthetic process; trichome differentiation; seed coat development; regulation of proanthocyanidin biosynthetic process);AT4G16430;AT5G46830 (hyperosmotic salinity response);BRADI1G54070;BRADI2G08080;BRADI2G47730;BRADI3G34200;BRADI3G41930;BRADI3G41940;BRADI3…
TFmatrixID_0157	bHLH	801	-	0.99	tCACGTg	AT2G46510 (response to wounding; response to abscisic acid; abscisic acid-activated signaling pathway);AT4G09820 (regulation of flavonoid biosynthetic process; trichome differentiation; seed coat development; regulation of proanthocyanidin biosynthetic process);AT4G16430;AT5G46830 (hyperosmotic salinity response);BRADI1G54070;BRADI2G08080;BRADI2G47730;BRADI3G34200;BRADI3G41930;BRADI3G41940;BRADI3…
TFmatrixID_0158	bHLH	936	-	0.98	tcACGTGa	AT1G01260;AT1G12860 (guard mother cell differentiation; response to freezing);AT2G46510 (response to wounding response to abscisic acid; abscisic acid-activated signaling pathway);AT4G16430;AT5G46830 (hyperosmotic salinity response);AT5G57150 (integral component of membrane);BRADI2G08080;BRADI2G47730;BRADI2G59497;BRADI3G34200;BRADI3G41930;BRADI3G41940;BRADI3G41950;BRADI4G17460;BRADI4G35400;Cucsa.…
TFmatrixID_0158	bHLH	801	-	0.98	tcACGTGa	AT1G01260;AT1G12860 (guard mother cell differentiation; response to freezing);AT2G46510 (response to wounding response to abscisic acid; abscisic acid-activated signaling pathway);AT4G16430;AT5G46830 (hyperosmotic salinity response);AT5G57150 (integral component of membrane);BRADI2G08080;BRADI2G47730;BRADI2G59497;BRADI3G34200;BRADI3G41930;BRADI3G41940;BRADI3G41950;BRADI4G17460;BRADI4G35400;Cucsa.…
TFmatrixID_0160	bHLH	935	-	1	ttcACGTGac	AT1G32640 (response to desiccation; response to wounding response to abscisic acid; abscisic acid-activated signaling pathway; jasmonic acid mediated signaling pathway; positive regulation of flavonoid biosynthetic process; response to chitin; regulation of defense response to insect);AT2G46510 (response to wounding; response to abscisic acid; abscisic acid-activated signaling pathway);AT4G09820 …
TFmatrixID_0160	bHLH	800	-	1	ttcACGTGat	AT1G32640 (response to desiccation; response to wounding response to abscisic acid; abscisic acid-activated signaling pathway; jasmonic acid mediated signaling pathway; positive regulation of flavonoid biosynthetic process; response to chitin; regulation of defense response to insect);AT2G46510 (response to wounding; response to abscisic acid; abscisic acid-activated signaling pathway);AT4G09820 …
TFmatrixID_0161	bHLH	936	-	1	tCACGTgac	AT1G10120 (response to blue light; regulation of growth);AT1G18400(positive regulation of shade avoidance);AT1G25330 (positive regulation of brassinosteroid biosynthetic process);AT1G26260 (response to blue light; positive regulation of flower development; regulation of growth);AT1G59640 (petal morphogenesis);AT1G68920 (regulation of growth);AT1G73830;AT3G07340;AT3G23690;AT4G34530 (response to bl…
TFmatrixID_0161	bHLH	801	-	1	tCACGTgat	AT1G10120 (response to blue light; regulation of growth);AT1G18400(positive regulation of shade avoidance);AT1G25330 (positive regulation of brassinosteroid biosynthetic process);AT1G26260 (response to blue light; positive regulation of flower development; regulation of growth);AT1G59640 (petal morphogenesis);AT1G68920 (regulation of growth);AT1G73830;AT3G07340;AT3G23690;AT4G34530 (response to bl…
TFmatrixID_0168	bHLH	935	-	1	ttcACGTGac	AT2G46510 (response to wounding; response to abscisic acid; abscisic acid-activated signaling pathway);AT4G16430;AT4G17880 (defense response; anthocyanin-containing compound biosynthetic process);AT5G46830 (hyperosmotic salinity response);BRADI1G54070;BRADI2G08080;BRADI2G47730;BRADI3G34200;BRADI3G41930;BRADI3G41940;BRADI3G41950;BRADI4G35400;Cucsa.053540;Cucsa.103620;Cucsa.120830;Cucsa.178140;Cucs…
TFmatrixID_0168	bHLH	800	-	1	ttcACGTGat	AT2G46510 (response to wounding; response to abscisic acid; abscisic acid-activated signaling pathway);AT4G16430;AT4G17880 (defense response; anthocyanin-containing compound biosynthetic process);AT5G46830 (hyperosmotic salinity response);BRADI1G54070;BRADI2G08080;BRADI2G47730;BRADI3G34200;BRADI3G41930;BRADI3G41940;BRADI3G41950;BRADI4G35400;Cucsa.053540;Cucsa.103620;Cucsa.120830;Cucsa.178140;Cucs…
TFmatrixID_0169	bHLH	935	-	1	ttcACGTGac	AT1G10120 (response to blue light; regulation of growth);AT1G18400 (positive regulation of shade avoidance);AT1G25330 (positive regulation of brassinosteroid biosynthetic process);AT1G26260 (response to blue light; positive regulation of flower development; regulation of growth);AT1G68920 (regulation of growth);AT1G73830;AT3G07340;AT3G23690;AT4G34530 (response to blue light; positive regulation o…
TFmatrixID_0169	bHLH	800	-	1	ttcACGTGat	AT1G10120 (response to blue light; regulation of growth);AT1G18400 (positive regulation of shade avoidance);AT1G25330 (positive regulation of brassinosteroid biosynthetic process);AT1G26260 (response to blue light; positive regulation of flower development; regulation of growth);AT1G68920 (regulation of growth);AT1G73830;AT3G07340;AT3G23690;AT4G34530 (response to blue light; positive regulation o…
TFmatrixID_0171	bHLH	936	-	1	tcACGTGact	AT5G08130 (brassinosteroid mediated signaling pathway; positive regulation of shade avoidance);BRADI3G38970;BRADI3G56340;BRADI4G32967;Cucsa.113490;Cucsa.174600;Cucsa.198520;Cucsa.328060;MDP0000149222;MDP0000261293;Medtr7g015360;ppa003436m;ppa008387m;ppa008856m;29790.m000843;30138.m003899;30138.m003913;Os02g0726700;Os08g0490000;Os09g0475400;estExt_fgenesh1_pg.C_2110039;gw1.90.123.1;POPTR_0004s1118…
TFmatrixID_0171	bHLH	801	-	1	tcACGTGatt	AT5G08130 (brassinosteroid mediated signaling pathway; positive regulation of shade avoidance);BRADI3G38970;BRADI3G56340;BRADI4G32967;Cucsa.113490;Cucsa.174600;Cucsa.198520;Cucsa.328060;MDP0000149222;MDP0000261293;Medtr7g015360;ppa003436m;ppa008387m;ppa008856m;29790.m000843;30138.m003899;30138.m003913;Os02g0726700;Os08g0490000;Os09g0475400;estExt_fgenesh1_pg.C_2110039;gw1.90.123.1;POPTR_0004s1118…
TFmatrixID_0173	bHLH	933	-	1	gattCACGTg	AT2G46510 (response to wounding; response to abscisic acid; abscisic acid-activated signaling pathway);AT4G09820;AT4G16430;AT5G46760 (defense response; anthocyanin-containing compound biosynthetic process; response to jasmonic acid);AT5G46830 (hyperosmotic salinity response);BRADI1G54070;BRADI2G08080;BRADI2G47730;BRADI3G34200;BRADI3G41930;BRADI3G41940;BRADI3G41950;BRADI4G35400;Cucsa.053540;Cucsa.…
TFmatrixID_0173	bHLH	798	-	1	ttttCACGTg	AT2G46510 (response to wounding; response to abscisic acid; abscisic acid-activated signaling pathway);AT4G09820;AT4G16430;AT5G46760 (defense response; anthocyanin-containing compound biosynthetic process; response to jasmonic acid);AT5G46830 (hyperosmotic salinity response);BRADI1G54070;BRADI2G08080;BRADI2G47730;BRADI3G34200;BRADI3G41930;BRADI3G41940;BRADI3G41950;BRADI4G35400;Cucsa.053540;Cucsa.…
TFmatrixID_0177	bHLH	935	-	1	ttcACGTGac	AT1G03040;AT2G24260 (root hair elongation);AT3G07340;AT4G02590 (multicellular organism development; double fertilization forming a zygote and endosperm; regulation of defense response);AT4G28811;AT4G30980 (root hair elongation);AT4G34530 (positive regulation of flower development; response to blue light);AT5G58010 (root hair cell development);BRADI1G05430;BRADI1G46700;BRADI1G47350;BRADI1G55427;BR…
TFmatrixID_0177	bHLH	800	-	1	ttcACGTGat	AT1G03040;AT2G24260 (root hair elongation);AT3G07340;AT4G02590 (multicellular organism development; double fertilization forming a zygote and endosperm; regulation of defense response);AT4G28811;AT4G30980 (root hair elongation);AT4G34530 (positive regulation of flower development; response to blue light);AT5G58010 (root hair cell development);BRADI1G05430;BRADI1G46700;BRADI1G47350;BRADI1G55427;BR…
TFmatrixID_0179	bHLH	936	-	0.98	tcACGTGa	AT1G10120 (response to blue light; regulation of growth);AT1G18400 (positive regulation of shade avoidance);AT1G25330 (positive regulation of brassinosteroid biosynthetic process);AT1G26260 (response to blue light; positive regulation of flower development; regulation of growth);AT1G68920 (regulation of growth);AT1G73830;AT2G24260 (root hair elongation);AT3G07340;AT3G23690;AT4G30980 (root hair el…
TFmatrixID_0179	bHLH	801	-	0.98	tcACGTGa	AT1G10120 (response to blue light; regulation of growth);AT1G18400 (positive regulation of shade avoidance);AT1G25330 (positive regulation of brassinosteroid biosynthetic process);AT1G26260 (response to blue light; positive regulation of flower development; regulation of growth);AT1G68920 (regulation of growth);AT1G73830;AT2G24260 (root hair elongation);AT3G07340;AT3G23690;AT4G30980 (root hair el…
TFmatrixID_0513	bHLH	936	-	0.99	tcACGTGa	AT2G46510 (response to wounding; response to abscisic acid; abscisic acid-activated signaling pathway);AT4G09820 (regulation of flavonoid biosynthetic process; trichome differentiation; seed coat development; regulation of proanthocyanidin biosynthetic process);AT4G16430;AT5G46760 (anthocyanin-containing compound biosynthetic process; response to jasmonic acid);AT5G46830 (hyperosmotic salinity re…
TFmatrixID_0513	bHLH	801	-	0.99	tcACGTGa	AT2G46510 (response to wounding; response to abscisic acid; abscisic acid-activated signaling pathway);AT4G09820 (regulation of flavonoid biosynthetic process; trichome differentiation; seed coat development; regulation of proanthocyanidin biosynthetic process);AT4G16430;AT5G46760 (anthocyanin-containing compound biosynthetic process; response to jasmonic acid);AT5G46830 (hyperosmotic salinity re…
TFmatrixID_0525	bHLH	930	-	0.96	tgtgattcaCGTGA	AT4G21330 (anther wall tapetum development);MDP0000285780;ppa021593m;29842.m003700;POPTR_0004s02920;fgenesh1_pg.C_scaffold_7001824;Glyma11g16730.1;Glyma13g32370.1;Glyma15g06960.1;chr4.CM1616.440.nc;LjSGA_024113.1;LjT46I09.60.nd;cassava15938.m1;cassava21844.m1
TFmatrixID_0159	bHLH;bZIP	936	-	1	tCACGTg	AT1G09530 (red, far-red light phototransduction; de-etiolation; gibberellic acid mediated signaling pathway; red or far-red light signaling pathway; positive regulation of anthocyanin metabolic process);AT2G46970 (positive regulation of anthocyanin metabolic process; red or far-red light signaling pathway);AT4G28790;AT4G28800;AT4G28811;AT4G28815;AT5G61270 ( red, far-red light phototransduction; d…
TFmatrixID_0159	bHLH;bZIP	801	-	1	tCACGTg	AT1G09530 (red, far-red light phototransduction; de-etiolation; gibberellic acid mediated signaling pathway; red or far-red light signaling pathway; positive regulation of anthocyanin metabolic process);AT2G46970 (positive regulation of anthocyanin metabolic process; red or far-red light signaling pathway);AT4G28790;AT4G28800;AT4G28811;AT4G28815;AT5G61270 ( red, far-red light phototransduction; d…
TFmatrixID_0159	bHLH;bZIP	333	-	0.98	tCACGTt	AT1G09530 (red, far-red light phototransduction; de-etiolation; gibberellic acid mediated signaling pathway; red or far-red light signaling pathway; positive regulation of anthocyanin metabolic process);AT2G46970 (positive regulation of anthocyanin metabolic process; red or far-red light signaling pathway);AT4G28790;AT4G28800;AT4G28811;AT4G28815;AT5G61270 ( red, far-red light phototransduction; d…
TFmatrixID_0164	bHLH;bZIP	935	-	1	ttcACGTGac	AT2G20180 (heme biosynthetic process; gibberellic acid mediated signaling pathway; negative gravitropism; negative regulation of photomorphogenesis; red light signaling pathway; negative regulation of seed germination; chlorophyll biosynthetic process);AT2G46970 (shade avoidance; red or far-red light signaling pathway);AT4G28790;AT4G28800;AT4G28811;AT4G28815;AT5G67110 (fruit dehiscence);BRADI1G06…
TFmatrixID_0164	bHLH;bZIP	800	-	1	ttcACGTGat	AT2G20180 (heme biosynthetic process; gibberellic acid mediated signaling pathway; negative gravitropism; negative regulation of photomorphogenesis; red light signaling pathway; negative regulation of seed germination; chlorophyll biosynthetic process);AT2G46970 (shade avoidance; red or far-red light signaling pathway);AT4G28790;AT4G28800;AT4G28811;AT4G28815;AT5G67110 (fruit dehiscence);BRADI1G06…
TFmatrixID_0166	bHLH;bZIP	936	-	0.99	tcACGTGa	AT4G00050 (double fertilization forming a zygote and endosperm);AT4G28790;AT4G28811;AT5G61270 (red, far-red light phototransduction; de-etiolation);AT5G67110 (fruit dehiscence);BRADI1G06670;BRADI1G13980;BRADI1G48400;BRADI1G58230;BRADI2G11100;BRADI3G33170;BRADI3G46200;BRADI3G54640;BRADI5G21950;Cucsa.058710;Cucsa.078700;Cucsa.090320;Cucsa.102530;Cucsa.113040;Cucsa.198000;Cucsa.395990;MDP0000138721;…
TFmatrixID_0166	bHLH;bZIP	801	-	0.99	tcACGTGa	AT4G00050 (double fertilization forming a zygote and endosperm);AT4G28790;AT4G28811;AT5G61270 (red, far-red light phototransduction; de-etiolation);AT5G67110 (fruit dehiscence);BRADI1G06670;BRADI1G13980;BRADI1G48400;BRADI1G58230;BRADI2G11100;BRADI3G33170;BRADI3G46200;BRADI3G54640;BRADI5G21950;Cucsa.058710;Cucsa.078700;Cucsa.090320;Cucsa.102530;Cucsa.113040;Cucsa.198000;Cucsa.395990;MDP0000138721;…
TFmatrixID_0170	bHLH;bZIP	935	-	0.97	ttCACGTga	AT4G28790;AT4G28800;AT4G28811;AT4G28815;AT4G36930 (circadian rhythm; response to cold; response to red light; fruit development; negative regulation of seed germination; carpel development);AT5G67110 (fruit dehiscence);BRADI1G06670;BRADI1G13980;BRADI1G48400;BRADI1G58230;BRADI2G11100;BRADI3G33170;BRADI3G54640;BRADI5G21950;Cucsa.058710;Cucsa.078700;Cucsa.090320;Cucsa.102530;Cucsa.113040;Cucsa.14043…
TFmatrixID_0170	bHLH;bZIP	800	-	0.97	ttCACGTga	AT4G28790;AT4G28800;AT4G28811;AT4G28815;AT4G36930 (circadian rhythm; response to cold; response to red light; fruit development; negative regulation of seed germination; carpel development);AT5G67110 (fruit dehiscence);BRADI1G06670;BRADI1G13980;BRADI1G48400;BRADI1G58230;BRADI2G11100;BRADI3G33170;BRADI3G54640;BRADI5G21950;Cucsa.058710;Cucsa.078700;Cucsa.090320;Cucsa.102530;Cucsa.113040;Cucsa.14043…
TFmatrixID_0497	bHLH;bZIP	801	-	0.96	tCACGTgatttatc	AT2G20180 (heme biosynthetic process; gibberellic acid mediated signaling pathway; negative gravitropism; negative regulation of photomorphogenesis; red light signaling pathway; negative regulation of seed germination; chlorophyll biosynthetic process);AT2G46970 (shade avoidance; red or far-red light signaling pathway);AT4G28790;AT4G28800;AT4G28811;AT4G28815;AT5G67110 (fruit dehiscence);BRADI1G06…
TFmatrixID_0497	bHLH;bZIP	936	-	0.99	tCACGTgacttttt	AT2G20180 (heme biosynthetic process; gibberellic acid mediated signaling pathway; negative gravitropism; negative regulation of photomorphogenesis; red light signaling pathway; negative regulation of seed germination; chlorophyll biosynthetic process);AT2G46970 (shade avoidance; red or far-red light signaling pathway);AT4G28790;AT4G28800;AT4G28811;AT4G28815;AT5G67110 (fruit dehiscence);BRADI1G06…
TFmatrixID_0506	bHLH;bZIP	937	-	0.97	cACGTGac	AT2G24260 (root hair elongation);AT2G43010 (red, far-red light phototransduction; de-etiolation; red light signaling pathway; response to low fluence blue light stimulus by blue low-fluence system; regulation of auxin biosynthetic process; regulation of auxin mediated signaling pathway;);AT2G46970 (shade avoidance; red or far-red light signaling pathway);AT4G28790;AT4G28800;AT4G28811;AT4G28815;AT…
TFmatrixID_0507	bHLH;bZIP	936	-	0.97	tcACGTGa	AT2G24260 (root hair elongation);AT3G59060 (red, far-red light phototransduction; ethylene biosynthetic process; response to low fluence blue light stimulus by blue low-fluence system; regulation of auxin biosynthetic process; regulation of auxin mediated signaling pathway);AT4G28790;AT4G28800;AT4G28811;AT4G28815;AT5G61270 (red, far-red light phototransduction; de-etiolation);AT5G67110 (fruit deh…
TFmatrixID_0507	bHLH;bZIP	801	-	0.97	tcACGTGa	AT2G24260 (root hair elongation);AT3G59060 (red, far-red light phototransduction; ethylene biosynthetic process; response to low fluence blue light stimulus by blue low-fluence system; regulation of auxin biosynthetic process; regulation of auxin mediated signaling pathway);AT4G28790;AT4G28800;AT4G28811;AT4G28815;AT5G61270 (red, far-red light phototransduction; de-etiolation);AT5G67110 (fruit deh…
TFmatrixID_0189	bZIP	934	-	0.96	attcACGTGa	AT2G40950 (hyperosmotic salinity response);AT3G10800 (response to heat);AT3G56660;BRADI1G19702;BRADI2G25400;Cucsa.337510;MDP0000138811;MDP0000180785;MDP0000270677;MDP0000299504;Medtr7g105820;ppa002181m;29940.m000398;Os05g0411300;Os07g0644100;e_gw1.25.198.1;gw1.158.68.1;POPTR_0016s03220;Sb02g041070;Sb04g024720;Sb09g020320;GSVIVG00025788001;GRMZM2G045236;GRMZM2G060109;fgenesh1_pm.C_scaffold_5001722…
TFmatrixID_0189	bZIP	799	-	0.96	tttcACGTGa	AT2G40950 (hyperosmotic salinity response);AT3G10800 (response to heat);AT3G56660;BRADI1G19702;BRADI2G25400;Cucsa.337510;MDP0000138811;MDP0000180785;MDP0000270677;MDP0000299504;Medtr7g105820;ppa002181m;29940.m000398;Os05g0411300;Os07g0644100;e_gw1.25.198.1;gw1.158.68.1;POPTR_0016s03220;Sb02g041070;Sb04g024720;Sb09g020320;GSVIVG00025788001;GRMZM2G045236;GRMZM2G060109;fgenesh1_pm.C_scaffold_5001722…
TFmatrixID_0211	C2H2	746	-	1	tAGTGTa	AT1G27730 (response to oxidative stress; response to cold; response to water deprivation; response to wounding; response to high light intensity; response to salt stress; response to abscisic acid; photoprotection;response to chitin; photosynthesis; multicellular organism growth);AT3G49930;AT3G60580;AT5G04340 (response to chitin; phosphate ion homeostasis; regulation of root development);AT5G4317…
TFmatrixID_0211	C2H2	673	-	1	gAGTGTa	AT1G27730 (response to oxidative stress; response to cold; response to water deprivation; response to wounding; response to high light intensity; response to salt stress; response to abscisic acid; photoprotection;response to chitin; photosynthesis; multicellular organism growth);AT3G49930;AT3G60580;AT5G04340 (response to chitin; phosphate ion homeostasis; regulation of root development);AT5G4317…
TFmatrixID_0211	C2H2	16	-	1	tAGTGTg	AT1G27730 (response to oxidative stress; response to cold; response to water deprivation; response to wounding; response to high light intensity; response to salt stress; response to abscisic acid; photoprotection;response to chitin; photosynthesis; multicellular organism growth);AT3G49930;AT3G60580;AT5G04340 (response to chitin; phosphate ion homeostasis; regulation of root development);AT5G4317…
TFmatrixID_0213	C2H2	746	-	1	tAGTGTa	AT1G02030;AT2G45120;AT3G19580 (response to water deprivation; response to abscisic acid; abscisic acid-activated signaling pathway; embryo development ending in seed dormancy; response to chitin; hyperosmotic salinity response);AT3G49930;AT3G60580;AT5G04340 (response to chitin; phosphate ion homeostasis; regulation of root development);AT5G43170 (response to cold; response to chitin; hyperosmotic…
TFmatrixID_0213	C2H2	673	-	1	gAGTGTa	AT1G02030;AT2G45120;AT3G19580 (response to water deprivation; response to abscisic acid; abscisic acid-activated signaling pathway; embryo development ending in seed dormancy; response to chitin; hyperosmotic salinity response);AT3G49930;AT3G60580;AT5G04340 (response to chitin; phosphate ion homeostasis; regulation of root development);AT5G43170 (response to cold; response to chitin; hyperosmotic…
TFmatrixID_0213	C2H2	16	-	1	tAGTGTg	AT1G02030;AT2G45120;AT3G19580 (response to water deprivation; response to abscisic acid; abscisic acid-activated signaling pathway; embryo development ending in seed dormancy; response to chitin; hyperosmotic salinity response);AT3G49930;AT3G60580;AT5G04340 (response to chitin; phosphate ion homeostasis; regulation of root development);AT5G43170 (response to cold; response to chitin; hyperosmotic…
TFmatrixID_0214	C2H2	743	-	1	aggtAGTGTactt	AT2G28710 (response to chitin);AT2G37430 (response to chitin; cellular response to nickel ion; regulation of root development);AT3G46070 (response to chitin);AT3G46080 (response to chitin);AT3G46090 (response to chitin; negative regulation of growth; regulation of response to stress);BRADI1G03810;BRADI2G37430;BRADI2G54500;BRADI1G66330;Cucsa.065930;Cucsa.165460;Cucsa.213470;Cucsa.379890;MDP0000137…
TFmatrixID_0636	C2H2	109	-	0.97	ttcAGCTGta	AT2G17180 (multicellular organism development; response to heat; ethylene-activated signaling pathway)
TFmatrixID_0031	Dof	941	-	0.97	tgaCTTTTtt	AT2G46590 (response to cold; response to light stimulus; seed germination)
TFmatrixID_0031	Dof	986	-	0.99	acaCTTTTtt	AT2G46590 (response to cold; response to light stimulus; seed germination)
TFmatrixID_0237	Dof	986	-	1	acaCTTTTt	AT3G47500 (flower development)
TFmatrixID_0237	Dof	941	-	0.99	tgaCTTTTt	AT3G47500 (flower development)
TFmatrixID_0238	Dof	988	-	1	aCTTTTttg	AT4G38000 (floral organ abscission);fgenesh2_kg.7__248__AT4G38000.1
TFmatrixID_0238	Dof	943	-	1	aCTTTTttc	AT4G38000 (floral organ abscission);fgenesh2_kg.7__248__AT4G38000.1
TFmatrixID_0239	Dof	986	-	1	acaCTTTTtt	AT5G39660 (flower development)
TFmatrixID_0239	Dof	941	-	0.99	tgaCTTTTtt	AT5G39660 (flower development)
TFmatrixID_0243	Dof	988	-	1	aCTTTTtt	AT5G62940 (procambium histogenesis; phloem or xylem histogenesis);scaffold_802976.1
TFmatrixID_0243	Dof	943	-	1	aCTTTTtt	AT5G62940 (procambium histogenesis; phloem or xylem histogenesis);scaffold_802976.1
TFmatrixID_0255	EIN3;EIL	854	-	0.99	atgATACAt	AT2G27050 (response to ethylene; ethylene-activated signaling pathway; defense response to bacterium; cellular response to iron ion);AT5G21120 (ethylene-activated signaling pathway; cellular response to iron ion);AT5G65100 (ethylene-activated signaling pathway; cellular response to iron ion);BRADI1G63780;BRADI3G39970;BRADI4G33750;Cucsa.029580;Cucsa.142750;Cucsa.143220;Cucsa.364340;MDP0000144922;;…
TFmatrixID_0256	EIN3;EIL	818	-	1	ggaTGCATac	AT3G20770 (response to hypoxia; ethylene-activated signaling pathway; sugar mediated signaling pathway; defense response to bacterium; cellular response to iron ion);AT5G21120 (cellular response to iron ion; ethylene-activated signaling pathway);AT5G65100 (cellular response to iron ion; ethylene-activated signaling pathway);BRADI1G63780;BRADI3G39970;BRADI4G33750;Cucsa.029580;Cucsa.142750;Cucsa.14…
TFmatrixID_0256	EIN3;EIL	155	-	0.99	tcaTGCATga	AT3G20770 (response to hypoxia; ethylene-activated signaling pathway; sugar mediated signaling pathway; defense response to bacterium; cellular response to iron ion);AT5G21120 (cellular response to iron ion; ethylene-activated signaling pathway);AT5G65100 (cellular response to iron ion; ethylene-activated signaling pathway);BRADI1G63780;BRADI3G39970;BRADI4G33750;Cucsa.029580;Cucsa.142750;Cucsa.14…
TFmatrixID_0256	EIN3;EIL	128	-	0.99	ataTGCATga	AT3G20770 (response to hypoxia; ethylene-activated signaling pathway; sugar mediated signaling pathway; defense response to bacterium; cellular response to iron ion);AT5G21120 (cellular response to iron ion; ethylene-activated signaling pathway);AT5G65100 (cellular response to iron ion; ethylene-activated signaling pathway);BRADI1G63780;BRADI3G39970;BRADI4G33750;Cucsa.029580;Cucsa.142750;Cucsa.14…
TFmatrixID_0277	GRAS	515	-	1	ttcCGTACc	AT3G03450 (defense response; response to ethylene; response to abscisic acid; response to gibberellin; salicylic acid mediated signaling pathway; jasmonic acid mediated signaling pathway; flower development; negative regulation of gibberellic acid mediated signaling pathway; negative regulation of seed germination; cell differentiation; hyperosmotic salinity response; regulation of seed dormancy …
TFmatrixID_0058	Homeodomain;bZIP;HD-ZIP	184	-	0.95	ttaaATAATtaaag	AT3G01470 (regulation of cell growth; response to blue light; response to salt stress; leaf morphogenesis)
TFmatrixID_0287	Homeodomain;bZIP;HD-ZIP	462	-	0.95	ttATTAAtta	AT3G61890 (multicellular organism development; response to water deprivation; response to water deprivation; response to salt stress; response to abscisic acid);BRADI4G35910;Cucsa.259560;MDP0000311522;MDP0000316497;MDP0000615948;MDP0000899816;Medtr3g123250;Medtr8g029340;ppa010647m;ppa011221m;27964.m000347;30089.m001006;PDK_20s1318331g001;POPTR_0002s17680;POPTR_0012s03080;POPTR_0014s09860;Sb02g030…
TFmatrixID_0627	Homeodomain;bZIP;HD-ZIP;WOX	483	-	0.98	ttGATTGaaa	AT4G35550 (multicellular organism development)
TFmatrixID_0628	Homeodomain;bZIP;HD-ZIP;WOX	432	-	0.95	ttaAATTAat	AT4G35550 (multicellular organism development)
TFmatrixID_0628	Homeodomain;bZIP;HD-ZIP;WOX	464	-	0.96	attAATTAgt	AT4G35550 (multicellular organism development)
TFmatrixID_0628	Homeodomain;bZIP;HD-ZIP;WOX	187	-	0.96	aatAATTAaa	AT4G35550 (multicellular organism development)
TFmatrixID_0280	Homeodomain;HD-ZIP	181	-	0.97	ccATTAAata	AT1G05230 (trichome morphogenesis; maintenance of floral organ identity);AT1G17920 (trichome branching; maintenance of floral organ identity);AT1G73360 (plant-type cell wall loosening; plant-type cell wall loosening);AT1G79840 (epidermal cell fate specification; negative regulation of trichoblast fate specification);AT3G03260;AT3G61150 (maintenance of floral organ identity);AT5G46880 (maintenance…
TFmatrixID_0281	Homeodomain;HD-ZIP	256	-	0.98	ttAATAAtt	AT1G26960 (response to gibberellin);AT1G69780 (response to sucrose; cotyledon morphogenesis; primary root development);AT2G22430 (response to water deprivation; negative regulation of abscisic acid-activated signaling pathway);AT3G01220 (response to auxin);AT5G15150;BRADI1G71930;BRADI1G73190;BRADI3G35850;BRADI3G38600;BRADI3G56180;BRADI4G32737;Cucsa.097950;Cucsa.104200;Cucsa.104950;Cucsa.158420;Cu…
TFmatrixID_0292	Homeodomain;HD-ZIP	257	-	1	taATAATt	AT1G26960 (response to gibberellin);AT1G69780 (response to sucrose; cotyledon morphogenesis; primary root development);AT3G01220 (response to auxin);AT4G40060 (response to blue light; negative regulation of cell growth; regulation of timing of transition from vegetative to reproductive phase; photoperiodism, flowering);AT5G15150;BRADI1G71930;BRADI1G73190;BRADI3G35850;BRADI3G38600;BRADI3G56180;BRA…
TFmatrixID_0292	Homeodomain;HD-ZIP	186	-	0.95	aaATAATt	AT1G26960 (response to gibberellin);AT1G69780 (response to sucrose; cotyledon morphogenesis; primary root development);AT3G01220 (response to auxin);AT4G40060 (response to blue light; negative regulation of cell growth; regulation of timing of transition from vegetative to reproductive phase; photoperiodism, flowering);AT5G15150;BRADI1G71930;BRADI1G73190;BRADI3G35850;BRADI3G38600;BRADI3G56180;BRA…
TFmatrixID_0588	MYB	300	-	0.96	tgACCTAacc	AT5G12870 (response to salicylic acid; cell differentiation; defense response to fungus; positive regulation of secondary cell wall biogenesis)
TFmatrixID_0319	Myb/SANT	506	-	1	ttTATCCaat	AT3G16350 (cell differentiation; response to ethylene; response to auxin; response to gibberellin; response to jasmonic acid; response to cadmium ion);BRADI2G05590;BRADI3G33400;Cucsa.321060;Cucsa.361050;MDP0000074681;MDP0000132832;MDP0000255970;MDP0000522009;MDP0000537549;MDP0000875621;Medtr4g160800;Medtr8g105400;ppa007697m;ppa008425m;ppa008493m;29736.m002089;30146.m003509;Os01g0187900;Os10g05614…
TFmatrixID_0328	Myb/SANT	506	-	0.99	ttTATCCa	AT1G70000 (chromatin remodeling; response to salt stress; response to ethylene; response to auxin; response to abscisic acid; response to gibberellin; response to salicylic acid; response to jasmonic acid; regulation of anthocyanin biosynthetic process; positive regulation of histone acetylation; response to cadmium ion; response to karrikin);AT3G16350 (response to salt stress; response to ethyle…
TFmatrixID_0335	Myb/SANT	506	-	1	ttTATCCaat	AT1G19000 (chromatin remodeling; positive regulation of histone acetylation);BRADI3G33400;Cucsa.098110;Cucsa.197320;MDP0000140324;MDP0000149809;MDP0000199437;MDP0000230601;MDP0000758053;Medtr5g038100;ppa009283m;29736.m002089;30147.m014028;Os10g0561400;POPTR_0008s19610;POPTR_0010s04860;Sb01g029020;GSVIVG00007843001;GSVIVG00020132001;GRMZM2G034110;fgenesh2_kg.1__2077__AT1G19000.2;fgenesh2_kg.2__175…
TFmatrixID_0362	Myb/SANT;ARR-B	578	-	0.96	ctggAGATAtgag	AT5G58080 (phosphorelay signal transduction system; cytokinin-activated signaling pathway);29737.m001227;POPTR_0018s11960;Glyma09g14650.1;Glyma15g24770.1;Al_scaffold_0008_2276;cassava262.valid.m1
TFmatrixID_0369	Myb/SANT;MYB-related	581	-	0.97	gaGATATga	AT1G01060 (response to cold; response to salt stress; response to ethylene; response to auxin; response to abscisic acid; response to gibberellin; response to salicylic acid; response to jasmonic acid; negative regulation of circadian rhythm; response to cadmium ion; long-day photoperiodism, flowering);AT5G37260 (circadian rhythm; response to salt stress; response to ethylene; response to auxin; …
TFmatrixID_0594	MYB;MYB-related	300	-	0.96	tgACCTAacc	AT5G59780 (response to ethylene; response to gibberellin; response to salicylic acid; response to jasmonic acid; response to chitin; cell differentiation; response to cadmium ion)
TFmatrixID_0594	MYB;MYB-related	388	-	0.97	ggACCTAatt	AT5G59780 (response to ethylene; response to gibberellin; response to salicylic acid; response to jasmonic acid; response to chitin; cell differentiation; response to cadmium ion)
TFmatrixID_0030	MYB-related	161	-	0.95	atgaTATCTt	AT2G46830 (response to cold; response to salt stress; response to ethylene;response to auxin; response to abscisic acid; response to abscisic acid; response to gibberellin; response to salicylic acid; response to jasmonic acid; response to organonitrogen compound; negative regulation of circadian rhythm; regulation of protein homodimerization activity; response to cadmium ion;long-day photoperiod…
TFmatrixID_0382	NAC;NAM	701	-	1	aaTTGACct	AT1G01720 (multicellular organism development; response to wounding);AT1G52880 (regulation of embryonic development; seed morphogenesis; integument development);AT1G52890 (multicellular organism development; response to water deprivation);AT1G69490 (multidimensional cell growth; fruit ripening; flower development; leaf senescence);AT3G04070 (multicellular organism development);AT3G15500 (multicel…
TFmatrixID_0382	NAC;NAM	568	-	1	gtTTGACtt	AT1G01720 (multicellular organism development; response to wounding);AT1G52880 (regulation of embryonic development; seed morphogenesis; integument development);AT1G52890 (multicellular organism development; response to water deprivation);AT1G69490 (multidimensional cell growth; fruit ripening; flower development; leaf senescence);AT3G04070 (multicellular organism development);AT3G15500 (multicel…
TFmatrixID_0398	SBP	516	-	1	tcCGTACcc	AT1G69170 (regulation of gene expression; defense response to bacterium);AT2G42200 (vegetative to reproductive phase transition of meristem; anther development; regulation of leaf formation);AT2G47070;AT3G57920 (regulation of cell size; vegetative to reproductive phase transition of meristem; regulation of cell proliferation; anther development);AT5G43270 (regulation of timing of transition from …
TFmatrixID_0399	SBP	515	-	1	ttcCGTACcc	AT1G69170 (regulation of gene expression; defense response to bacterium);AT2G42200 (vegetative to reproductive phase transition of meristem; anther development; regulation of leaf formation);AT2G47070;AT3G57920 (regulation of cell size; vegetative to reproductive phase transition of meristem; regulation of cell proliferation; anther development);AT5G43270 (regulation of timing of transition from …
TFmatrixID_0400	SBP	517	-	1	cCGTACccc	AT1G20980 (defense response to bacterium);AT1G69170 (defense response to bacterium);AT2G42200 (vegetative to reproductive phase transition of meristem; anther development; regulation of leaf formation);AT2G47070 (regulation of cell size; vegetative to reproductive phase transition of meristem; regulation of cell proliferation; anther development);AT3G57920 (regulation of cell size; vegetative to …
TFmatrixID_0400	SBP	915	-	0.98	aCGTACaaa	AT1G20980 (defense response to bacterium);AT1G69170 (defense response to bacterium);AT2G42200 (vegetative to reproductive phase transition of meristem; anther development; regulation of leaf formation);AT2G47070 (regulation of cell size; vegetative to reproductive phase transition of meristem; regulation of cell proliferation; anther development);AT3G57920 (regulation of cell size; vegetative to …
TFmatrixID_0401	SBP	515	-	0.97	ttcCGTACccca	AT1G27360 (regulation of timing of transition from vegetative to reproductive phase);AT1G27370(leaf shaping; regulation of timing of transition from vegetative to reproductive phase);AT1G69170 (regulation of gene expression; defense response to bacterium);AT2G42200 (vegetative to reproductive phase transition of meristem; anther development; regulation of leaf formation);AT3G57920 (regulation of …
TFmatrixID_0402	SBP	515	-	1	ttcCGTACc	AT1G53160 (flower development;regulation of vegetative phase change);AT1G69170 (regulation of gene expression; defense response to bacterium);AT2G47070;AT3G57920 (regulation of cell size; vegetative to reproductive phase transition of meristem; regulation of cell proliferation; anther development);BRADI1G02760;BRADI1G26720;BRADI1G31390;BRADI3G05720;BRADI3G40240;BRADI4G34667;BRADI5G24670;Cucsa.046…
TFmatrixID_0402	SBP	913	-	0.99	tcaCGTACa	AT1G53160 (flower development;regulation of vegetative phase change);AT1G69170 (regulation of gene expression; defense response to bacterium);AT2G47070;AT3G57920 (regulation of cell size; vegetative to reproductive phase transition of meristem; regulation of cell proliferation; anther development);BRADI1G02760;BRADI1G26720;BRADI1G31390;BRADI3G05720;BRADI3G40240;BRADI4G34667;BRADI5G24670;Cucsa.046…
TFmatrixID_0404	SBP	516	-	1	tcCGTACcc	AT1G69170 (defense response to bacterium);AT2G42200 (vegetative to reproductive phase transition of meristem; anther development; regulation of leaf formation);AT2G47070;AT3G15270 (regulation of vegetative phase change);BRADI1G02760;BRADI1G26720;BRADI1G31390;BRADI3G05510;BRADI3G05720;BRADI3G40030;BRADI3G40240;BRADI4G33770;Cucsa.046310;Cucsa.126820;Cucsa.192470;Cucsa.196000;Cucsa.242790;Cucsa.2598…
TFmatrixID_0404	SBP	914	-	0.97	caCGTACaa	AT1G69170 (defense response to bacterium);AT2G42200 (vegetative to reproductive phase transition of meristem; anther development; regulation of leaf formation);AT2G47070;AT3G15270 (regulation of vegetative phase change);BRADI1G02760;BRADI1G26720;BRADI1G31390;BRADI3G05510;BRADI3G05720;BRADI3G40030;BRADI3G40240;BRADI4G33770;Cucsa.046310;Cucsa.126820;Cucsa.192470;Cucsa.196000;Cucsa.242790;Cucsa.2598…
TFmatrixID_0405	SBP	516	-	1	tcCGTACc	AT1G69170 (defense response to bacterium);AT2G42200 (vegetative to reproductive phase transition of meristem; anther development; regulation of leaf formation);AT2G47070;AT3G57920 (regulation of cell size; vegetative to reproductive phase transition of meristem; anther development; regulation of cell proliferation);AT3G60030;AT5G43270 (regulation of timing of transition from vegetative to reprodu…
TFmatrixID_0406	SBP	913	-	0.98	tcaCGTACa	AT5G18830 (copper ion homeostasis);BRADI2G25580;Cucsa.253690;MDP0000195461;MDP0000271587;ppa001613m;29726.m003959;Os05g0408200;gw1.55.149.1;gw1.55.150.1;POPTR_0008s20160;POPTR_0010s02710;gw1.114.187.1;Sb09g020110;GSVIVG00017835001;GRMZM2G109354;PK29723.1;Glyma13g28460.1;scaffold_601959.1;cassava1985.valid.m1;cassava7955.valid.m1;cassava7956.valid.m1;mgf004695m
TFmatrixID_0406	SBP	515	-	0.98	ttcCGTACc	AT5G18830 (copper ion homeostasis);BRADI2G25580;Cucsa.253690;MDP0000195461;MDP0000271587;ppa001613m;29726.m003959;Os05g0408200;gw1.55.149.1;gw1.55.150.1;POPTR_0008s20160;POPTR_0010s02710;gw1.114.187.1;Sb09g020110;GSVIVG00017835001;GRMZM2G109354;PK29723.1;Glyma13g28460.1;scaffold_601959.1;cassava1985.valid.m1;cassava7955.valid.m1;cassava7956.valid.m1;mgf004695m
TFmatrixID_0407	SBP	517	-	1	cCGTACc	AT1G69170 (defense response to bacterium);AT2G42200 (vegetative to reproductive phase transition of meristem; anther development; regulation of leaf formation);AT2G47070;AT3G57920 (regulation of cell size; vegetative to reproductive phase transition of meristem; regulation of cell proliferation; anther development);AT5G43270 (regulation of timing of transition from vegetative to reproductive phas…
TFmatrixID_0408	SBP	516	-	1	tcCGTACcc	AT1G27370 (leaf shaping; regulation of timing of transition from vegetative to reproductive phase);AT1G69170 (regulation of gene expression; defense response to bacterium);AT2G42200 (vegetative to reproductive phase transition of meristem; anther development; regulation of leaf formation);AT2G47070;AT3G57920 (regulation of cell size; vegetative to reproductive phase transition of meristem; regula…
TFmatrixID_0408	SBP	914	-	0.97	caCGTACaa	AT1G27370 (leaf shaping; regulation of timing of transition from vegetative to reproductive phase);AT1G69170 (regulation of gene expression; defense response to bacterium);AT2G42200 (vegetative to reproductive phase transition of meristem; anther development; regulation of leaf formation);AT2G47070;AT3G57920 (regulation of cell size; vegetative to reproductive phase transition of meristem; regula…
TFmatrixID_0410	SBP	516	-	1	tcCGTACcc	AT1G27370 (leaf shaping; regulation of timing of transition from vegetative to reproductive phase);AT1G69170 (regulation of gene expression; defense response to bacterium);AT2G42200 (vegetative to reproductive phase transition of meristem; anther development; regulation of leaf formation);AT2G47070 (regulation of cell size; vegetative to reproductive phase transition of meristem; regulation of ce…
TFmatrixID_0411	SBP	517	-	1	cCGTACccca	AT1G27370 (leaf shaping; regulation of timing of transition from vegetative to reproductive phase);AT1G69170(regulation of gene expression; defense response to bacterium);AT2G42200 (vegetative to reproductive phase transition of meristem; anther development; regulation of leaf formation);AT2G47070;AT3G57920 (regulation of cell size; vegetative to reproductive phase transition of meristem; regulat…
TFmatrixID_0522	SBP	911	-	0.98	aatcaCGTACaaaata	AT1G69170 (regulation of gene expression; defense response to bacterium);AT2G33810 (positive regulation of flower development; vegetative to reproductive phase transition of meristem; inflorescence development; regulation of vegetative phase change; cell differentiation);AT2G42200 (vegetative to reproductive phase transition of meristem; anther development; regulation of leaf formation);AT2G47070…
TFmatrixID_0522	SBP	513	-	0.98	aattcCGTACcccaac	AT1G69170 (regulation of gene expression; defense response to bacterium);AT2G33810 (positive regulation of flower development; vegetative to reproductive phase transition of meristem; inflorescence development; regulation of vegetative phase change; cell differentiation);AT2G42200 (vegetative to reproductive phase transition of meristem; anther development; regulation of leaf formation);AT2G47070…
TFmatrixID_0412	Sox;YABBY	188	-	1	atAATTAaag	AT1G23420 (polarity specification of adaxial/abaxial axis; plant ovule development);fgenesh1_pg.C_scaffold_1002152
TFmatrixID_0413	Sox;YABBY	252	-	1	ATGATta	AT2G26580 (polarity specification of adaxial/abaxial axis; regulation of shoot apical meristem development; regulation of leaf development);AT4G00180 (polarity specification of adaxial/abaxial axis; fruit development; abaxial cell fate specification; regulation of shoot apical meristem development; regulation of leaf development);MDP0000255415;Medtr8g120670;Medtr8g120820;ppa012028m;POPTR_0006s067…
TFmatrixID_0424	TCP	405	-	0.99	tcGTGGGtcc	AT1G35560 (regulation of timing of transition from vegetative to reproductive phase);AT1G58100;AT2G45680 (regulation of cell size; root development; negative regulation of leaf senescence);AT3G27010 (regulation of cell size; anatomical structure morphogenesis; negative regulation of leaf senescence);AT5G08330;AT5G23280;AT5G41030;BRADI1G45220;BRADI2G59240;BRADI3G49660;BRADI3G59320;BRADI4G24550;BRA…
TFmatrixID_0426	TCP	407	-	1	GTGGGtccca	AT1G35560 (regulation of timing of transition from vegetative to reproductive phase);AT1G58100;AT2G45680(regulation of cell size; root development; negative regulation of leaf senescence);AT5G08330 (regulation of circadian rhythm);AT5G23280;AT5G51910 (regulation of defense response);BRADI1G45220;BRADI2G59240;BRADI3G49660;BRADI3G59320;BRADI4G24550;BRADI4G35520;BRADI4G35670;BRADI4G41430;BRADI5G0288…
TFmatrixID_0429	TCP	407	-	0.96	GTGGGtcc	AT1G35560 (regulation of timing of transition from vegetative to reproductive phase);AT1G58100;AT2G45680(regulation of cell size; root development; negative regulation of leaf senescence);AT5G08330 (regulation of circadian rhythm);AT5G23280;AT5G41030;BRADI1G45220;BRADI2G59240;BRADI3G49660;BRADI3G59320;BRADI4G24550;BRADI4G35520;BRADI4G35670;BRADI4G41430;BRADI5G02880;BRADI5G16270;Cucsa.014000;Cucsa…
TFmatrixID_0430	TCP	407	-	0.95	GTGGGtcc	AT1G67260 (regulation of timing of transition from vegetative to reproductive phase);AT1G68800 (regulation of secondary shoot formation);AT2G31070 (leaf morphogenesis; cell differentiation; positive regulation of development, heterochronic);AT3G02150 (leaf morphogenesis; cell differentiation; regulation of defense response; positive regulation of development, heterochronic);BRADI1G06460;BRADI1G11…
TFmatrixID_0431	TCP	407	-	0.96	GTGGGtcc	AT1G35560 (regulation of timing of transition from vegetative to reproductive phase);AT1G58100 ;AT1G72010;AT2G45680 (regulation of cell size; root development; negative regulation of leaf senescence);AT5G23280;BRADI1G45220;BRADI2G59240;BRADI3G49660;BRADI3G59320;BRADI4G24550;BRADI4G35520;BRADI4G35670;BRADI4G41430;BRADI5G02880;BRADI5G16270;Cucsa.014000;Cucsa.054000;Cucsa.112620;Cucsa.124600;Cucsa.1…
TFmatrixID_0433	TCP	407	-	0.99	GTGGGtccca	AT1G35560 (regulation of timing of transition from vegetative to reproductive phase);AT1G58100;AT1G72010;AT2G45680 (regulation of cell size; root development; negative regulation of leaf senescence);AT5G08330 (negative regulation of sequence-specific DNA binding transcription factor activity; regulation of circadian rhythm);AT5G23280;BRADI1G45220;BRADI2G59240;BRADI3G49660;BRADI3G59320;BRADI4G2455…
TFmatrixID_0435	TCP	407	-	0.96	GTGGGtcc	AT1G35560 (regulation of timing of transition from vegetative to reproductive phase);AT2G45680 (regulation of cell size; root development; negative regulation of leaf senescence);AT5G08330 (regulation of circadian rhythm);AT5G23280;BRADI2G59240;BRADI3G49660;BRADI3G60350;BRADI4G24550;BRADI4G35520;BRADI4G35670;BRADI4G41430;BRADI5G02880;BRADI5G16270;Cucsa.014000;Cucsa.054000;Cucsa.112620;Cucsa.12460…
TFmatrixID_0437	TCP	406	-	0.99	cGTGGGtccc	AT1G35560 (regulation of timing of transition from vegetative to reproductive phase);AT1G58100;AT2G45680(regulation of cell size; root development; negative regulation of leaf senescence);AT5G08330 (regulation of circadian rhythm);AT5G23280;BRADI1G45220;BRADI2G59240;BRADI3G49660;BRADI3G59320;BRADI4G24550;BRADI4G35520;BRADI4G35670;BRADI4G41430;BRADI5G02880;BRADI5G16270;Cucsa.014000;Cucsa.054000;Cu…
TFmatrixID_0438	TCP	407	-	0.99	GTGGGtccc	AT1G35560 (regulation of timing of transition from vegetative to reproductive phase);AT1G58100;AT1G72010;AT2G45680 (regulation of cell size; root development; negative regulation of leaf senescence);AT5G08330 (regulation of circadian rhythm; negative regulation of sequence-specific DNA binding transcription factor activity);AT5G23280;AT5G41030;BRADI1G45220;BRADI2G59240;BRADI3G49660;BRADI3G59320;B…
TFmatrixID_0439	TCP	407	-	0.99	GTGGGtcc	AT1G35560 (regulation of timing of transition from vegetative to reproductive phase);AT1G58100;AT1G72010;AT2G45680 (regulation of cell size; root development; negative regulation of leaf senescence);AT5G23280;BRADI1G45220;BRADI2G59240;BRADI3G49660;BRADI3G59320;BRADI4G24550;BRADI4G35520;BRADI4G35670;BRADI4G41430;BRADI5G02880;BRADI5G16270;Cucsa.014000;Cucsa.054000;Cucsa.112620;Cucsa.124600;Cucsa.16…
TFmatrixID_0616	TCP	406	-	0.95	cGTGGGtccc	AT1G69690 (circadian rhythm; cell proliferation; response to cytokinin; inflorescence development; auxin homeostasis; regulation of anthocyanin biosynthetic process)
TFmatrixID_0225	TCR	230	-	0.96	ttTTTAAatt	AT3G04850 (multicellular organism development)
TFmatrixID_0223	TCR;CPP	353	-	0.97	tccttAAATTtag	AT4G14770 (multicellular organism development);Cucsa.168280;Cucsa.254540;MDP0000210939;MDP0000292449;Medtr5g006670;ppa002058m;29844.m003241;POPTR_0010s09350;GSVIVG00018021001;PK22848.1;scaffold_302728.1;Glyma01g44670.1;chr1.CM0591.20.nd;cassava35352.valid.m1;cassava569.valid.m1
TFmatrixID_0223	TCR;CPP	270	-	0.97	aatgaAAATTtta	AT4G14770 (multicellular organism development);Cucsa.168280;Cucsa.254540;MDP0000210939;MDP0000292449;Medtr5g006670;ppa002058m;29844.m003241;POPTR_0010s09350;GSVIVG00018021001;PK22848.1;scaffold_302728.1;Glyma01g44670.1;chr1.CM0591.20.nd;cassava35352.valid.m1;cassava569.valid.m1
TFmatrixID_0224	TCR;CPP	863	-	0.99	atTTAAAa	AT2G20110 (multicellular organism development);BRADI2G50540;Cucsa.116430;MDP0000182903;MDP0000233007;Medtr4g159020;ppa003211m;29912.m005495;Os01g0761100;e_gw1.9.62.1;POPTR_0006s16340;POPTR_0018s08960;GSVIVG00015363001;PK12143.1;Al_scaffold_0003_3488;fgenesh2_kg.7__1291__AT4G29000.1;Glyma07g09380.1;Glyma08g04180.1;Glyma09g32420.1;chr4.CM0617.820.nd;cassava29938.valid.m1;cassava8212.valid.m1;BGIOSI…
TFmatrixID_0224	TCR;CPP	291	-	0.99	ttTTAAAt	AT2G20110 (multicellular organism development);BRADI2G50540;Cucsa.116430;MDP0000182903;MDP0000233007;Medtr4g159020;ppa003211m;29912.m005495;Os01g0761100;e_gw1.9.62.1;POPTR_0006s16340;POPTR_0018s08960;GSVIVG00015363001;PK12143.1;Al_scaffold_0003_3488;fgenesh2_kg.7__1291__AT4G29000.1;Glyma07g09380.1;Glyma08g04180.1;Glyma09g32420.1;chr4.CM0617.820.nd;cassava29938.valid.m1;cassava8212.valid.m1;BGIOSI…
TFmatrixID_0224	TCR;CPP	265	-	0.99	ttTTAAAt	AT2G20110 (multicellular organism development);BRADI2G50540;Cucsa.116430;MDP0000182903;MDP0000233007;Medtr4g159020;ppa003211m;29912.m005495;Os01g0761100;e_gw1.9.62.1;POPTR_0006s16340;POPTR_0018s08960;GSVIVG00015363001;PK12143.1;Al_scaffold_0003_3488;fgenesh2_kg.7__1291__AT4G29000.1;Glyma07g09380.1;Glyma08g04180.1;Glyma09g32420.1;chr4.CM0617.820.nd;cassava29938.valid.m1;cassava8212.valid.m1;BGIOSI…
TFmatrixID_0224	TCR;CPP	242	-	0.99	ttTTAAAt	AT2G20110 (multicellular organism development);BRADI2G50540;Cucsa.116430;MDP0000182903;MDP0000233007;Medtr4g159020;ppa003211m;29912.m005495;Os01g0761100;e_gw1.9.62.1;POPTR_0006s16340;POPTR_0018s08960;GSVIVG00015363001;PK12143.1;Al_scaffold_0003_3488;fgenesh2_kg.7__1291__AT4G29000.1;Glyma07g09380.1;Glyma08g04180.1;Glyma09g32420.1;chr4.CM0617.820.nd;cassava29938.valid.m1;cassava8212.valid.m1;BGIOSI…
TFmatrixID_0224	TCR;CPP	231	-	0.99	ttTTAAAt	AT2G20110 (multicellular organism development);BRADI2G50540;Cucsa.116430;MDP0000182903;MDP0000233007;Medtr4g159020;ppa003211m;29912.m005495;Os01g0761100;e_gw1.9.62.1;POPTR_0006s16340;POPTR_0018s08960;GSVIVG00015363001;PK12143.1;Al_scaffold_0003_3488;fgenesh2_kg.7__1291__AT4G29000.1;Glyma07g09380.1;Glyma08g04180.1;Glyma09g32420.1;chr4.CM0617.820.nd;cassava29938.valid.m1;cassava8212.valid.m1;BGIOSI…
TFmatrixID_0444	WRKY	568	-	0.99	gtTTGACttc	AT1G18860;AT1G29280;AT1G29860;AT1G55600 (endosperm development);AT1G62300 (ethylene-activated signaling pathway; response to chitin; cellular response to phosphate starvation; cellular response to boron-containing substance deprivation);AT1G64000;AT1G66550;AT1G66560;AT1G68150;AT1G69310 (response to water deprivation; response to salt stress);AT1G69810;AT1G80590;AT2G21900;AT2G34830 (pollen develop…
TFmatrixID_0445	WRKY	702	-	1	aTTGACct	AT1G18860;AT1G29280;AT1G29860;AT1G55600 (endosperm development);AT1G62300 (ethylene-activated signaling pathway; response to chitin; cellular response to phosphate starvation; cellular response to boron-containing substance deprivation);AT1G64000;AT1G66550;AT1G66560;AT1G68150;AT1G69310 (response to water deprivation; response to salt stress);AT1G69810;AT1G80590;AT2G21900;AT2G34830 (pollen develop…
TFmatrixID_0445	WRKY	569	-	1	tTTGACtt	AT1G18860;AT1G29280;AT1G29860;AT1G55600 (endosperm development);AT1G62300 (ethylene-activated signaling pathway; response to chitin; cellular response to phosphate starvation; cellular response to boron-containing substance deprivation);AT1G64000;AT1G66550;AT1G66560;AT1G68150;AT1G69310 (response to water deprivation; response to salt stress);AT1G69810;AT1G80590;AT2G21900;AT2G34830 (pollen develop…
TFmatrixID_0446	WRKY	567	-	0.98	agtTTGACtt	AT1G18860;AT1G29280;AT1G29860;AT1G55600 (endosperm development);AT1G62300 (ethylene-activated signaling pathway; response to chitin; cellular response to phosphate starvation; cellular response to boron-containing substance deprivation);AT1G64000;AT1G68150;AT1G69810;AT2G21900;AT2G23320 (response to chitin);AT2G34830 (pollen development; embryo development ending in seed dormancy);AT2G40740;AT2G44…
TFmatrixID_0448	WRKY	700	-	0.96	taaTTGACctt	AT1G18860;AT1G29280;AT1G29860;AT1G55600 (endosperm development);AT1G62300 (ethylene-activated signaling pathway; response to chitin; cellular response to phosphate starvation; cellular response to boron-containing substance deprivation);AT1G64000;AT1G68150;AT1G69810;AT2G21900;AT2G25000 (response to molecule of bacterial origin; response to salicylic acid; regulation of defense response; regulatio…
TFmatrixID_0451	WRKY	568	-	1	gtTTGACttc	AT1G13960 (response to ethylene; response to salicylic acid; response to jasmonic acid; regulation of defense response to fungus; negative regulation of defense response to bacterium);AT2G03340;AT2G37260 (epidermal cell fate specification; seed coat development);AT2G38470 (response to cold; response to water deprivation; response to salt stress; response to jasmonic acid; negative regulation of a…
TFmatrixID_0452	WRKY	567	-	0.99	agtTTGACtt	AT1G18860;AT1G29280;AT1G29860;AT1G55600 (endosperm development);AT1G62300 (ethylene-activated signaling pathway; response to chitin; cellular response to phosphate starvation; cellular response to boron-containing substance deprivation);AT1G64000;AT1G66550;AT1G66560;AT1G68150;AT1G69310 (response to water deprivation; response to salt stress);AT1G69810;AT1G80590;AT2G21900;AT2G34830 (pollen develop…
TFmatrixID_0454	WRKY	568	-	0.99	gtTTGACttc	AT1G18860;AT1G29280;AT1G29860;AT1G55600;AT1G62300 (endosperm development);AT1G64000;AT1G66550;AT1G66560;AT1G68150;AT1G69810;AT1G80590;AT2G21900;AT2G34830 (pollen development; embryo development ending in seed dormancy);AT2G40740;AT2G40750 (response to salicylic acid; regulation of defense response; negative regulation of leaf senescence);AT2G44745;AT2G46400 (response to chitin; lateral root devel…
TFmatrixID_0457	WRKY	567	-	0.97	agtTTGACtt	AT1G18860;AT1G29280;AT1G29860;AT1G55600;AT1G62300 (endosperm development);AT1G64000;AT1G66560;AT1G68150;AT1G69810;AT2G21900;AT2G34830 (pollen development; embryo development ending in seed dormancy);AT2G40740;AT2G44745;AT2G46400 (response to chitin; lateral root development);AT3G01970 (phosphate ion transport);AT3G04670 (systemic acquired resistance, salicylic acid mediated signaling pathway; ind…
TFmatrixID_0458	WRKY	701	-	1	aaTTGACctt	AT1G18860 (response to ethylene; response to salicylic acid; response to jasmonic acid; regulation of defense response to fungus; negative regulation of defense response to bacterium);AT1G29280;AT1G29860;AT1G55600 (endosperm development);AT1G62300 (ethylene-activated signaling pathway; response to chitin; cellular response to phosphate starvation; cellular response to boron-containing substance d…
TFmatrixID_0460	WRKY	569	-	0.98	tTTGACtt	AT1G18860;AT1G29280;AT1G29860;AT1G55600;AT1G62300 (endosperm development);AT1G64000;AT1G66550;AT1G66560;AT1G68150;AT1G69810;AT2G21900;AT2G34830 (pollen development; embryo development ending in seed dormancy);AT2G40740;AT2G40750;AT2G44745;AT3G01970 (phosphate ion transport);AT3G04670 (systemic acquired resistance, salicylic acid mediated signaling pathway; induced systemic resistance, jasmonic ac…
TFmatrixID_0463	WRKY	701	-	1	aaTTGACctt	AT1G18860 (response to ethylene; response to salicylic acid; response to jasmonic acid; regulation of defense response to fungus; negative regulation of defense response to bacterium);AT1G29280;AT1G29860;AT1G55600 (endosperm development);AT1G62300 (ethylene-activated signaling pathway; response to chitin; cellular response to phosphate starvation; cellular response to boron-containing substance d…
TFmatrixID_0465	WRKY	702	-	0.98	aTTGACct	AT1G13960 (response to ethylene; response to salicylic acid; response to jasmonic acid; regulation of defense response to fungus; negative regulation of defense response to bacterium);AT2G03340;AT2G37260 (epidermal cell fate specification; seed coat development);AT3G01080 (regulation of defense response);AT4G12020 (protein phosphorylation; defense response; signal transduction);AT4G26440 (respons…
TFmatrixID_0466	WRKY	701	-	0.99	aaTTGACctt	AT1G18860 (response to ethylene; response to salicylic acid; response to jasmonic acid; regulation of defense response to fungus; negative regulation of defense response to bacterium);AT1G29280;AT1G29860;AT1G55600 (endosperm development);AT1G62300 (ethylene-activated signaling pathway; response to chitin; cellular response to phosphate starvation; cellular response to boron-containing substance d…
TFmatrixID_0468	WRKY	701	-	0.99	aaTTGACct	AT1G18860 (response to ethylene; response to salicylic acid; response to jasmonic acid; regulation of defense response to fungus; negative regulation of defense response to bacterium);AT1G29280;AT1G29860;AT1G55600 (endosperm development);AT1G62300 (ethylene-activated signaling pathway; response to chitin; cellular response to phosphate starvation; cellular response to boron-containing substance d…
TFmatrixID_0630	WRKY	701	-	0.95	aaTTGACctt	AT4G31800 (response to molecule of bacterial origin;response to salicylic acid; response to chitin; defense response to bacterium; regulation of defense response to virus by host; defense response to fungus)

[truncated: 1 more sheets: PPO11_filt]
